# Supplementary material for: Scaling up Ghana's national newborn care initiative: integrating 'helping babies breathe' (HBB), 'essential care for every baby' (ECEB), and newborn 'infection prevention' (IP) trainings
Source: BMC Health Serv Res. 2020 Aug 12;20:739. doi: 10.1186/s12913-020-05225-2 (PMC7422609; doi:10.1186/s12913-020-05225-2)
Supplement: Supplementary file 1 — Additional file 1. MEBCI Training Dataset. Making Every Baby Count Initiative (MEBCI) Training dataset. The dataset used in this work was built from data collected during the training of health works during the Making Every Baby Count Initiative (MEBCI) project implementation in Ghana. The data was collected from November 2014 to July 2017 from trained health workers working in targeted health facilities in the Brong Ahafo, Eastern Volta and Ashanti Regions of Ghana. The dataset is about 1.8 Mb with a total of 3688 observations and 343 variables. The dataset contains demographic data, trainee first attempt performance on the Helping Babies Breathe, and Essential Care for Every Baby Objective Structured Clinical Examinations, and pre and post training results for knowledge tests on Helping Babies Breathe, Essential Care for Every Baby and Infection Prevention. [file 12913_2020_5225_MOESM1_ESM.xls]

## Sheet: Codebook
Making Every Baby Count Initiative (MEBCI) Training dataset
Last updated	2019-07-31
Owner	PATH, Ghana Health Service
Variable	Definition	Data type	Coding or valid values
participantid	Unique participant identification	varchar
trainingdate	Date of training	date	mm/dd/yyyy
trainingsession	Type of training	text
traineetype	Type of training participant	text
ptraineetype	Type of training participant	numeric
region	Region	text
district	District	text
facility	Name of facility	text
facilitylevel	Level of facility	text
facilityownership	ownership of facility	text
cadre	Cadre or rank of training participant	text
sex	Gender of training participant	text
age	Age of participant	numeric	interger between 20 and 69
education	Highest level of education	text
yearsofpractice	Duration of practice of participant	numeric	interger between
traininghbboscescore1	HBB OSCE score on first attempt	numeric	positive interger between 1 and 23
trainingeceboscescore1	ECEB OSCE score on first attempt	numeric	positive interger between 1 and 28
hbb_know_pre	Pretest score on HBB knowledge	numeric	positive interger between 1 and 17
hbb_know_post	Posttest score on HBB knowledge	numeric	positive interger between 1 and 17
bm_1st	Pretest score on bag and mask ventilation skills	numeric	positive interger between 1 and 7
eceb_know_pre	Pretest score on ECEB knowledge	numeric	positive interger between 1 and 25
eceb_know_post	Posttest score on ECEB knowledge	numeric	positive interger between 1 and 25
ip_know_pre	Pretest score on infection prevention knowledge	numeric	positive interger between 1 and 8
ip_know_post	Posttest score on infection prevention knowledge	numeric	positive interger between 1 and 8
hbb_t_washhandq1	Score of HBB step 1	numeric	0 = fail, 1 = pass
hbb_t_prepareaq2	Score of HBB step 2	numeric	0 = fail, 1 = pass
hbb_t_drybabyq3	Score of HBB step 3	numeric	0 = fail, 3 = pass
hbb_t_removeclothq4	Score of HBB step 4	numeric	0 = fail, 1 = pass
hbb_t_posheadq5	Score of HBB step 5	numeric	0 = fail, 3 = pass
hbb_t_stimbreathingq6	Score of HBB step 6	numeric	0 = fail, 3 = pass
hbb_t_cutcordq7	Score of HBB step 7	numeric	0 = fail, 1 = pass
hbb_t_keepwarmq8	Score of HBB step 8	numeric	0 = fail, 2 = pass
hbb_t_goldenminuteq9	Score of HBB step 9	numeric	0 = fail, 1 = pass
hbb_t_vent40breathsminq10	Score of HBB step 10	numeric	0 = fail, 1 = pass
hbb_t_chestmoveq11	Score of HBB step 11	numeric	0 = fail, 1 = pass
hbb_t_reposheadq12a	Score of HBB step 12	numeric	0 = fail, 1 = pass
hbb_t_reapplymaskq12b	Score of HBB step 13	numeric	0 = fail, 1 = pass
hbb_t_squeezeharderq12c	Score of HBB step 14	numeric	0 = fail, 1 = pass
hbb_t_recbabywellq13	Score of HBB step 15	numeric	0 = fail, 1 = pass
eceb_t_washhandq1	Score on ECEB step 1	numeric	0 = fail, 1 = pass
eceb_t_contskin2skinq2	Score on ECEB step 2	numeric	0 = fail, 1 = pass
eceb_t_monitorbreathingq3	Score on ECEB step 3	numeric	0 = fail, 1 = pass
eceb_t_initiatebreastfeedingq4	Score on ECEB step 4	numeric	0 = fail, 1 = pass
eceb_t_eyecareq5	Score on ECEB step 5	numeric	0 = fail, 1 = pass
eceb_t_cordcareq6	Score on ECEB step 6	numeric	0 = fail, 1 = pass
eceb_t_vitk1q7	Score on ECEB step 7	numeric	0 = fail, 1 = pass
eceb_t_examinebabyq8	Score on ECEB step 8	numeric	0 = fail, 2 = pass
eceb_t_measuretempq9	Score on ECEB step 9	numeric	0 = fail, 1 = pass
eceb_t_weighbabyq10	Score on ECEB step 10	numeric	0 = fail, 1 = pass
eceb_t_classifybabyq11	Score on ECEB step 11	numeric	0 = fail, 1 = pass
eceb_t_washhandsq12	Score on ECEB step 12	numeric	0 = fail, 1 = pass
eceb_t_reexaminebabyq13	Score on ECEB step 13	numeric	0 = fail, 1 = pass
eceb_t_measuretempq14	Score on ECEB step 14	numeric	0 = fail, 3 = pass
eceb_t_recogabnormaltempq15	Score on ECEB step 15	numeric	0 = fail, 1 = pass
eceb_t_improvthermalcareq16	Score on ECEB step 16	numeric	0 = fail, 1 = pass
eceb_t_reclassifybabyq17	Score on ECEB step 17	numeric	0 = fail, 3 = pass
eceb_t_giveantibioticsq18	Score on ECEB step 18	numeric	0 = fail, 1 = pass
eceb_t_planadvncedcareq19	Score on ECEB step 19	numeric	0 = fail, 1 = pass
eceb_t_communicatetofamilyq20	Score on ECEB step 20	numeric	0 = fail, 1 = pass
eceb_t_otherreasonsforadvancedca	Score on ECEB step 21	numeric	0 = fail, 3 = pass

## Sheet: Data
participantid	trainingdate	trainingsession	traineetype	region	district	facility	facilitylevel	facilityownership	cadre	sex	age	education	yearsofpractice	traininghbboscescore1	trainingeceboscescore1	hbb_know_pre	hbb_know_post	bm_1st	eceb_know_pre	eceb_know_post	ip_know_pre	ip_know_post	hbb_t_washhandq1	hbb_t_prepareaq2	hbb_t_drybabyq3	hbb_t_removeclothq4	hbb_t_posheadq5	hbb_t_stimbreathingq6	hbb_t_cutcordq7	hbb_t_keepwarmq8	hbb_t_goldenminuteq9	hbb_t_vent40breathsminq10	hbb_t_chestmoveq11	hbb_t_reposheadq12a	hbb_t_reapplymaskq12b	hbb_t_squeezeharderq12c	hbb_t_recbabywellq13	eceb_t_washhandq1	eceb_t_contskin2skinq2	eceb_t_monitorbreathingq3	eceb_t_initiatebreastfeedingq4	eceb_t_eyecareq5	eceb_t_cordcareq6	eceb_t_vitk1q7	eceb_t_examinebabyq8	eceb_t_measuretempq9	eceb_t_weighbabyq10	eceb_t_classifybabyq11	eceb_t_washhandsq12
BARPROV0001	2/9/2015	1st prov	Provider	Brong Ahafo	Techiman municipal	Techiman Holy Family Hospital	District Hospital	FBO	Medical Doctor	Male	31	Tertiary	5	23	28	17		7	22		6		1	1	3	1	3	3	1	1	3	1	1	1	1	1	1	1	1	1	1	1	1	1	2	1	1	1	1
BARPROV0002	2/9/2015	1st prov	Provider	Brong Ahafo	Techiman municipal	Techiman Holy Family Hospital	District Hospital	FBO	Medical Doctor	Female	28	Tertiary	2	22	27	17		7	22		7		1	1	3	1	3	3	0	1	3	1	1	1	1	1	1	1	1	1	1	1	1	1	2	1	1	1	1
BARPROV0003	2/9/2015	1st prov	Provider	Brong Ahafo	Techiman municipal	Techiman Holy Family Hospital	District Hospital	FBO	Anaesthetist	Male	32	Tertiary	4	22	26	17		7	22		6		0	1	3	1	3	3	1	1	3	1	1	1	1	1	1	1	1	0	1	1	1	1	2	1	1	1	1
BARPROV0004	2/9/2015	1st prov	Provider	Brong Ahafo	Techiman municipal	Techiman Holy Family Hospital	District Hospital	FBO	Midwife	Female	26	Tertiary	2	22	28	17		7	21		6		0	1	3	1	3	3	1	1	3	1	1	1	1	1	1	1	1	1	1	1	1	1	2	1	1	1	1
BARPROV0005	2/9/2015	1st prov	Provider	Brong Ahafo	Techiman municipal	Techiman Holy Family Hospital	District Hospital	FBO	Midwife	Female	54	Middle School	32	23	25	17		2	19		7		1	1	3	1	3	3	1	1	3	1	1	1	1	1	1	1	1	1	1	0	1	1	2	1	0	1	1
BARPROV0006	2/9/2015	1st prov	Provider	Brong Ahafo	Techiman municipal	Techiman Holy Family Hospital	District Hospital	FBO	Midwife	Female	53	Middle School	32	19	28	14		4	21		7		1	0	3	1	3	3	1	1	0	1	1	1	1	1	1	1	1	1	1	1	1	1	2	1	1	1	1
BARPROV0007	2/9/2015	1st prov	Provider	Brong Ahafo	Kintampo North	Kintampo Municipal Hospital	District Hospital	GHS	Midwife	Female	28	Tertiary	2	15	28	17		4	23		7		1	1	3	1	0	0	1	1	3	1	1	0	1	1	0	1	1	1	1	1	1	1	2	1	1	1	1
BARPROV0008	2/9/2015	1st prov	Provider	Brong Ahafo	Techiman municipal	Techiman Holy Family Hospital	District Hospital	FBO	Midwife	Female	28	Tertiary	2	21	28	16		6	19		4		1	1	3	1	3	3	1	1	3	1	1	1	1	0	0	1	1	1	1	1	1	1	2	1	1	1	1
BARPROV0009	2/9/2015	1st prov	Provider	Brong Ahafo	Techiman municipal	Techiman Holy Family Hospital	District Hospital	FBO	Midwife	Female	25	Tertiary	2	22	24	17		7	21		7		1	1	3	1	3	3	1	0	3	1	1	1	1	1	1	1	1	1	1	1	1	1	2	1	1	1	1
BARPROV0010	2/9/2015	1st prov	Provider	Brong Ahafo	Techiman municipal	Techiman Holy Family Hospital	District Hospital	FBO	Midwife	Female	27	Tertiary	3	23	22	17		3	19		6		1	1	3	1	3	3	1	1	3	1	1	1	1	1	1	1	1	1	0	1	1	1	2	1	1	1	1
BARPROV0011	2/9/2015	1st prov	Provider	Brong Ahafo	Techiman municipal	Techiman Holy Family Hospital	District Hospital	FBO	Midwife	Female	26	Tertiary	2	19	21	17		5	21		6		1	0	3	1	3	3	1	1	0	1	1	1	1	1	1	1	1	1	1	1	1	1	2	1	0	1	1
BARPROV0012	2/9/2015	1st prov	Provider	Brong Ahafo	Techiman municipal	Techiman Holy Family Hospital	District Hospital	FBO	General Nurse	Male	28	Tertiary	2	16	24	17		7	20		7		0	0	3	1	3	3	1	1	0	1	1	0	1	1	0	1	1	0	1	0	0	1	2	1	1	1	1
BARPROV0013	2/9/2015	1st prov	Provider	Brong Ahafo	Techiman municipal	Techiman Holy Family Hospital	District Hospital	FBO	Midwife	Female	28	Tertiary	6	20	27	17		6	22		7		1	1	3	0	3	3	1	0	3	1	1	1	1	1	0	1	1	1	1	1	1	1	2	1	1	1	1
BARPROV0014	2/9/2015	1st prov	Provider	Brong Ahafo	Techiman municipal	Techiman Holy Family Hospital	District Hospital	FBO	Midwife	Female	27	Tertiary	3	23	25	17		6	22		8		1	1	3	1	3	3	1	1	3	1	1	1	1	1	1	1	1	1	1	1	1	1	2	1	0	0	1
BARPROV0015	2/9/2015	1st prov	Provider	Brong Ahafo	Asutifi south	St. Elizabeth Catholic Hospital	District Hospital	FBO	Medical Doctor	Male	33	Tertiary	6	19	28	17		6	24		8		0	1	3	1	3	3	1	1	3	0	1	0	1	0	1	1	1	1	1	1	1	1	2	1	1	1	1
BARPROV0016	2/9/2015	1st prov	Provider	Brong Ahafo	Asutifi south	St. Elizabeth Catholic Hospital	District Hospital	FBO	Midwife	Female	57	Tertiary	35	20	19	16		6	23		8		1	0	3	1	3	3	1	1	3	0	1	1	1	1	0	1	0	1	1	1	1	1	2	1	0	1	1
BARPROV0017	2/9/2015	1st prov	Provider	Brong Ahafo	Asutifi south	St. Elizabeth Catholic Hospital	District Hospital	FBO	Midwife	Female	25	Tertiary	2	13	23	17		7	22		4		1	1	3	1	0	0	1	1	0	1	1	1	1	0	1	0	1	1	1	1	1	0	2	1	0	1	1
BARPROV0018	2/9/2015	1st prov	Provider	Brong Ahafo	Asutifi south	St. Elizabeth Catholic Hospital	District Hospital	FBO	Anaesthetist	Female	26	Tertiary	1	20	27	13		5	20		7		1	1	3	1	3	3	1	1	0	1	1	1	1	1	1	1	1	1	1	1	0	1	2	1	1	1	1
BARPROV0019	2/9/2015	1st prov	Provider	Brong Ahafo	Asutifi south	St. Elizabeth Catholic Hospital	District Hospital	FBO	Midwife	Female	26	Tertiary	3	22	25	17		7	23		8		1	1	3	1	3	3	1	1	3	0	1	1	1	1	1	0	1	1	1	1	1	1	2	1	1	1	1
BARPROV0020	2/9/2015	1st prov	Provider	Brong Ahafo	Asutifi south	St. Elizabeth Catholic Hospital	District Hospital	FBO	Midwife	Female	56	Middle School	31	23	22	16		6	19		4		1	1	3	1	3	3	1	1	3	1	1	1	1	1	1	1	1	1	1	1	1	1	2	1	1	1	1
BARPROV0021	2/9/2015	1st prov	Provider	Brong Ahafo	Kintampo South	Kintampo South District Hospital	District Hospital	GHS	Midwife	Female	45	Tertiary	22	13	27	17		5	23		6		1	1	3	1	0	0	1	1	0	1	1	0	1	1	1	1	1	1	1	1	1	1	2	1	1	1	1
BARPROV0022	2/9/2015	1st prov	Provider	Brong Ahafo	Kintampo South	Kintampo South District Hospital	District Hospital	GHS	Midwife	Female	38	Tertiary	7	20	23	17		6	18		8		1	1	3	1	3	3	1	1	0	1	1	1	1	1	1	1	1	1	0	1	1	1	2	1	1	1	1
BARPROV0023	2/9/2015	1st prov	Provider	Brong Ahafo	Kintampo South	Kintampo South District Hospital	District Hospital	GHS	Midwife	Female	32	Tertiary	7	23	26	17		7	20		6		1	1	3	1	3	3	1	1	3	1	1	1	1	1	1	1	1	1	0	1	1	1	2	1	1	1	1
BARPROV0024	2/9/2015	1st prov	Provider	Brong Ahafo	Kintampo South	Kintampo South District Hospital	District Hospital	GHS	General Nurse	Female	28	Tertiary	3	13	26	17		6	23		5		1	0	3	1	0	0	1	1	0	1	1	1	1	1	1	1	1	1	1	1	1	1	2	1	1	1	1
BARPROV0025	2/9/2015	1st prov	Provider	Brong Ahafo	Kintampo South	Kintampo South District Hospital	District Hospital	GHS	General Nurse	Female	26	Tertiary	3	20	26	17		6	21		7		1	1	3	1	3	3	1	1	0	1	1	1	1	1	1	1	1	1	1	1	1	1	2	1	1	1	1
BARPROV0026	2/9/2015	1st prov	Provider	Brong Ahafo	Kintampo North	Kintampo Municipal Hospital	District Hospital	GHS	Midwife	Female	56	Tertiary	30	19	25	17		6	23		5		1	0	3	1	3	3	1	1	0	1	1	1	1	1	1	1	1	1	1	0	1	1	2	1	1	1	1
BARPROV0027	2/9/2015	1st prov	Provider	Brong Ahafo	Kintampo South	Kintampo South District Hospital	District Hospital	GHS	MA/PA	Male	34	Tertiary	9	19	24	16		6	19		8		1	1	3	1	3	3	1	1	0	1	1	1	1	0	1	1	1	1	1	1	1	1	2	1	1	1	1
BARPROV0028	2/9/2015	1st prov	Provider	Brong Ahafo	Kintampo North	Kintampo Municipal Hospital	District Hospital	GHS	General Nurse	Male	32	Tertiary	6	18	20	17		6	23		8		1	0	3	1	3	3	1	1	0	1	1	1	0	1	1	1	1	1	1	1	1	0	2	1	1	1	1
BARPROV0029	2/9/2015	1st prov	Provider	Brong Ahafo	Kintampo North	Kintampo Municipal Hospital	District Hospital	GHS	MA/PA	Male	36	Tertiary	4	19	27	17		7	24		6		1	1	3	1	3	3	1	1	0	1	1	1	1	0	1	0	1	1	1	1	1	1	2	1	1	1	1
BARPROV0030	2/9/2015	1st prov	Provider	Brong Ahafo	Kintampo North	Kintampo Municipal Hospital	District Hospital	GHS	Midwife	Female	31	Tertiary	2	20	27	17		4	24		7		0	0	3	1	3	3	0	1	3	1	1	1	1	1	1	1	1	1	1	1	1	1	2	1	1	1	1
BARPROV0031	2/9/2015	1st prov	Provider	Brong Ahafo	Kintampo North	Kintampo Municipal Hospital	District Hospital	GHS	MA/PA	Female	27	Tertiary	1	18	26	17		7	20		6		0	0	3	1	3	0	1	1	3	1	1	1	1	1	1	1	1	1	1	1	1	1	2	1	1	1	1
BARPROV0032	2/9/2015	1st prov	Provider	Brong Ahafo	Kintampo North	Kintampo Municipal Hospital	District Hospital	GHS	General Nurse	Female	25	Tertiary	1	21	24	17		4	19		6		0	1	3	1	3	3	1	1	3	0	1	1	1	1	1	1	1	1	1	1	1	1	2	1	1	1	1
BARPROV0033	2/9/2015	1st prov	Provider	Brong Ahafo	Techiman municipal	Techiman Holy Family Hospital	District Hospital	FBO	Midwife	Female	26	Tertiary	3	23	27	17		5	22		7		1	1	3	1	3	3	1	1	3	1	1	1	1	1	1	1	1	1	1	1	1	1	2	1	1	1	1
BARPROV0034	2/9/2015	1st prov	Provider	Brong Ahafo	Kintampo North	Kintampo Municipal Hospital	District Hospital	GHS	Medical Doctor	Female	29	Tertiary	2.5	20	28	17		7	23		7		1	1	3	1	3	3	1	1	0	1	1	1	1	1	1	1	1	1	1	1	1	1	2	1	1	1	1
BARPROV0035	3/29/2015	2nd prov	Provider	Brong Ahafo	Techiman municipal	Techiman Holy Family Hospital	District Hospital	FBO	Midwife	Female	24	Tertiary	2	17	23	17		6	25		8		1	0	3	1	0	3	1	0	3	1	1	0	1	1	1	1	0	1	1	1	1	1	2	0	0	1	1
BARPROV0036	3/29/2015	2nd prov	Provider	Brong Ahafo	Techiman municipal	Techiman Holy Family Hospital	District Hospital	FBO	Midwife	Female	27	Tertiary	3	23	28	17		7	25		7		1	1	3	1	3	3	1	1	3	1	1	1	1	1	1	1	1	1	1	1	1	1	2	1	1	1	1
BARPROV0037	3/29/2015	2nd prov	Provider	Brong Ahafo	Techiman municipal	Techiman Holy Family Hospital	District Hospital	FBO	Midwife	Female	46	Tertiary	3	21	26	17		7	21		6		1	1	3	0	3	3	1	1	3	0	1	1	1	1	1	1	1	1	1	1	1	0	2	1	1	1	1
BARPROV0038	3/29/2015	2nd prov	Provider	Brong Ahafo	Techiman municipal	Techiman Holy Family Hospital	District Hospital	FBO	Midwife	Female	28	Tertiary	2	19	26	17		6	24		8		1	0	3	1	3	3	1	1	0	1	1	1	1	1	1	1	1	1	1	1	1	1	2	1	1	1	1
BARPROV0039	3/29/2015	2nd prov	Provider	Brong Ahafo	Techiman municipal	Techiman Holy Family Hospital	District Hospital	FBO	MA/PA	Male	27	Tertiary	2	20	25	17		4	21		7		1	1	3	1	3	3	0	0	3	0	1	1	1	1	1	1	1	1	1	1	1	1	2	1	0	1	1
BARPROV0040	3/29/2015	2nd prov	Provider	Brong Ahafo	Techiman municipal	Techiman Holy Family Hospital	District Hospital	FBO	Midwife	Female	25	Tertiary	3	19	26	17		7	22		6		1	1	3	1	3	3	1	1	0	0	1	1	1	1	1	1	1	1	1	1	1	1	2	1	1	1	1
BARPROV0041	3/29/2015	2nd prov	Provider	Brong Ahafo	Techiman municipal	Techiman Holy Family Hospital	District Hospital	FBO	PN/CN/EN/PON	Female	27	Tertiary	4	23	26	17		6	22		7		1	1	3	1	3	3	1	1	3	1	1	1	1	1	1	1	1	1	1	1	1	1	2	1	1	1	1
BARPROV0042	3/29/2015	2nd prov	Provider	Brong Ahafo	Techiman municipal	Techiman Holy Family Hospital	District Hospital	FBO	Midwife	Female	32	Tertiary	8	23	25	17		7	23		5		1	1	3	1	3	3	1	1	3	1	1	1	1	1	1	0	1	1	1	1	1	0	2	1	0	1	1
BARPROV0043	3/29/2015	2nd prov	Provider	Brong Ahafo	Techiman municipal	Techiman Holy Family Hospital	District Hospital	FBO	Midwife	Female	30	Middle School	30	22	22	14		4	22		7		1	0	3	1	3	3	1	1	3	1	1	1	1	1	1	1	1	0	1	1	0	1	2	1	1	0	1
BARPROV0044	3/29/2015	2nd prov	Provider	Brong Ahafo	Techiman municipal	Techiman Holy Family Hospital	District Hospital	FBO	Midwife	Male	23	Tertiary	8	22	23	16		7	25		7		1	0	3	1	3	3	1	1	3	1	1	1	1	1	1	1	1	0	1	1	1	1	2	1	1	1	1
BARPROV0045	3/29/2015	2nd prov	Provider	Brong Ahafo	Techiman municipal	Techiman Holy Family Hospital	District Hospital	FBO	Midwife	Female	25	Tertiary	3	19	28	16		5	25		7		1	1	3	1	0	3	1	1	3	0	1	1	1	1	1	1	1	1	1	1	1	1	2	1	1	1	1
BARPROV0046	3/29/2015	2nd prov	Provider	Brong Ahafo	Techiman municipal	Techiman Holy Family Hospital	District Hospital	FBO	Midwife	Female	27	Tertiary	1.5	23	26	16		7	22		8		1	1	3	1	3	3	1	1	3	1	1	1	1	1	1	1	1	1	0	1	1	1	2	1	1	1	1
BARPROV0047	3/29/2015	2nd prov	Provider	Brong Ahafo	Techiman municipal	Techiman Holy Family Hospital	District Hospital	FBO	Anaesthetist	Female	36	Tertiary	12	21	25	16		7	22		6		1	0	3	0	3	3	1	1	3	1	1	1	1	1	1	1	1	1	1	1	1	1	2	1	1	1	1
BARPROV0048	3/29/2015	2nd prov	Provider	Brong Ahafo	Techiman municipal	Techiman Holy Family Hospital	District Hospital	FBO	Midwife	Female	26	Tertiary	2	23	26	16		7	24		8		1	1	3	1	3	3	1	1	3	1	1	1	1	1	1	1	1	1	1	1	1	0	2	1	1	1	1
BARPROV0049	3/29/2015	2nd prov	Provider	Brong Ahafo	Kintampo South	Kintampo South District Hospital	District Hospital	GHS	Midwife	Female	56	Middle School	12	19	27	17		7	21		5		1	0	3	1	3	3	1	1	0	1	1	1	1	1	1	1	1	0	1	1	1	1	2	1	1	1	1
BARPROV0050	3/29/2015	2nd prov	Provider	Brong Ahafo	Kintampo North	Kintampo Municipal Hospital	District Hospital	GHS	General Nurse	Female	28	Tertiary	4	23	28	17		7	24		6		1	1	3	1	3	3	1	1	3	1	1	1	1	1	1	1	1	1	1	1	1	1	2	1	1	1	1
BARPROV0051	3/29/2015	2nd prov	Provider	Brong Ahafo	Kintampo North	Kintampo Municipal Hospital	District Hospital	GHS	General Nurse	Male	34	Tertiary	10	22	22	17		7	23		6		1	0	3	1	3	3	1	1	3	1	1	1	1	1	1	0	1	1	1	1	1	1	2	1	0	0	0
BARPROV0052	3/29/2015	2nd prov	Provider	Brong Ahafo	Kintampo North	Kintampo Municipal Hospital	District Hospital	GHS	Midwife	Female	30	Tertiary	6	21	23	17		4	23		7		0	0	3	1	3	3	1	1	3	1	1	1	1	1	1	1	1	1	0	1	1	1	2	0	1	0	1
BARPROV0053	3/29/2015	2nd prov	Provider	Brong Ahafo	Kintampo North	Kintampo Municipal Hospital	District Hospital	GHS	MA/PA	Male	24	Tertiary	2	17	28	17		5	24		5		1	1	3	1	3	0	1	1	0	1	1	1	1	1	1	1	1	1	1	1	1	1	2	1	1	1	1
BARPROV0054	3/29/2015	2nd prov	Provider	Brong Ahafo	Kintampo North	Kintampo Municipal Hospital	District Hospital	GHS	Midwife	Female	48	Middle School	32	12	25	17		2	17		7		1	0	3	1	0	0	1	0	0	1	1	1	1	1	1	1	1	1	1	1	1	1	2	0	1	1	1
BARPROV0055	3/29/2015	2nd prov	Provider	Brong Ahafo	Kintampo North	Kintampo Municipal Hospital	District Hospital	GHS	General Nurse	Female	27	Tertiary		22	28	17		7	24		7		1	1	3	1	3	3	1	1	3	1	1	1	1	1	0	1	1	1	1	1	1	1	2	1	1	1	1
BARPROV0056	3/29/2015	2nd prov	Provider	Brong Ahafo	Kintampo North	Kintampo Municipal Hospital	District Hospital	GHS	Medical Doctor	Male	46	Tertiary	7	17	24	15			24				1	0	3	0	3	3	0	1	0	1	1	1	1	1	1	1	1	1	0	1	1	1	2	1	1	1	0
BARPROV0057	3/29/2015	2nd prov	Provider	Brong Ahafo	Kintampo North	Kintampo Municipal Hospital	District Hospital	GHS	Midwife	Female	40	Tertiary	6	21	27	16		4	21		8		1	1	3	1	3	3	1	1	3	1	1	0	1	0	1	1	1	1	1	1	0	1	2	1	1	1	1
BARPROV0058	3/29/2015	2nd prov	Provider	Brong Ahafo	Kintampo South	Kintampo South District Hospital	District Hospital	GHS	EN/HA/WA	Female	25	Tertiary	0.8	14	25	17		3	20		6		1	0	3	1	3	0	1	0	0	0	1	1	1	1	1	1	1	1	1	1	1	1	2	1	1	1	1
BARPROV0059	3/29/2015	2nd prov	Provider	Brong Ahafo	Kintampo South	Kintampo South District Hospital	District Hospital	GHS	Midwife	Female	28	Tertiary	1	22	28	17		6	22		7		1	1	3	1	3	3	1	1	3	0	1	1	1	1	1	1	1	1	1	1	1	1	2	1	1	1	1
BARPROV0060	3/29/2015	2nd prov	Provider	Brong Ahafo	Kintampo South	Kintampo South District Hospital	District Hospital	GHS	Midwife	Female	31	Tertiary	1.5	22	23	17		7	20		6		0	1	3	1	3	3	1	1	3	1	1	1	1	1	1	1	1	1	0	1	1	0	2	1	1	0	1
BARPROV0061	3/29/2015	2nd prov	Provider	Brong Ahafo	Kintampo South	Kintampo South District Hospital	District Hospital	GHS	Medical Doctor	Male	39	Tertiary	11	17	27	16		5	25		7		1	1	3	1	0	3	1	1	0	1	1	1	1	1	1	0	1	1	1	1	1	1	2	1	1	1	1
BARPROV0062	3/29/2015	2nd prov	Provider	Brong Ahafo	Kintampo South	Kintampo South District Hospital	District Hospital	GHS	Anaesthetist	Female	28	Tertiary	1	23	20	17		7	22		7		1	1	3	1	3	3	1	1	3	1	1	1	1	1	1	1	1	1	1	0	1	1	2	1	1	1	1
BARPROV0063	3/29/2015	2nd prov	Provider	Brong Ahafo	Kintampo South	Kintampo South District Hospital	District Hospital	GHS	Anaesthetist	Male	29	Tertiary	6	20	25	15		7	21		8		1	1	3	1	3	3	1	1	0	1	1	1	1	1	1	1	1	0	1	1	1	1	2	1	1	1	1
BARPROV0064	3/29/2015	2nd prov	Provider	Brong Ahafo	Asutifi south	St. Elizabeth Catholic Hospital	District Hospital	FBO	Midwife	Female	28	Tertiary	2.5	23	27	17		7	24		7		1	1	3	1	3	3	1	1	3	1	1	1	1	1	1	1	1	1	1	1	1	1	2	1	1	1	1
BARPROV0065	3/29/2015	2nd prov	Provider	Brong Ahafo	Asutifi south	St. Elizabeth Catholic Hospital	District Hospital	FBO	Anaesthetist	Male	31	Tertiary	9	19	26	17		7	21		6		1	1	3	1	3	3	1	1	0	0	1	1	1	1	1	1	1	1	1	1	1	1	2	1	1	1	1
BARPROV00	3/29/2015	2nd prov	Provider	Brong Ahafo	Asutifi south	St. Elizabeth Catholic Hospital	District Hospital	FBO	Midwife	Female	27	Tertiary	2.5	17	26	15		7	22		8		1	1	3	1	3	3	1	1	0	1	1	0	0	0	1	1	1	1	1	1	1	1	2	1	1	1	1
BARPROV0067	3/29/2015	2nd prov	Provider	Brong Ahafo	Asutifi south	St. Elizabeth Catholic Hospital	District Hospital	FBO	Midwife	Female	24	Tertiary	1.5	17	28	16		4	22		7		1	1	3	1	0	3	1	1	0	1	1	1	1	1	1	1	1	1	1	1	1	1	2	1	1	1	1
BARPROV0068	3/29/2015	2nd prov	Provider	Brong Ahafo	Asutifi south	St. Elizabeth Catholic Hospital	District Hospital	FBO	Midwife	Female	40	Tertiary	16	14	28	16		4	20		6		1	1	3	1	0	0	1	1	0	1	1	1	1	1	1	1	1	1	1	1	1	1	2	1	1	1	1
BARPROV0069	3/29/2015	2nd prov	Provider	Brong Ahafo	Asutifi south	St. Elizabeth Catholic Hospital	District Hospital	FBO	General Nurse	Male	30	Tertiary	3	22	28	16		7	25		7		1	1	3	1	3	3	1	1	3	1	1	1	0	1	1	1	1	1	1	1	1	1	2	1	1	1	1
BARPROV0070	5/17/2015	3rd prov	Provider	Brong Ahafo	Pru District	Mathias Catholic Hospital	District Hospital	FBO	General Nurse	Male	35	Tertiary	7	21	28	17	17	5	24	25	6	8	1	0	3	1	3	3	1	0	3	1	1	1	1	1	1	1	1	1	1	1	1	1	2	1	1	1	1
BARPROV0071	5/17/2015	3rd prov	Provider	Brong Ahafo	Techiman municipal	Techiman Holy Family Hospital	District Hospital	FBO	Midwife	Female	26	Tertiary	3	22	23	15	17	7	22	25	6	8	1	1	3	1	3	3	1	0	3	1	1	1	1	1	1	1	1	1	0	1	1	1	2	1	1	1	1
BARPROV0072	5/17/2015	3rd prov	Provider	Brong Ahafo	Pru District	Mathias Catholic Hospital	District Hospital	FBO	General Nurse	Male	29	Tertiary	1	18	25	14	17	7	20	23	7	8	1	0	3	1	3	3	1	0	0	1	1	1	1	1	1	1	1	1	1	1	1	1	2	1	0	1	1
BARPROV0073	5/17/2015	3rd prov	Provider	Brong Ahafo	Sene West	Kwame Danso District Hospital	District Hospital	GHS	Midwife	Female	58	Middle School	30	17	23	17	17	7	20	23	6	8	1	0	3	1	3	3	1	1	0	1	1	1	1	0	0	0	1	1	1	1	1	1	2	1	0	1	1
BARPROV0074	5/17/2015	3rd prov	Provider	Brong Ahafo	Kintampo North	Kintampo Municipal Hospital	District Hospital	GHS	General Nurse	Female	25	Tertiary	2	23	25	16	17	7	21	24	7	7	1	1	3	1	3	3	1	1	3	1	1	1	1	1	1	0	1	1	1	1	1	0	2	1	1	1	1
BARPROV0075	5/17/2015	3rd prov	Provider	Brong Ahafo	Techiman municipal	Techiman Holy Family Hospital	District Hospital	FBO	Midwife	Female	27	Tertiary	3	20	25	14	16	5	22	25	5	7	1	1	3	1	3	3	1	1	0	1	1	1	1	1	1	0	1	1	1	1	0	1	2	1	0	1	1
BARPROV0076	5/17/2015	3rd prov	Provider	Brong Ahafo	Atebubu	Atebubu District Hospital	District Hospital	GHS	Medical Doctor	Male	40	Tertiary	10	16	26	17	17	7	19	22	4	8	1	0	3	1	3	0	1	1	0	1	1	1	1	1	1	0	1	1	1	1	1	1	2	1	0	1	1
BARPROV0077	5/17/2015	3rd prov	Provider	Brong Ahafo	Pru District	Mathias Catholic Hospital	District Hospital	FBO	Midwife	Female	27	Tertiary	4	23	26	17	17	7	24	25	8	8	1	1	3	1	3	3	1	1	3	1	1	1	1	1	1	1	1	1	1	0	1	1	2	1	0	1	1
BARPROV0078	5/17/2015	3rd prov	Provider	Brong Ahafo	Atebubu	Atebubu District Hospital	District Hospital	GHS	Midwife	Female	25	Tertiary	1	22	28	16	16	7	25	25	8	8	1	1	3	1	3	3	1	1	3	0	1	1	1	1	1	1	1	1	1	1	1	1	2	1	1	1	1
BARPROV0079	5/17/2015	3rd prov	Provider	Brong Ahafo	Techiman municipal	Techiman Holy Family Hospital	District Hospital	FBO	Midwife	Female	32	Tertiary	1	17	26	16	16	7	21	25	5	6	1	1	3	1	0	3	1	1	0	1	1	1	1	1	1	1	1	1	1	1	1	1	2	1	0	1	1
BARPROV0080	5/17/2015	3rd prov	Provider	Brong Ahafo	Techiman municipal	Techiman Holy Family Hospital	District Hospital	FBO	Midwife	Female	29	Tertiary	2	23	27	17	17	7	22	24	4	7	1	1	3	1	3	3	1	1	3	1	1	1	1	1	1	1	1	1	1	1	1	1	2	1	0	1	1
BARPROV0081	5/17/2015	3rd prov	Provider	Brong Ahafo	Sene West	Kwame Danso District Hospital	District Hospital	GHS	Medical Doctor	Male	33	Tertiary	7	22	27	17	17	7	22	25	7	8	1	1	3	1	3	3	1	1	3	1	1	1	1	0	1	1	1	1	1	1	1	1	2	1	1	1	1
BARPROV0082	5/17/2015	3rd prov	Provider	Brong Ahafo	Kintampo North	Kintampo Municipal Hospital	District Hospital	GHS	General Nurse	Female	29	Tertiary	5	20	27	16	17	7	24	25	8	8	1	1	3	1	3	3	1	1	0	1	1	1	1	1	1	1	1	1	1	1	1	1	2	1	1	1	1
BARPROV0083	5/17/2015	3rd prov	Provider	Brong Ahafo	Kintampo North	Kintampo Municipal Hospital	District Hospital	GHS	General Nurse	Female	25	Tertiary	2	20	25	17	17	7	24	24	8	8	1	1	3	1	3	3	1	1	3	1	1	0	0	0	1	1	1	1	1	1	1	1	2	1	1	1	0
BARPROV0084	5/17/2015	3rd prov	Provider	Brong Ahafo	Techiman municipal	Techiman Holy Family Hospital	District Hospital	FBO	Midwife	Female	50	Middle School	20	17	26	14	17	7	19	23	3	5	1	0	3	1	3	3	1	1	0	0	1	1	1	0	1	1	1	1	1	1	1	1	2	1	1	1	0
BARPROV0085	5/17/2015	3rd prov	Provider	Brong Ahafo	Sene West	Kwame Danso District Hospital	District Hospital	GHS	General Nurse	Female	24	Tertiary	1	23	21	14	16	7	22	24	6	7	1	1	3	1	3	3	1	1	3	1	1	1	1	1	1	0	0	1	1	1	1	1	2	1	1	1	0
BARPROV0086	5/17/2015	3rd prov	Provider	Brong Ahafo	Atebubu	Atebubu District Hospital	District Hospital	GHS	General Nurse	Female	26	Tertiary	3	20	25	16	17	7	25	25	8	8	1	1	3	1	3	3	1	1	0	1	1	1	1	1	1	1	1	1	1	1	1	1	0	1	1	1	1
BARPROV0087	5/17/2015	3rd prov	Provider	Brong Ahafo	Pru District	Mathias Catholic Hospital	District Hospital	FBO	Midwife	Female	26	Tertiary	1	19	18	13	16	6	20	24	6	8	1	1	3	1	3	3	1	1	0	1	1	1	1	0	1	1	1	1	1	1	1	0	2	1	1	1	0
BARPROV0088	5/17/2015	3rd prov	Provider	Brong Ahafo	Techiman municipal	Techiman Holy Family Hospital	District Hospital	FBO	Midwife	Female	24	Tertiary	1	20	27	17	17	7	25	24	6	7	1	1	3	1	3	3	1	1	0	1	1	1	1	1	1	1	1	1	1	1	1	1	2	1	1	1	1
BARPROV0089	5/17/2015	3rd prov	Provider	Brong Ahafo	Sene West	Kwame Danso District Hospital	District Hospital	GHS	General Nurse	Female	25	Tertiary	1	20	23	15	17	5	19	24	5	6	1	1	3	1	3	3	1	0	3	0	1	1	1	0	1	1	1	1	1	0	0	1	2	1	0	1	1
BARPROV0090	5/17/2015	3rd prov	Provider	Brong Ahafo	Kintampo North	Kintampo Municipal Hospital	District Hospital	GHS	General Nurse	Female	25	Tertiary	2	19	27	13	16	7	17	24	5	8	1	1	3	1	3	3	1	1	0	0	1	1	1	1	1	1	1	1	1	1	1	0	2	1	1	1	1
BARPROV0091	5/17/2015	3rd prov	Provider	Brong Ahafo	Kintampo North	Kintampo Municipal Hospital	District Hospital	GHS	General Nurse	Female	25	Tertiary	2	23	25	17	17	7	24	25	7	8	1	1	3	1	3	3	1	1	3	1	1	1	1	1	1	1	1	1	1	1	1	1	0	1	0	1	1
BARPROV0092	5/17/2015	3rd prov	Provider	Brong Ahafo	Atebubu	Atebubu District Hospital	District Hospital	GHS	General Nurse	Male	28	Tertiary	3	21	28	17	17	7	23	25	5	8	1	1	3	1	3	3	1	1	3	1	1	1	0	1	0	1	1	1	1	1	1	1	2	1	1	1	1
BARPROV0093	5/17/2015	3rd prov	Provider	Brong Ahafo	Techiman municipal	Techiman Holy Family Hospital	District Hospital	FBO	Midwife	Female	25	Tertiary	2	23	27	17	17	7	21	25	8	8	1	1	3	1	3	3	1	1	3	1	1	1	1	1	1	1	1	1	1	1	1	1	2	1	1	1	1
BARPROV0094	5/17/2015	3rd prov	Provider	Brong Ahafo	Pru District	Mathias Catholic Hospital	District Hospital	FBO	Midwife	Female	26	Tertiary	2	19	22	16	17	6	24	25	5	8	1	1	3	1	3	3	1	1	0	1	1	1	1	1	0	1	1	1	1	1	0	1	0	1	1	1	1
BARPROV0095	5/17/2015	3rd prov	Provider	Brong Ahafo	Pru District	Mathias Catholic Hospital	District Hospital	FBO	Midwife	Female	28	Tertiary	3	22	24	17	17	7	25	25	7	8	1	1	3	1	3	3	1	0	3	1	1	1	1	1	1	1	1	1	1	0	1	1	2	1	1	1	1
BARPROV0096	5/17/2015	3rd prov	Provider	Brong Ahafo	Techiman municipal	Techiman Holy Family Hospital	District Hospital	FBO	Midwife	Female	51	Tertiary	35	22	23	17	16	6	22	24	8	8	1	0	3	1	3	3	1	1	3	1	1	1	1	1	1	1	1	1	1	1	1	1	2	1	0	1	1
BARPROV0097	5/17/2015	3rd prov	Provider	Brong Ahafo	Techiman municipal	Techiman Holy Family Hospital	District Hospital	FBO	Midwife	Female	57	Tertiary	36	17	17	16	15	5	22	23	6	8	1	0	3	1	3	3	1	1	0	0	1	1	1	0	1	1	1	1	1	0	1	1	2	1	1	1	1
BARPROV0098	5/17/2015	3rd prov	Provider	Brong Ahafo	Techiman municipal	Techiman Holy Family Hospital	District Hospital	FBO	Midwife	Female	58	Tertiary	36	18	25	17	17	6	22	24	7	7	1	0	3	1	3	3	1	1	0	1	1	0	1	1	1	1	1	1	1	1	1	1	2	1	1	1	1
BARPROV00	5/17/2015	3rd prov	Provider	Brong Ahafo	Atebubu	Atebubu District Hospital	District Hospital	GHS	Midwife	Female	27	Tertiary	2	19	16	15	16	6	23	25	6	8	1	1	3	1	3	3	1	1	0	1	1	1	1	1	0	1	1	1	1	0	1	0	2	1	1	1	1
BARPROV0100	5/17/2015	3rd prov	Provider	Brong Ahafo	Sene West	Kwame Danso District Hospital	District Hospital	GHS	General Nurse	Male	29	Tertiary	2	20	20	15	17	7	25	25	8	8	1	1	3	1	3	3	1	1	0	1	1	1	1	1	1	1	1	1	1	1	1	1	0	1	1	1	1
BARPROV0101	5/17/2015	3rd prov	Provider	Brong Ahafo	Techiman municipal	Techiman Holy Family Hospital	District Hospital	FBO	Midwife	Female	57	Middle School	30	16	23	14	16	6	23	25	1	5	1	0	3	1	3	3	0	1	0	0	1	1	1	0	1	1	1	1	1	1	0	1	2	1	1	1	1
BARPROV0102	5/17/2015	3rd prov	Provider	Brong Ahafo	Atebubu	Atebubu District Hospital	District Hospital	GHS	Midwife	Female	25	Tertiary	3	22	25	14	17	6	24	25	7	8	1	1	3	1	3	3	1	1	3	1	1	0	1	1	1	1	1	1	1	1	1	1	2	1	1	1	1
BARPROV0103	5/17/2015	3rd prov	Provider	Brong Ahafo	Sene West	Kwame Danso District Hospital	District Hospital	GHS	Midwife	Female	27	Tertiary	2	19	28	16	17	7	19	25	6	6	1	0	3	1	3	3	1	1	0	1	1	1	1	1	1	1	1	1	1	1	1	1	2	1	1	1	1
BARPROV0104	6/19/2015	4th prov	Provider	Brong Ahafo	Jaman south	Drobo St. Mary's Catholic Hospital	District Hospital	FBO	Anaesthetist	Male	30	Tertiary	5	22	26	15	17	7	22	25	8	8	0	1	3	1	3	3	1	1	3	1	1	1	1	1	1	1	1	1	1	1	1	1	2	1	1	1	1
BARPROV0105	6/19/2015	4th prov	Provider	Brong Ahafo	Dormaa municipal	Dormaa Presby Hospital	District Hospital	FBO	Midwife	Female	26	Tertiary	2	20	28	16	17	6	25	25	8	8	1	1	3	1	3	0	1	1	3	1	1	1	1	1	1	1	1	1	1	1	1	1	2	1	1	1	1
BARPROV0106	6/19/2015	4th prov	Provider	Brong Ahafo	Dormaa municipal	Dormaa Presby Hospital	District Hospital	FBO	General Nurse	Male	26	Tertiary	4	23	27	17	17	7	22	25	8	8	1	1	3	1	3	3	1	1	3	1	1	1	1	1	1	0	1	1	1	1	1	1	2	1	1	1	1
BARPROV0107	6/19/2015	4th prov	Provider	Brong Ahafo	Dormaa municipal	Dormaa Presby Hospital	District Hospital	FBO	General Nurse	Female	28	Tertiary	2	19	28	17	17	6	23	24	8	8	0	1	3	1	3	3	1	1	0	1	1	1	1	1	1	1	1	1	1	1	1	1	2	1	1	1	1
BARPROV0108	6/19/2015	4th prov	Provider	Brong Ahafo	Dormaa municipal	Dormaa Presby Hospital	District Hospital	FBO	Anaesthetist	Male	35	Tertiary	10	20	25	16	17	7	24	25	6	8	1	1	3	1	3	3	1	1	0	1	1	1	1	1	1	1	1	1	0	1	1	1	2	1	1	1	1
BARPROV0109	6/19/2015	4th prov	Provider	Brong Ahafo	Dormaa municipal	Dormaa Presby Hospital	District Hospital	FBO	Midwife	Female	28	Tertiary	6	16	28	17	17	4	25	25	8	8	1	1	3	1	3	0	1	1	0	1	1	1	0	1	1	1	1	1	1	1	1	1	2	1	1	1	1
BARPROV0110	6/19/2015	4th prov	Provider	Brong Ahafo	Dormaa municipal	Dormaa Presby Hospital	District Hospital	FBO	Midwife	Female	27	Tertiary	4	20	27	17	17	6	24	24	8	8	1	1	3	1	3	3	1	1	0	1	1	1	1	1	1	1	1	1	0	1	1	1	2	1	1	1	1
BARPROV0111	6/19/2015	4th prov	Provider	Brong Ahafo	Wenchi District	Wenchi Methodist Hospital	District Hospital	FBO	Midwife	Female	30	Tertiary	3	19	26	13	17	7	18	22	8	7	1	1	3	1	3	3	1	1	0	1	0	1	1	1	1	1	1	1	1	1	0	1	2	1	1	1	1
BARPROV0112	6/19/2015	4th prov	Provider	Brong Ahafo	Wenchi District	Wenchi Methodist Hospital	District Hospital	FBO	Midwife	Female	29	Tertiary	4	20	27	15	17	7	22	25	7	8	1	1	3	1	3	3	1	1	0	1	1	1	1	1	1	0	1	1	1	1	1	1	2	1	1	1	1
BARPROV0113	6/19/2015	4th prov	Provider	Brong Ahafo	Wenchi District	Wenchi Methodist Hospital	District Hospital	FBO	Medical Doctor	Male	28	Tertiary	3	19	28	14	17	7	21	25	7	8	1	0	3	1	3	0	1	1	3	1	1	1	1	1	1	1	1	1	1	1	1	1	2	1	1	1	1
BARPROV0114	6/19/2015	4th prov	Provider	Brong Ahafo	Wenchi District	Wenchi Methodist Hospital	District Hospital	FBO	General Nurse	Female	32	Tertiary	7	19	28	16	16	7	22	23	7	8	1	1	3	1	3	3	1	1	0	1	1	1	1	1	0	1	1	1	1	1	1	1	2	1	1	1	1
BARPROV0115	6/19/2015	4th prov	Provider	Brong Ahafo	Wenchi District	Wenchi Methodist Hospital	District Hospital	FBO	Anaesthetist	Male	30	Tertiary	8	23	26	16	17	7	21	24	8	8	1	1	3	1	3	3	1	1	3	1	1	1	1	1	1	1	1	1	1	1	1	1	2	1	1	1	1
BARPROV0116	6/19/2015	4th prov	Provider	Brong Ahafo	Wenchi District	Wenchi Methodist Hospital	District Hospital	FBO	Midwife	Female	27	Tertiary	2	20	28	14	16	6	19	23	6	8	1	1	3	1	3	3	1	1	0	1	1	1	1	1	1	1	1	1	1	1	1	1	2	1	1	1	1
BARPROV0117	6/19/2015	4th prov	Provider	Brong Ahafo	Tain District	Tain District Hospital	District Hospital	GHS	Midwife	Female	28	Tertiary	4	17	28	17	17	7	24	25	8	8	1	1	3	1	0	3	1	1	0	1	1	1	1	1	1	1	1	1	1	1	1	1	2	1	1	1	1
BARPROV0118	6/19/2015	4th prov	Provider	Brong Ahafo	Tain District	Tain District Hospital	District Hospital	GHS	Medical Doctor	Male	29	Tertiary	2	23	28	17	17	7	25	25	8	8	1	1	3	1	3	3	1	1	3	1	1	1	1	1	1	1	1	1	1	1	1	1	2	1	1	1	1
BARPROV0119	6/19/2015	4th prov	Provider	Brong Ahafo	Tain District	Tain District Hospital	District Hospital	GHS	Anaesthetist	Male	58	Tertiary	24	15	19	13	16	3	19	19	6	7	1	1	3	0	3	3	1	1	0	0	0	0	1	1	0	1	1	1	1	0	0	0	0	0	0	0	1
BARPROV0120	6/19/2015	4th prov	Provider	Brong Ahafo	Tain District	Tain District Hospital	District Hospital	GHS	EN/HA/WA	Female	28	Tertiary	3	20	28	17	17	6	23	24	7	8	1	1	3	1	3	3	1	1	0	1	1	1	1	1	1	1	1	1	1	1	1	1	2	1	1	1	1
BARPROV0121	6/19/2015	4th prov	Provider	Brong Ahafo	Tain District	Tain District Hospital	District Hospital	GHS	EN/HA/WA	Female	43	Secondary	15	21	22	16	16	6	19	21	3	5	1	1	3	1	3	3	1	1	3	1	0	1	1	1	0	1	1	1	1	1	0	0	0	1	1	1	1
BARPROV0122	6/19/2015	4th prov	Provider	Brong Ahafo	Tain District	Tain District Hospital	District Hospital	GHS	EN/HA/WA	Female	54	Middle School	32	14	22	5	11	6	12	15	5	4	0	0	3	1	0	3	1	1	0	0	1	1	1	1	1	1	1	1	1	1	1	0	0	1	0	1	1
BARPROV0123	6/19/2015	4th prov	Provider	Brong Ahafo	Berekum	Berekum Holy Family Hospital	District Hospital	FBO	Midwife	Female	55	Secondary	26	20	28	17	17	7	23	25	7	7	1	1	3	1	3	3	1	1	0	1	1	1	1	1	1	1	1	1	1	1	1	1	2	1	1	1	1
BARPROV0124	6/19/2015	4th prov	Provider	Brong Ahafo	Berekum	Berekum Holy Family Hospital	District Hospital	FBO	Midwife	Male	57	Tertiary	32	20	27	16	17	6	23	25	8	8	1	1	3	1	3	3	1	1	0	1	1	1	1	1	1	1	1	1	1	0	1	1	2	1	1	1	1
BARPROV0125	6/19/2015	4th prov	Provider	Brong Ahafo	Berekum	Berekum Holy Family Hospital	District Hospital	FBO	Midwife	Female	49	Tertiary	32	20	28	16	17	6	21	25	7	8	1	1	3	1	3	3	1	1	0	1	1	1	1	1	1	1	1	1	1	1	1	1	2	1	1	1	1
BARPROV0126	6/19/2015	4th prov	Provider	Brong Ahafo	Berekum	Berekum Holy Family Hospital	District Hospital	FBO	Midwife	Female	27	Tertiary	5	22	28	16	17	6	21	23	6	8	1	1	3	1	3	3	1	1	3	0	1	1	1	1	1	1	1	1	1	1	1	1	2	1	1	1	1
BARPROV0127	6/19/2015	4th prov	Provider	Brong Ahafo	Berekum	Berekum Holy Family Hospital	District Hospital	FBO	Medical Doctor	Female	29	Tertiary	1	23	28	17	17	7	21	24	8	8	1	1	3	1	3	3	1	1	3	1	1	1	1	1	1	1	1	1	1	1	1	1	2	1	1	1	1
BARPROV0128	6/19/2015	4th prov	Provider	Brong Ahafo	Berekum	Berekum Holy Family Hospital	District Hospital	FBO	Anaesthetist	Male	35	Tertiary	8	20	27	15	17	7	20	25	7	8	1	1	3	1	3	3	1	1	0	1	1	1	1	1	1	1	1	1	1	1	1	1	2	1	1	1	1
BARPROV0129	6/19/2015	4th prov	Provider	Brong Ahafo	Jaman north	Sampa Government Hospital	District Hospital	GHS	Medical Doctor	Male	36	Tertiary	9	20	28	17	17	7	22	23	7	8	1	1	3	1	3	0	1	1	3	1	1	1	1	1	1	1	1	1	1	1	1	1	2	1	1	1	1
BARPROV0130	6/19/2015	4th prov	Provider	Brong Ahafo	Jaman south	Drobo St. Mary's Catholic Hospital	District Hospital	FBO	Midwife	Female	56	Middle School	6	17	28	11	16	6	19	22	8	8	1	1	3	1	3	3	1	1	0	0	1	0	0	1	1	1	1	1	1	1	1	1	2	1	1	1	1
BARPROV0131	6/19/2015	4th prov	Provider	Brong Ahafo	Jaman north	Sampa Government Hospital	District Hospital	GHS	Midwife	Female	54	Secondary	13	17	28	15	17	6	17	24	5	7	1	1	3	1	3	0	1	1	0	1	1	1	1	1	1	1	1	1	1	1	1	1	2	1	1	1	1
BARPROV0132	6/19/2015	4th prov	Provider	Brong Ahafo	Jaman north	Sampa Government Hospital	District Hospital	GHS	MA/PA	Female	48	Secondary	20	20	26	17	16	7	24	23	8	8	1	1	3	1	3	3	1	1	0	1	1	1	1	1	1	1	1	1	1	1	1	1	2	1	1	1	1
BARPROV0133	6/19/2015	4th prov	Provider	Brong Ahafo	Jaman north	Sampa Government Hospital	District Hospital	GHS	Midwife	Female	24	Tertiary	2	19	28	17	16	7	22	25	7	8	1	1	3	1	3	3	1	0	0	1	1	1	1	1	1	1	1	1	1	1	1	1	2	1	1	1	1
BARPROV0134	6/19/2015	4th prov	Provider	Brong Ahafo	Jaman north	Sampa Government Hospital	District Hospital	GHS	Anaesthetist	Male	36	Tertiary	5	20	28	17	17	7	20	25	7	8	1	1	3	1	3	3	1	1	0	1	1	1	1	1	1	1	1	1	1	1	1	1	2	1	1	1	1
BARPROV0135	6/19/2015	4th prov	Provider	Brong Ahafo	Jaman south	Drobo St. Mary's Catholic Hospital	District Hospital	FBO	Midwife	Female	45	Tertiary	8	23	27	16	17	7	25	25	8	8	1	1	3	1	3	3	1	1	3	1	1	1	1	1	1	1	1	1	1	0	1	1	2	1	1	1	1
BARPROV0136	6/19/2015	4th prov	Provider	Brong Ahafo	Jaman south	Drobo St. Mary's Catholic Hospital	District Hospital	FBO	Midwife	Female	58	Tertiary	40	17	26	15	17	7	23	22	8	8	1	1	3	1	3	0	1	1	0	1	1	1	1	1	1	0	1	1	1	1	1	1	2	1	1	1	1
BARPROV0137	6/19/2015	4th prov	Provider	Brong Ahafo	Jaman south	Drobo St. Mary's Catholic Hospital	District Hospital	FBO	Midwife	Female	58	Middle School	25	19	28	14	16	6	23	24	5	7	1	0	3	1	3	3	1	1	0	1	1	1	1	1	1	1	1	1	1	1	1	1	2	1	1	1	1
BARPROV0138	9/20/2015	5th prov	Provider	Brong Ahafo	Sunyani Municipal	Sunyani S.D.A Hospital	District Hospital	FBO	Midwife	Female	25	Tertiary	2	22	25	17	17	7	23	25	6	7	0	1	3	1	3	3	1	1	3	1	1	1	1	1	1	1	1	1	1	1	1	1	2	0	1	1	1
BARPROV0139	9/20/2015	5th prov	Provider	Brong Ahafo	Sunyani Municipal	Sunyani S.D.A Hospital	District Hospital	FBO	EN/HA/WA	Female	45	Secondary		14	20	15	17	7	17	23	7	8	1	1	3	1	3	0	1	1	0	0	1	1	1	0	0	1	1	1	1	1	1	1	2	1	0	1	1
BARPROV0140	9/20/2015	5th prov	Provider	Brong Ahafo	Tano south	Bechem Government Hospital	District Hospital	GHS	Midwife	Female	26	Tertiary	2	23	27	17	17	7	24	25	8	8	1	1	3	1	3	3	1	1	3	1	1	1	1	1	1	1	1	1	1	1	1	1	2	1	1	1	0
BARPROV0141	9/20/2015	5th prov	Provider	Brong Ahafo	Tano south	Bechem Government Hospital	District Hospital	GHS	Midwife	Female	32	Tertiary	7	23	26	17	17	7	22	25	7	8	1	1	3	1	3	3	1	1	3	1	1	1	1	1	1	1	1	1	1	1	1	0	2	1	1	1	1
BARPROV0142	9/20/2015	5th prov	Provider	Brong Ahafo	Tano south	Bechem Government Hospital	District Hospital	GHS	Midwife	Female	28	Tertiary	1	18	26	17	17	7	25	25	8	8	1	1	3	1	3	0	1	0	3	1	1	1	1	0	1	1	1	1	1	1	1	1	2	1	1	1	1
BARPROV0143	9/20/2015	5th prov	Provider	Brong Ahafo	Tano south	Bechem Government Hospital	District Hospital	GHS	Midwife	Female	59	Middle School	33	20	22	15	17	7	20	25	6	8	1	1	3	1	3	3	1	1	0	1	1	1	1	1	1	1	1	1	1	0	1	1	2	0	1	1	1
BARPROV0144	9/20/2015	5th prov	Provider	Brong Ahafo	Tano south	Bechem Government Hospital	District Hospital	GHS	Midwife	Female	26	Tertiary	3	19	28	16	17	6	25	25	6	7	1	1	3	0	3	3	1	1	0	1	1	1	1	1	1	1	1	1	1	1	1	1	2	1	1	1	1
BARPROV0145	9/20/2015	5th prov	Provider	Brong Ahafo	Tano south	Bechem Government Hospital	District Hospital	GHS	Medical Doctor	Male	32	Tertiary	3	21	27	16	17	6	25	25	7	8	0	0	3	1	3	3	1	1	3	1	1	1	1	1	1	1	1	1	1	1	1	1	2	1	1	1	1
BARPROV0146	9/20/2015	5th prov	Provider	Brong Ahafo	Sunyani Municipal	Sunyani Municipal Hospital	District Hospital	GHS	Anaesthetist	Female	51	Tertiary	16	19	28	16	17	7	24	24	8	8	1	0	3	1	3	3	1	1	0	1	1	1	1	1	1	1	1	1	1	1	1	1	2	1	1	1	1
BARPROV0147	9/20/2015	5th prov	Provider	Brong Ahafo	Sunyani Municipal	Sunyani Municipal Hospital	District Hospital	GHS	Midwife	Female	34	Tertiary	8	22	25	17	17	6	24	24	7	7	1	1	3	1	3	3	1	1	3	1	1	1	1	0	1	0	1	1	1	1	1	1	2	1	1	1	0
BARPROV0148	9/20/2015	5th prov	Provider	Brong Ahafo	Sunyani Municipal	Sunyani Municipal Hospital	District Hospital	GHS	Midwife	Female	25	Tertiary	2.5	23	27	17	17	7	21	25	7	8	1	1	3	1	3	3	1	1	3	1	1	1	1	1	1	1	1	1	0	1	1	1	2	1	1	1	1
BARPROV0149	9/20/2015	5th prov	Provider	Brong Ahafo	Sunyani Municipal	Sunyani Municipal Hospital	District Hospital	GHS	Midwife	Female	54	Tertiary	24	20	23	16	14	7	22	22	6	8	1	1	3	1	3	3	1	1	0	1	1	1	1	1	1	1	1	1	1	1	0	1	0	1	1	1	1
BARPROV0150	9/20/2015	5th prov	Provider	Brong Ahafo	Sunyani Municipal	Sunyani Municipal Hospital	District Hospital	GHS	Midwife	Female	56	Middle School	29	19	23	15	17	7	23	24	6	7	1	1	3	1	3	3	1	1	0	1	1	1	1	1	0	0	1	1	0	1	0	0	2	1	1	0	1
BARPROV0151	9/20/2015	5th prov	Provider	Brong Ahafo	Sunyani Municipal	Sunyani Municipal Hospital	District Hospital	GHS	Medical Doctor	Male	36	Tertiary	3	23	28	17	17	7	23	25	8	8	1	1	3	1	3	3	1	1	3	1	1	1	1	1	1	1	1	1	1	1	1	1	2	1	1	1	1
BARPROV0152	9/20/2015	5th prov	Provider	Brong Ahafo	Tano north	St. John of God Hospital	District Hospital	FBO	General Nurse	Male	29	Tertiary	6	17	27	16	17	7	20	25	6	8	0	0	3	1	0	3	1	1	3	1	1	1	1	1	0	1	1	1	1	1	1	1	2	1	1	1	1
BARPROV0153	9/20/2015	5th prov	Provider	Brong Ahafo	Sunyani Municipal	Sunyani S.D.A Hospital	District Hospital	FBO	Midwife	Female	29	Tertiary		19	22	15	17	7	24	25	7	8	1	1	3	1	3	3	1	0	0	1	1	1	1	1	1	1	1	1	1	1	1	1	2	1	1	1	1
BARPROV0154	9/20/2015	5th prov	Provider	Brong Ahafo	Tano north	St. John of God Hospital	District Hospital	FBO	Midwife	Female	57	Middle School	30	13	28	16	17	5	19	25	7	8	0	0	3	1	0	3	1	1	0	0	1	0	1	1	1	1	1	1	1	1	1	1	2	1	1	1	1
BARPROV0155	9/20/2015	5th prov	Provider	Brong Ahafo	Tano north	St. John of God Hospital	District Hospital	FBO	Midwife	Female	29	Tertiary	6	20	25	17	17	7	20	24	5	8	1	1	3	1	3	0	1	1	3	1	1	1	1	1	1	1	1	1	0	1	1	1	0	1	1	1	1
BARPROV0156	9/20/2015	5th prov	Provider	Brong Ahafo	Tano north	St. John of God Hospital	District Hospital	FBO	Midwife	Female	32	Tertiary	3	23	26	16	17	7	23	25	7	7	1	1	3	1	3	3	1	1	3	1	1	1	1	1	1	1	1	1	1	1	1	0	2	1	1	1	1
BARPROV0157	9/20/2015	5th prov	Provider	Brong Ahafo	Asutifi south	St. Elizabeth Catholic Hospital	District Hospital	FBO	Midwife	Female	55	Middle School	33	19	28	16	17	7	23	24	8	8	1	1	3	1	3	3	1	0	0	1	1	1	1	1	1	1	1	1	1	1	1	1	2	1	1	1	1
BARPROV0158	9/20/2015	5th prov	Provider	Brong Ahafo	Asutifi south	St. Elizabeth Catholic Hospital	District Hospital	FBO	Medical Doctor	Male	28	Tertiary	3	20	28	15	17	7	23	25	7	8	1	1	3	1	3	3	1	1	0	1	1	1	1	1	1	1	1	1	1	1	1	1	2	1	1	1	1
BARPROV0159	9/20/2015	5th prov	Provider	Brong Ahafo	Asutifi south	St. Elizabeth Catholic Hospital	District Hospital	FBO	PN/CN/EN/PON	Female	33	Tertiary	9	23	27	17	17	7	20	25	8	8	1	1	3	1	3	3	1	1	3	1	1	1	1	1	1	1	1	1	1	1	1	1	2	1	1	1	1
BARPROV0160	9/20/2015	5th prov	Provider	Brong Ahafo	Asutifi south	St. Elizabeth Catholic Hospital	District Hospital	FBO	Anaesthetist	Male	31	Tertiary	8	22	28	15	17	7	24	24	8	8	1	1	3	1	3	3	0	1	3	1	1	1	1	1	1	1	1	1	1	1	1	1	2	1	1	1	1
BARPROV0161	9/20/2015	5th prov	Provider	Brong Ahafo	Asutifi south	St. Elizabeth Catholic Hospital	District Hospital	FBO	Midwife	Female	26	Tertiary		22	28	17	17	6	21	24	8	8	1	0	3	1	3	3	1	1	3	1	1	1	1	1	1	1	1	1	1	1	1	1	2	1	1	1	1
BARPROV0162	9/20/2015	5th prov	Provider	Brong Ahafo	Asutifi south	St. Elizabeth Catholic Hospital	District Hospital	FBO	Midwife	Female	24	Tertiary	34	20	28	16	17	7	21	25	7	8	1	1	3	1	3	0	1	1	3	1	1	1	1	1	1	1	1	1	1	1	1	1	2	1	1	1	1
BARPROV0163	9/20/2015	5th prov	Provider	Brong Ahafo	Asunafo north	Goaso Municipal Hospital	District Hospital	GHS	Anaesthetist	Male	37	Tertiary	8	23	23	17	17	7	19	25	7	8	1	1	3	1	3	3	1	1	3	1	1	1	1	1	1	1	1	1	1	0	0	0	2	1	1	1	0
BARPROV0164	9/20/2015	5th prov	Provider	Brong Ahafo	Asunafo north	Goaso Municipal Hospital	District Hospital	GHS	Midwife	Female	25	Tertiary	2	22	26	17	17	7	24	25	6	7	1	1	3	1	3	3	1	0	3	1	1	1	1	1	1	1	1	1	1	1	1	1	2	1	0	0	1
BARPROV0165	9/20/2015	5th prov	Provider	Brong Ahafo	Asunafo north	Goaso Municipal Hospital	District Hospital	GHS	General Nurse	Female	29	Tertiary	6	23	27	16	17	5	24	25	5	7	1	1	3	1	3	3	1	1	3	1	1	1	1	1	1	1	1	1	1	1	1	1	2	1	1	1	1
BARPROV01	9/20/2015	5th prov	Provider	Brong Ahafo	Asunafo north	Goaso Municipal Hospital	District Hospital	GHS	Midwife	Female	30	Tertiary	3	23	27	17	17	6	24	24	7	8	1	1	3	1	3	3	1	1	3	1	1	1	1	1	1	1	1	1	0	1	1	1	2	1	1	1	1
BARPROV0167	9/20/2015	5th prov	Provider	Brong Ahafo	Asunafo north	Goaso Municipal Hospital	District Hospital	GHS	Medical Doctor	Male	27	Tertiary	2	23	27	14	17	7	25	25	7	7	1	1	3	1	3	3	1	1	3	1	1	1	1	1	1	1	1	1	1	1	1	1	2	1	1	1	1
BARPROV0168	9/20/2015	5th prov	Provider	Brong Ahafo	Sunyani Municipal	Sunyani S.D.A Hospital	District Hospital	FBO	Medical Doctor	Male	35	Tertiary	6	21	27	16	17	7	22	25	7	8	1	1	3	1	3	3	1	1	3	1	0	1	1	0	1	1	1	0	1	1	1	1	2	1	1	1	1
BARPROV0169	9/20/2015	5th prov	Provider	Brong Ahafo	Sunyani Municipal	Sunyani S.D.A Hospital	District Hospital	FBO	General Nurse	Male	24	Tertiary		23	26	15	17	7	20	24	7	8	1	1	3	1	3	3	1	1	3	1	1	1	1	1	1	0	1	1	1	1	1	1	2	1	0	1	1
BARPROV0170	11/22/2015	6th prov	Provider	Brong Ahafo	Kintampo North	Kintampo Municipal Hospital	District Hospital	GHS	General Nurse	Female	24	Tertiary	2	22	26	14	16	7	23	24	8	8	1	1	3	1	3	3	1	1	3	0	1	1	1	1	1	1	1	1	1	1	1	1	2	1	1	1	1
BARPROV0171	11/22/2015	6th prov	Provider	Brong Ahafo	Kintampo North	Kintampo Municipal Hospital	District Hospital	GHS	General Nurse	Male	25	Tertiary	3	19	25	15	16	6	24	25	5	7	1	0	3	0	3	3	1	0	3	1	1	1	1	0	1	1	1	1	1	1	1	1	0	1	1	1	1
BARPROV0172	11/22/2015	6th prov	Provider	Brong Ahafo	Kintampo North	Kintampo Municipal Hospital	District Hospital	GHS	Midwife	Female	25	Tertiary	0.2	20	26	16	17	7	23	25	6	8	1	1	3	1	0	3	1	1	3	1	1	1	1	1	1	1	1	1	1	1	1	1	2	1	1	1	1
BARPROV0173	11/22/2015	6th prov	Provider	Brong Ahafo	Kintampo North	Kintampo Municipal Hospital	District Hospital	GHS	General Nurse	Female	28	Tertiary	3	23	28	17	17	7	24	25	6	8	1	1	3	1	3	3	1	1	3	1	1	1	1	1	1	1	1	1	1	1	1	1	2	1	1	1	1
BARPROV0174	11/22/2015	6th prov	Provider	Brong Ahafo	Kintampo North	Kintampo Municipal Hospital	District Hospital	GHS	Anaesthetist	Male	39	Tertiary	5	23	25	17	17	5	20	25	6	8	1	1	3	1	3	3	1	1	3	1	1	1	1	1	1	1	1	1	0	1	1	1	0	1	1	1	1
BARPROV0175	11/22/2015	6th prov	Provider	Brong Ahafo	Kintampo North	Kintampo Municipal Hospital	District Hospital	GHS	Midwife	Female	25	Tertiary	0.00977648	23	28	17	17	7	24	25	7	8	1	1	3	1	3	3	1	1	3	1	1	1	1	1	1	1	1	1	1	1	1	1	2	1	1	1	1
BARPROV0176	11/22/2015	6th prov	Provider	Brong Ahafo	Kintampo South	Kintampo South District Hospital	District Hospital	GHS	Midwife	Female	24	Tertiary	2	23	28	14	17	7	22	24	6	8	1	1	3	1	3	3	1	1	3	1	1	1	1	1	1	1	1	1	1	1	1	1	2	1	1	1	1
BARPROV0177	11/22/2015	6th prov	Provider	Brong Ahafo	Kintampo South	Kintampo South District Hospital	District Hospital	GHS	General Nurse	Male	30	Tertiary	2	22	28	15	15	7	23	25	6	7	1	0	3	1	3	3	1	1	3	1	1	1	1	1	1	1	1	1	1	1	1	1	2	1	1	1	1
BARPROV0178	11/22/2015	6th prov	Provider	Brong Ahafo	Kintampo South	Kintampo South District Hospital	District Hospital	GHS	EN/HA/WA	Female	35	Tertiary	1	22	27	15	17	6	15	24	5	8	1	1	3	1	3	3	1	1	3	1	1	0	1	1	1	1	1	1	1	1	1	1	2	1	1	1	1
BARPROV0179	11/22/2015	6th prov	Provider	Brong Ahafo	Techiman municipal	Techiman Holy Family Hospital	District Hospital	FBO	Midwife	Female	57	Middle School	36	20	28	16	17	6	24	24	7	8	1	1	3	1	3	3	1	1	0	1	1	1	1	1	1	1	1	1	1	1	1	1	2	1	1	1	1
BARPROV0180	11/22/2015	6th prov	Provider	Brong Ahafo	Kintampo South	Kintampo South District Hospital	District Hospital	GHS	Midwife	Female	27	Tertiary	2	23	27	17	17	7	23	24	7	8	1	1	3	1	3	3	1	1	3	1	1	1	1	1	1	1	1	1	1	1	1	1	2	1	1	1	1
BARPROV0181	11/22/2015	6th prov	Provider	Brong Ahafo	Kintampo South	Kintampo South District Hospital	District Hospital	GHS	Midwife	Female	32	Tertiary	1	22	28	17	17	7	23	25	7	8	1	0	3	1	3	3	1	1	3	1	1	1	1	1	1	1	1	1	1	1	1	1	2	1	1	1	1
BARPROV0182	11/22/2015	6th prov	Provider	Brong Ahafo	Kintampo South	Kintampo South District Hospital	District Hospital	GHS	Midwife	Female	27	Tertiary	0.2	22	26	17	17	7	22	25	6	8	1	1	3	1	3	3	1	1	3	0	1	1	1	1	1	1	1	1	1	1	1	1	2	1	1	1	1
BARPROV0183	11/22/2015	6th prov	Provider	Brong Ahafo	Kintampo South	Kintampo South District Hospital	District Hospital	GHS	Midwife	Female	33	Tertiary	3	23	28	17	17	7	25	25	6	8	1	1	3	1	3	3	1	1	3	1	1	1	1	1	1	1	1	1	1	1	1	1	2	1	1	1	1
BARPROV0184	11/22/2015	6th prov	Provider	Brong Ahafo	Nkoranza south	St. Theresah's Catholic Hospital	District Hospital	FBO	Midwife	Female	57	Middle School	12	20	26	14	17	6	20	20	4	7	1	1	3	1	3	3	1	1	0	1	1	1	1	1	1	0	1	0	1	1	1	1	2	1	1	1	1
BARPROV0185	11/22/2015	6th prov	Provider	Brong Ahafo	Nkoranza south	St. Theresah's Catholic Hospital	District Hospital	FBO	Midwife	Female	28	Tertiary	5	23	24	16	16	7	24	25	6	8	1	1	3	1	3	3	1	1	3	1	1	1	1	1	1	1	1	1	1	1	1	1	2	0	0	1	1
BARPROV0186	11/22/2015	6th prov	Provider	Brong Ahafo	Nkoranza south	St. Theresah's Catholic Hospital	District Hospital	FBO	Midwife	Female	29	Tertiary	3	23	26	17	17	7	22	25	8	8	1	1	3	1	3	3	1	1	3	1	1	1	1	1	1	1	1	1	1	1	1	1	2	1	1	1	1
BARPROV0187	11/22/2015	6th prov	Provider	Brong Ahafo	Nkoranza south	St. Theresah's Catholic Hospital	District Hospital	FBO	EN/HA/WA	Female	24	Tertiary	1	23	26	17	17	7	23	25	7	8	1	1	3	1	3	3	1	1	3	1	1	1	1	1	1	1	1	1	1	1	1	1	2	0	1	1	0
BARPROV0188	11/22/2015	6th prov	Provider	Brong Ahafo	Nkoranza south	St. Theresah's Catholic Hospital	District Hospital	FBO	Midwife	Female	26	Tertiary	2	22	27	17	17	7	22	25	6	8	1	1	3	1	3	3	1	1	3	1	1	1	1	1	0	1	1	1	1	1	1	1	2	1	1	1	1
BARPROV0189	11/22/2015	6th prov	Provider	Brong Ahafo	Techiman municipal	Techiman Holy Family Hospital	District Hospital	FBO	Midwife	Female	50	Tertiary	25	19	19	15	17	7	20	22	5	8	1	0	3	1	3	3	1	1	0	1	1	1	1	1	1	1	0	0	1	0	1	1	2	1	1	1	1
BARPROV0190	11/22/2015	6th prov	Provider	Brong Ahafo	Techiman municipal	Techiman Holy Family Hospital	District Hospital	FBO	Midwife	Female	28	Tertiary	2	20	26	16	16	6	21	24	6	8	1	1	3	1	3	3	1	1	0	1	1	1	1	1	1	1	1	1	1	1	1	1	2	1	1	1	1
BARPROV0191	11/22/2015	6th prov	Provider	Brong Ahafo	Techiman municipal	Techiman Holy Family Hospital	District Hospital	FBO	Medical Doctor	Male	28	Tertiary	2	22	25	16	17	7	25	25	6	8	1	1	3	1	3	3	1	0	3	1	1	1	1	1	1	0	1	1	1	1	1	1	2	1	1	1	1
BARPROV0192	11/22/2015	6th prov	Provider	Brong Ahafo	Techiman municipal	Techiman Holy Family Hospital	District Hospital	FBO	Midwife	Female	26	Tertiary	2	23	27	16	17	6	24	25	6	8	1	1	3	1	3	3	1	1	3	1	1	1	1	1	1	1	1	1	1	1	1	1	2	0	1	1	1
BARPROV0193	11/22/2015	6th prov	Provider	Brong Ahafo	Techiman municipal	Techiman Holy Family Hospital	District Hospital	FBO	Midwife	Female	26	Tertiary	1	20	28	16	17	6	22	25	6	8	1	1	3	1	3	3	1	1	0	1	1	1	1	1	1	1	1	1	1	1	1	1	2	1	1	1	1
BARPROV0194	11/22/2015	6th prov	Provider	Brong Ahafo	Techiman municipal	Techiman Holy Family Hospital	District Hospital	FBO	Midwife	Female	26	Tertiary	0.2	23	28	16	17	7	24	24	4	8	1	1	3	1	3	3	1	1	3	1	1	1	1	1	1	1	1	1	1	1	1	1	2	1	1	1	1
BARPROV0195	11/22/2015	6th prov	Provider	Brong Ahafo	Techiman municipal	Techiman Holy Family Hospital	District Hospital	FBO	Midwife	Female	28	Tertiary	1	23	27	16	16	7	20	23	5	7	1	1	3	1	3	3	1	1	3	1	1	1	1	1	1	1	1	1	1	1	0	1	2	1	1	1	1
BARPROV0196	11/22/2015	6th prov	Provider	Brong Ahafo	Techiman municipal	Techiman Holy Family Hospital	District Hospital	FBO	EN/HA/WA	Female	30	Tertiary	3	23	26	17	17	7	22	24	7	8	1	1	3	1	3	3	1	1	3	1	1	1	1	1	1	1	1	1	1	1	1	1	2	1	1	1	1
BARPROV0197	11/22/2015	6th prov	Provider	Brong Ahafo	Techiman municipal	Techiman Holy Family Hospital	District Hospital	FBO	Midwife	Female	24	Tertiary	2	23	27	17	17	7	20	24	7	8	1	1	3	1	3	3	1	1	3	1	1	1	1	1	1	1	1	1	1	1	1	0	2	1	1	1	1
BARPROV0198	11/22/2015	6th prov	Provider	Brong Ahafo	Techiman municipal	Techiman Holy Family Hospital	District Hospital	FBO	Midwife	Female	27	Tertiary	2	23	28	17	17	7	25	25	8	8	1	1	3	1	3	3	1	1	3	1	1	1	1	1	1	1	1	1	1	1	1	1	2	1	1	1	1
BARPROV01	11/22/2015	6th prov	Provider	Brong Ahafo	Techiman municipal	Techiman Holy Family Hospital	District Hospital	FBO	Midwife	Female	55	Tertiary	19	23	25	17	17	7	24	25	6	7	1	1	3	1	3	3	1	1	3	1	1	1	1	1	1	1	1	1	1	1	1	1	0	1	1	1	1
BARPROV0200	11/22/2015	6th prov	Provider	Brong Ahafo	Techiman municipal	Techiman Holy Family Hospital	District Hospital	FBO	Midwife	Female	27	Tertiary	3	21	28	17	17	6	25	25	6	8	1	0	3	1	3	3	1	1	3	1	1	1	1	0	1	1	1	1	1	1	1	1	2	1	1	1	1
BARPROV0201	11/22/2015	6th prov	Provider	Brong Ahafo	Techiman municipal	Techiman Holy Family Hospital	District Hospital	FBO	Midwife	Female	25	Tertiary	1	22	28	17	17	6	21	25	4	8	1	1	3	1	3	3	1	1	3	1	1	1	1	1	0	1	1	1	1	1	1	1	2	1	1	1	1
BARPROV0202	11/22/2015	6th prov	Provider	Brong Ahafo	Techiman municipal	Techiman Holy Family Hospital	District Hospital	FBO	Midwife	Female	25	Tertiary	2	23	28	17	17	6	23	25	6	8	1	1	3	1	3	3	1	1	3	1	1	1	1	1	1	1	1	1	1	1	1	1	2	1	1	1	1
BARPROV0203	11/22/2015	6th prov	Provider	Brong Ahafo	Techiman municipal	Techiman Holy Family Hospital	District Hospital	FBO	Midwife	Female	25	Tertiary	0.2	22	28	17	17	7	24	24	7	8	1	1	3	1	3	3	1	0	3	1	1	1	1	1	1	1	1	1	1	1	1	1	2	1	1	1	1
BARPROV0204	1/24/2016	7th prov	Provider	Brong Ahafo	Atebubu	Atebubu District Hospital	District Hospital	GHS	Midwife	Female	24	Tertiary	0.3	23	28	17	17	7	22	25	6	8	1	1	3	1	3	3	1	1	3	1	1	1	1	1	1	1	1	1	1	1	1	1	2	1	1	1	1
BARPROV0205	1/24/2016	7th prov	Provider	Brong Ahafo	Atebubu	Atebubu District Hospital	District Hospital	GHS	Midwife	Female	28	Tertiary	5	23	26	16	16	7	23	24	8	8	1	1	3	1	3	3	1	1	3	1	1	1	1	1	1	1	1	1	1	1	1	1	2	1	1	1	1
BARPROV0206	1/24/2016	7th prov	Provider	Brong Ahafo	Atebubu	Atebubu District Hospital	District Hospital	GHS	Anaesthetist	Male	36	Tertiary	10	20	28	17	17	7	24	25	7	8	1	1	3	1	3	3	1	1	0	1	1	1	1	1	1	1	1	1	1	1	1	1	2	1	1	1	1
BARPROV0207	1/24/2016	7th prov	Provider	Brong Ahafo	Atebubu	Atebubu District Hospital	District Hospital	GHS	Medical Doctor	Male	34	Tertiary	20	23	28	17	17	7	23	24	8	8	1	1	3	1	3	3	1	1	3	1	1	1	1	1	1	1	1	1	1	1	1	1	2	1	1	1	1
BARPROV0208	1/24/2016	7th prov	Provider	Brong Ahafo	Atebubu	Atebubu District Hospital	District Hospital	GHS	Midwife	Female	30	Tertiary	1	20	24	17	17	7	24	25	8	8	1	1	3	1	3	3	1	1	0	1	1	1	1	1	1	1	1	1	1	1	0	1	2	1	1	1	1
BARPROV0209	1/24/2016	7th prov	Provider	Brong Ahafo	Atebubu	Atebubu District Hospital	District Hospital	GHS	Midwife	Female	32	Tertiary	2	23	28	15	17	7	20	25	7	8	1	1	3	1	3	3	1	1	3	1	1	1	1	1	1	1	1	1	1	1	1	1	2	1	1	1	1
BARPROV0210	1/24/2016	7th prov	Provider	Brong Ahafo	Atebubu	Atebubu District Hospital	District Hospital	GHS	Midwife	Female	39	Tertiary	16	19	28	17	17	7	21	24	8	8	1	1	3	1	3	3	1	0	0	1	1	1	1	1	1	1	1	1	1	1	1	1	2	1	1	1	1
BARPROV0211	1/24/2016	7th prov	Provider	Brong Ahafo	Techiman municipal	Techiman Holy Family Hospital	District Hospital	FBO	Midwife	Female	27	Tertiary	5	19	28	17	17	7	20	25	5	8	1	1	3	1	3	3	1	1	0	1	1	1	0	1	1	1	1	1	1	1	1	1	2	1	1	1	1
BARPROV0212	1/24/2016	7th prov	Provider	Brong Ahafo	Techiman municipal	Techiman Holy Family Hospital	District Hospital	FBO	Midwife	Female	28	Tertiary	5	23	26	17	17	7	21	24	8	8	1	1	3	1	3	3	1	1	3	1	1	1	1	1	1	1	1	1	1	1	1	1	2	1	1	1	1
BARPROV0213	1/24/2016	7th prov	Provider	Brong Ahafo	Techiman municipal	Techiman Holy Family Hospital	District Hospital	FBO	Midwife	Female	25	Tertiary	1	23	27	17	17	7	21	25	8	8	1	1	3	1	3	3	1	1	3	1	1	1	1	1	1	1	1	1	1	1	1	1	2	1	1	1	1
BARPROV0214	1/24/2016	7th prov	Provider	Brong Ahafo	Techiman municipal	Techiman Holy Family Hospital	District Hospital	FBO	Midwife	Female	26	Tertiary	5	23	28	17	17	7	23	25	7	8	1	1	3	1	3	3	1	1	3	1	1	1	1	1	1	1	1	1	1	1	1	1	2	1	1	1	1
BARPROV0215	1/24/2016	7th prov	Provider	Brong Ahafo	Techiman municipal	Techiman Holy Family Hospital	District Hospital	FBO	Midwife	Female	29	Tertiary	0.5	23	27	17	17	7	20	25	7	8	1	1	3	1	3	3	1	1	3	1	1	1	1	1	1	1	1	1	1	1	1	1	2	1	1	1	1
BARPROV0216	1/24/2016	7th prov	Provider	Brong Ahafo	Techiman municipal	Techiman Holy Family Hospital	District Hospital	FBO	Midwife	Female	28	Tertiary	1	23	27	17	17	7	20	25	3	7	1	1	3	1	3	3	1	1	3	1	1	1	1	1	1	1	1	0	1	1	1	1	2	1	1	1	1
BARPROV0217	1/24/2016	7th prov	Provider	Brong Ahafo	Techiman municipal	Techiman Holy Family Hospital	District Hospital	FBO	Medical Doctor	Male	33	Tertiary	3	22	28	17	17	7	25	25	8	8	1	1	3	1	3	3	1	0	3	1	1	1	1	1	1	1	1	1	1	1	1	1	2	1	1	1	1
BARPROV0218	1/24/2016	7th prov	Provider	Brong Ahafo	Techiman municipal	Techiman Holy Family Hospital	District Hospital	FBO	PN/CN/EN/PON	Male	30	Tertiary	20	22	27	17	17	7	24	25	8	8	1	1	3	0	3	3	1	1	3	1	1	1	1	1	1	1	1	1	1	1	1	1	2	1	1	1	1
BARPROV0219	1/24/2016	7th prov	Provider	Brong Ahafo	Techiman municipal	Techiman Holy Family Hospital	District Hospital	FBO	Medical Doctor	Male	28	Tertiary	2	23	28	17	17	7	21	25	7	8	1	1	3	1	3	3	1	1	3	1	1	1	1	1	1	1	1	1	1	1	1	1	2	1	1	1	1
BARPROV0220	1/24/2016	7th prov	Provider	Brong Ahafo	Techiman municipal	Techiman Holy Family Hospital	District Hospital	FBO	Midwife	Female	27	Tertiary	3	23	25	16	16	7	22	25	8	8	1	1	3	1	3	3	1	1	3	1	1	1	1	1	1	1	1	0	1	1	1	1	2	1	1	1	1
BARPROV0221	1/24/2016	7th prov	Provider	Brong Ahafo	Techiman municipal	Techiman Holy Family Hospital	District Hospital	FBO	Midwife	Female	26	Tertiary	0.3	23	28	17	17	7	25	25	5	8	1	1	3	1	3	3	1	1	3	1	1	1	1	1	1	1	1	1	1	1	1	1	2	1	1	1	1
BARPROV0222	1/24/2016	7th prov	Provider	Brong Ahafo	Techiman municipal	Techiman Holy Family Hospital	District Hospital	FBO	Medical Doctor	Female	28	Tertiary	2	23	28	17	16	7	25	25	7	7	1	1	3	1	3	3	1	1	3	1	1	1	1	1	1	1	1	1	1	1	1	1	2	1	1	1	1
BARPROV0223	1/24/2016	7th prov	Provider	Brong Ahafo	Sene West	Kwame Danso District Hospital	District Hospital	GHS	Anaesthetist	Male	32	Tertiary	9	23	28	16	17	7	24	25	8	8	1	1	3	1	3	3	1	1	3	1	1	1	1	1	1	1	1	1	1	1	1	1	2	1	1	1	1
BARPROV0224	1/24/2016	7th prov	Provider	Brong Ahafo	Sene West	Kwame Danso District Hospital	District Hospital	GHS	General Nurse	Male	29	Tertiary	2.5	22	27	17	17	7	25	25	6	8	1	1	3	1	3	3	1	1	3	1	1	1	1	1	0	1	1	1	1	1	1	1	2	1	1	1	1
BARPROV0225	1/24/2016	7th prov	Provider	Brong Ahafo	Sene West	Kwame Danso District Hospital	District Hospital	GHS	General Nurse	Female	25	Tertiary	2	23	28	17	17	7	25	25	8	8	1	1	3	1	3	3	1	1	3	1	1	1	1	1	1	1	1	1	1	1	1	1	2	1	1	1	1
BARPROV0226	1/24/2016	7th prov	Provider	Brong Ahafo	Sene West	Kwame Danso District Hospital	District Hospital	GHS	Midwife	Female	58	Secondary	7	23	26	17	17	7	23	25	6	6	1	1	3	1	3	3	1	1	3	1	1	1	1	1	1	1	1	1	1	1	1	1	2	1	1	1	1
BARPROV0227	1/24/2016	7th prov	Provider	Brong Ahafo	Sene West	Kwame Danso District Hospital	District Hospital	GHS	Midwife	Female	37	Tertiary	3	23	26	17	17	6	21	24	7	8	1	1	3	1	3	3	1	1	3	1	1	1	1	1	1	1	1	1	1	1	1	1	2	1	1	1	1
BARPROV0228	1/24/2016	7th prov	Provider	Brong Ahafo	Sene West	Kwame Danso District Hospital	District Hospital	GHS	EN/HA/WA	Female	40	Middle school	10	23	26	10	1	7	11	13	6	7	1	1	3	1	3	3	1	1	3	1	1	1	1	1	1	1	1	1	1	1	1	1	2	1	1	1	1
BARPROV0229	1/24/2016	7th prov	Provider	Brong Ahafo	Sene West	Kwame Danso District Hospital	District Hospital	GHS	General Nurse	Female	53	Tertiary	26	19	27	17	16	6	18	21	7	7	1	1	3	1	3	3	1	1	0	0	1	1	1	1	1	1	1	1	1	1	1	1	2	1	1	1	1
BARPROV0230	1/24/2016	7th prov	Provider	Brong Ahafo	Sene West	Kwame Danso District Hospital	District Hospital	GHS	Medical Doctor	Male	42	Tertiary	3	23	26	16	17	7	25	25	8	8	1	1	3	1	3	3	1	1	3	1	1	1	1	1	1	1	1	1	1	1	1	1	2	1	1	1	1
BARPROV0231	1/24/2016	7th prov	Provider	Brong Ahafo	Sene West	Kwame Danso District Hospital	District Hospital	GHS	EN/HA/WA	Female	30	Tertiary	0.4	23	27	17	17	7	24	25	6	8	1	1	3	1	3	3	1	1	3	1	1	1	1	1	1	1	1	1	1	1	1	1	2	1	1	1	1
BARPROV0232	1/24/2016	7th prov	Provider	Brong Ahafo	Pru District	Mathias Catholic Hospital	District Hospital	FBO	Midwife	Female	27	Tertiary	4	23	27	17	16	7	25	25	7	8	1	1	3	1	3	3	1	1	3	1	1	1	1	1	1	1	1	0	1	1	1	1	2	1	1	1	1
BARPROV0233	1/24/2016	7th prov	Provider	Brong Ahafo	Pru District	Mathias Catholic Hospital	District Hospital	FBO	EN/HA/WA	Male	29	Tertiary	4	22	28	17	17	7	21	23	3	5	1	0	3	1	3	3	1	1	3	1	1	1	1	1	1	1	1	1	1	1	1	1	2	1	1	1	1
BARPROV0234	1/24/2016	7th prov	Provider	Brong Ahafo	Pru District	Mathias Catholic Hospital	District Hospital	FBO	Midwife	Female	27	Tertiary	1.5	23	26	15	17	7	24	25	7	8	1	1	3	1	3	3	1	1	3	1	1	1	1	1	1	1	1	1	1	1	1	1	2	1	1	1	1
BARPROV0235	1/24/2016	7th prov	Provider	Brong Ahafo	Pru District	Mathias Catholic Hospital	District Hospital	FBO	Midwife	Female	26	Tertiary	4	19	27	15	17	7	22	25	8	8	1	1	3	1	3	3	1	1	0	0	1	1	1	1	1	1	1	0	1	1	1	1	2	1	1	1	1
BARPROV0236	1/24/2016	7th prov	Provider	Brong Ahafo	Pru District	Mathias Catholic Hospital	District Hospital	FBO	EN/HA/WA	Female	39	Secondary	13	19	25	13	14	7	23	21	5	8	1	0	3	1	3	3	1	1	0	1	1	1	1	1	1	1	1	0	1	1	1	1	2	1	1	1	1
BARPROV0237	1/24/2016	7th prov	Provider	Brong Ahafo	Pru District	Mathias Catholic Hospital	District Hospital	FBO	EN/HA/WA	Female	29	Tertiary	2.5	18	28	17	17	7	20	22	7	7	1	1	3	1	3	3	1	0	0	0	1	1	1	1	1	1	1	1	1	1	1	1	2	1	1	1	1
BARPROV0238	1/24/2016	7th prov	Provider	Brong Ahafo	Pru District	Mathias Catholic Hospital	District Hospital	FBO	Midwife	Female	30	Tertiary	4	23	28	16	16	7	23	24	6	7	1	1	3	1	3	3	1	1	3	1	1	1	1	1	1	1	1	1	1	1	1	1	2	1	1	1	1
BARPROV0239	1/24/2016	7th prov	Provider	Brong Ahafo	Sene East	Kojokrom Health Centre	Health Centre	GHS	EN/HA/WA	Female	49	Middle school	18	20	22	8	12	7	12	15	4	4	1	1	3	1	3	3	1	1	0	1	1	1	1	1	1	1	1	1	0	1	1	1	2	1	1	1	1
BARPROV0240	1/24/2016	7th prov	Provider	Brong Ahafo	Sene East	Kojokrom Health Centre	Health Centre	GHS	MA/PA	Male	32	Tertiary	4	19	28	12	16	7	20	24	7	8	1	1	3	1	3	3	1	1	0	0	1	1	1	1	1	1	1	1	1	1	1	1	2	1	1	1	1
BARPROV0242	1/24/2016	7th prov	Provider	Brong Ahafo	Sene East	Kajaji Health Centre	Health Centre	GHS	Midwife	Female	27	Tertiary	1	23	27	15	17	7	22	25	7	8	1	1	3	1	3	3	1	1	3	1	1	1	1	1	1	1	1	1	1	1	1	1	2	1	1	1	1
BARPROV0243	1/24/2016	7th prov	Provider	Brong Ahafo	Sene East	Kajaji Health Centre	Health Centre	GHS	CHN/PHN	Female	30	Tertiary	2	12	24	9	16	6	19	21	5	8	0	1	3	1	3	3	1	0	0	0	0	0	0	0	0	1	1	0	1	1	1	0	2	1	1	1	1
BARPROV0244	2/14/2016	8th prov	Provider	Brong Ahafo	Jaman north	Sampa Government Hospital	District Hospital	GHS	Midwife	Female	26	Tertiary	0.6	23	27	17	17	5	24	24	8	8	1	1	3	1	3	3	1	1	3	1	1	1	1	1	1	1	1	1	1	1	1	1	2	1	1	1	1
BARPROV0245	2/14/2016	8th prov	Provider	Brong Ahafo	Jaman north	Sampa Government Hospital	District Hospital	GHS	Midwife	Female	28	Tertiary	1	22	28	16	17	6	24	25	8	8	1	1	3	1	3	3	1	1	3	1	1	1	1	1	0	1	1	1	1	1	1	1	2	1	1	1	1
BARPROV0246	2/14/2016	8th prov	Provider	Brong Ahafo	Jaman north	Sampa Government Hospital	District Hospital	GHS	Midwife	Female	28	Tertiary	2	23	28	16	17	7	22	25	8	8	1	1	3	1	3	3	1	1	3	1	1	1	1	1	1	1	1	1	1	1	1	1	2	1	1	1	1
BARPROV0247	2/14/2016	8th prov	Provider	Brong Ahafo	Jaman north	Sampa Government Hospital	District Hospital	GHS	Midwife	Female	28	Tertiary	1.37616	23	26	14	17	7	24	24	8	8	1	1	3	1	3	3	1	1	3	1	1	1	1	1	1	1	1	1	1	1	1	1	0	1	1	1	1
BARPROV0248	2/14/2016	8th prov	Provider	Brong Ahafo	Jaman north	Sampa Government Hospital	District Hospital	GHS	EN/HA/WA	Female	28	Tertiary	5	23	28	17	17	7	24	25	8	8	1	1	3	1	3	3	1	1	3	1	1	1	1	1	1	1	1	1	1	1	1	1	2	1	1	1	1
BARPROV0249	2/14/2016	8th prov	Provider	Brong Ahafo	Jaman north	Sampa Government Hospital	District Hospital	GHS	Midwife	Female	25	Tertiary	2	23	27	17	17	7	22	25	8	8	1	1	3	1	3	3	1	1	3	1	1	1	1	1	1	1	1	1	1	1	1	1	2	1	1	1	1
BARPROV0250	2/14/2016	8th prov	Provider	Brong Ahafo	Jaman north	Sampa Government Hospital	District Hospital	GHS	Medical Doctor	Male	29	Tertiary	3	23	28	16	17	7	23	25	8	8	1	1	3	1	3	3	1	1	3	1	1	1	1	1	1	1	1	1	1	1	1	1	2	1	1	1	1
BARPROV0251	2/14/2016	8th prov	Provider	Brong Ahafo	Jaman north	Sampa Government Hospital	District Hospital	GHS	Midwife	Female	27	Tertiary	3	22	26	17	17	7	23	24	8	8	1	1	3	1	3	3	1	0	3	1	1	1	1	1	1	1	1	1	1	1	1	1	2	1	1	1	1
BARPROV0252	2/14/2016	8th prov	Provider	Brong Ahafo	Berekum	Berekum Holy Family Hospital	District Hospital	FBO	Medical Doctor	Male	31	Tertiary	4	23	28	17	17	7	25	25	8	8	1	1	3	1	3	3	1	1	3	1	1	1	1	1	1	1	1	1	1	1	1	1	2	1	1	1	1
BARPROV0253	2/14/2016	8th prov	Provider	Brong Ahafo	Berekum	Berekum Holy Family Hospital	District Hospital	FBO	Midwife	Female	48	Secondary	13	21	20	16	16	7	19	22	8	8	1	0	3	1	3	3	1	1	3	0	1	1	1	1	1	1	1	1	1	1	1	1	2	1	1	1	1
BARPROV0254	2/14/2016	8th prov	Provider	Brong Ahafo	Berekum	Berekum Holy Family Hospital	District Hospital	FBO	Midwife	Female	49	Middle School	7	23	25	16	17	7	16	19	8	8	1	1	3	1	3	3	1	1	3	1	1	1	1	1	1	1	1	1	1	1	1	1	2	1	1	1	1
BARPROV0255	2/14/2016	8th prov	Provider	Brong Ahafo	Berekum	Berekum Holy Family Hospital	District Hospital	FBO	General Nurse	Female	45	Tertiary	22	23	28	17	17	7	24	25	8	8	1	1	3	1	3	3	1	1	3	1	1	1	1	1	1	1	1	1	1	1	1	1	2	1	1	1	1
BARPROV0256	2/14/2016	8th prov	Provider	Brong Ahafo	Berekum	Berekum Holy Family Hospital	District Hospital	FBO	Anaesthetist	Male	51	Tertiary	21	22	28	17	17	7	21	25	8	8	1	1	3	1	3	3	1	1	3	1	1	0	1	1	1	1	1	1	1	1	1	1	2	1	1	1	1
BARPROV0257	2/14/2016	8th prov	Provider	Brong Ahafo	Berekum	Berekum Holy Family Hospital	District Hospital	FBO	Midwife	Female	53	Tertiary	35	19	25	15	16	7	22	24	8	8	1	0	3	1	0	3	1	1	3	1	1	1	1	1	1	1	1	1	1	1	0	0	2	1	1	1	1
BARPROV0258	2/14/2016	8th prov	Provider	Brong Ahafo	Berekum	Berekum Holy Family Hospital	District Hospital	FBO	Midwife	Female	58	Middle School	15	23	21	16	16	5	20	21		8	1	1	3	1	3	3	1	1	3	1	1	1	1	1	1	1	1	1	1	1	1	1	2	1	1	1	1
BARPROV0259	2/14/2016	8th prov	Provider	Brong Ahafo	Berekum	Berekum Holy Family Hospital	District Hospital	FBO	Midwife	Female	56	Secondary	33	23	26	17	17	7	24	24	7	8	1	1	3	1	3	3	1	1	3	1	1	1	1	1	1	1	1	1	1	1	1	1	2	1	1	1	1
BARPROV0260	2/14/2016	8th prov	Provider	Brong Ahafo	Wenchi District	Wenchi Methodist Hospital	District Hospital	FBO	Midwife	Female	27	Tertiary	4	23	28	17	17	7	24	25	7	8	1	1	3	1	3	3	1	1	3	1	1	1	1	1	1	1	1	1	1	1	1	1	2	1	1	1	1
BARPROV0261	2/14/2016	8th prov	Provider	Brong Ahafo	Wenchi District	Wenchi Methodist Hospital	District Hospital	FBO	Midwife	Female	32	Tertiary	10	23	28	17	17	6	24	25	7	8	1	1	3	1	3	3	1	1	3	1	1	1	1	1	1	1	1	1	1	1	1	1	2	1	1	1	1
BARPROV0262	2/14/2016	8th prov	Provider	Brong Ahafo	Wenchi District	Wenchi Methodist Hospital	District Hospital	FBO	Midwife	Female	25	Tertiary	2	23	28	17	17	7	25	24	7	8	1	1	3	1	3	3	1	1	3	1	1	1	1	1	1	1	1	1	1	1	1	1	2	1	1	1	1
BARPROV0263	2/14/2016	8th prov	Provider	Brong Ahafo	Wenchi District	Wenchi Methodist Hospital	District Hospital	FBO	Midwife	Female	29	Tertiary	8	18	28	16	17	7	23	25	7	8	1	1	3	0	3	0	1	0	3	1	1	1	1	1	1	1	1	1	1	1	1	1	2	1	1	1	1
BARPROV0264	2/14/2016	8th prov	Provider	Brong Ahafo	Wenchi District	Wenchi Methodist Hospital	District Hospital	FBO	Midwife	Female	59	Tertiary	15	22	20	16	17	6	22	25	7	8	1	0	3	1	3	3	1	1	3	1	1	1	1	1	1	0	1	1	1	1	0	1	2	1	1	1	1
BARPROV0265	2/14/2016	8th prov	Provider	Brong Ahafo	Jaman south	Drobo St. Mary's Catholic Hospital	District Hospital	FBO	Midwife	Female	28	Tertiary	28	18	28	15	15	7	22	23	7	8	1	0	3	1	3	3	0	1	0	1	1	1	1	1	1	1	1	1	1	1	1	1	2	1	1	1	1
BARPROV02	2/14/2016	8th prov	Provider	Brong Ahafo	Jaman south	Drobo St. Mary's Catholic Hospital	District Hospital	FBO	Midwife	Female	52	Middle School	18	19	19	14	16	5	19	19	7	8	1	1	3	1	0	3	1	1	3	1	1	1	1	1	0	1	1	1	0	1	1	0	2	1	1	1	1
BARPROV0267	2/14/2016	8th prov	Provider	Brong Ahafo	Jaman south	Drobo St. Mary's Catholic Hospital	District Hospital	FBO	Midwife	Female	32	Tertiary	5	23	28	14	17	7	23	24	7	8	1	1	3	1	3	3	1	1	3	1	1	1	1	1	1	1	1	1	1	1	1	1	2	1	1	1	1
BARPROV0268	2/14/2016	8th prov	Provider	Brong Ahafo	Jaman south	Drobo St. Mary's Catholic Hospital	District Hospital	FBO	Midwife	Female	43	Tertiary	3	19	24	16	17	7	24	24	7	8	1	1	3	1	3	3	1	1	0	0	1	1	1	1	1	1	1	1	1	1	1	1	2	1	1	1	1
BARPROV0269	2/14/2016	8th prov	Provider	Brong Ahafo	Jaman south	Drobo St. Mary's Catholic Hospital	District Hospital	FBO	Anaesthetist	Male	50	Tertiary	17	22	25	17	17	7	19	23	7	8	1	0	3	1	3	3	1	1	3	1	1	1	1	1	1	0	1	1	1	1	0	1	2	1	1	1	1
BARPROV0270	2/14/2016	8th prov	Provider	Brong Ahafo	Dormaa municipal	Dormaa Presby Hospital	District Hospital	FBO	Midwife	Female	28	Tertiary	5	23	28	17	17	7	23	25	7	8	1	1	3	1	3	3	1	1	3	1	1	1	1	1	1	1	1	1	1	1	1	1	2	1	1	1	1
BARPROV0271	2/14/2016	8th prov	Provider	Brong Ahafo	Dormaa municipal	Dormaa Presby Hospital	District Hospital	FBO	Midwife	Female	54	Tertiary	10	22	25	14	16	7	16	20	7	8	1	1	3	1	3	3	1	1	3	1	1	1	1	0	1	1	1	1	1	1	1	1	2	1	1	1	1
BARPROV0272	2/14/2016	8th prov	Provider	Brong Ahafo	Dormaa municipal	Dormaa Presby Hospital	District Hospital	FBO	Anaesthetist	Male	46	Tertiary	7	19	28	16	17	7	24	25	7	8	1	1	3	1	3	3	1	1	0	0	1	1	1	1	1	1	1	1	1	1	1	1	2	1	1	1	1
BARPROV0273	2/14/2016	8th prov	Provider	Brong Ahafo	Dormaa municipal	Dormaa Presby Hospital	District Hospital	FBO	Midwife	Female	29	Tertiary	2.5	23	27	17	17	7	24	24	6	8	1	1	3	1	3	3	1	1	3	1	1	1	1	1	1	1	1	1	1	1	1	1	2	1	1	1	1
BARPROV0275	2/14/2016	8th prov	Provider	Brong Ahafo	Dormaa municipal	Dormaa Presby Hospital	District Hospital	FBO	Medical Doctor	Male	39	Tertiary	9	23	28	17	17	7	23	25	6	7	1	1	3	1	3	3	1	1	3	1	1	1	1	1	1	1	1	1	1	1	1	1	2	1	1	1	1
BARPROV0276	2/14/2016	8th prov	Provider	Brong Ahafo	Dormaa municipal	Dormaa Presby Hospital	District Hospital	FBO	General Nurse	Female	31	Tertiary	6	23	28	17	17	7	24	25	6	7	1	1	3	1	3	3	1	1	3	1	1	1	1	1	1	1	1	1	1	1	1	1	2	1	1	1	1
BARPROV0277	2/14/2016	8th prov	Provider	Brong Ahafo	Dormaa municipal	Dormaa Presby Hospital	District Hospital	FBO	Midwife	Female	29	Tertiary	4	23	28	16	17	7	22	23	6	7	1	1	3	1	3	3	1	1	3	1	1	1	1	1	1	1	1	1	1	1	1	1	2	1	1	1	1
BARPROV0278	2/14/2016	8th prov	Provider	Brong Ahafo	Tain District	Tain District Hospital	District Hospital	GHS	Midwife	Female	30	Tertiary	9	23	26	17	17	7	24	24	6	7	1	1	3	1	3	3	1	1	3	1	1	1	1	1	1	1	1	1	1	1	1	1	2	1	1	1	1
BARPROV0279	2/14/2016	8th prov	Provider	Brong Ahafo	Tain District	Tain District Hospital	District Hospital	GHS	Midwife	Female	25	Tertiary	1	23	26	16	17	7	22	24	5	7	1	1	3	1	3	3	1	1	3	1	1	1	1	1	1	1	1	1	1	1	1	1	2	1	1	1	1
BARPROV0280	2/14/2016	8th prov	Provider	Brong Ahafo	Tain District	Tain District Hospital	District Hospital	GHS	EN/HA/WA	Female	27	Tertiary	1.6	23	20	17	17	7	19	25	5	7	1	1	3	1	3	3	1	1	3	1	1	1	1	1	1	1	1	1	1	1	1	1	0	1	1	1	1
BARPROV0281	2/14/2016	8th prov	Provider	Brong Ahafo	Tain District	Tain District Hospital	District Hospital	GHS	General Nurse	Female	27	Tertiary	3	23	28	17	17	7	23	25	5	6	1	1	3	1	3	3	1	1	3	1	1	1	1	1	1	1	1	1	1	1	1	1	2	1	1	1	1
BARPROV0282	2/14/2016	8th prov	Provider	Brong Ahafo	Tain District	Tain District Hospital	District Hospital	GHS	EN/HA/WA	Female	29	Tertiary	2	23	25	15	17	7	23	23	5	6	1	1	3	1	3	3	1	1	3	1	1	1	1	1	1	1	1	1	1	1	1	1	2	1	1	1	1
BARPROV0283	2/14/2016	8th prov	Provider	Brong Ahafo	Tain District	Tain District Hospital	District Hospital	GHS	Midwife	Female	27	Tertiary	3	23	28	17	17	7	25	25	5	5	1	1	3	1	3	3	1	1	3	1	1	1	1	1	1	1	1	1	1	1	1	1	2	1	1	1	1
BARPROV0284	2/14/2016	8th prov	Provider	Brong Ahafo	Jaman south	Drobo St. Mary's Catholic Hospital	District Hospital	FBO	Medical Doctor	Male	30	Tertiary	4	20	19	15	16	6	23	24			1	1	3	1	3	3	1	1	3	0	1	0	1	0	1	1	0	1	1	1	1	1	2	1	1	1	1
BARPROV0285	4/10/2016	9th prov	Provider	Brong Ahafo	Tano south	Bechem Government Hospital	District Hospital	GHS	Anaesthetist	Male	38	Tertiary	12	23	28	17	17	7	23	25	6	7	1	1	3	1	3	3	1	1	3	1	1	1	1	1	1	1	1	1	1	1	1	1	2	1	1	1	1
BARPROV0286	4/10/2016	9th prov	Provider	Brong Ahafo	Tano south	Bechem Government Hospital	District Hospital	GHS	Medical Doctor	Female	30	Tertiary	2	17	23	17	17	7	23	25	7	7	1	1	3	0	3	3	1	0	0	0	1	1	1	1	1	1	1	1	1	1	1	1	0	1	1	1	0
BARPROV0287	4/10/2016	9th prov	Provider	Brong Ahafo	Tano south	Bechem Government Hospital	District Hospital	GHS	Midwife	Female	27	Tertiary	4	23	28	17	17	7	22	25	6	8	1	1	3	1	3	3	1	1	3	1	1	1	1	1	1	1	1	1	1	1	1	1	2	1	1	1	1
BARPROV0288	4/10/2016	9th prov	Provider	Brong Ahafo	Tano south	Bechem Government Hospital	District Hospital	GHS	Midwife	Female	38	Tertiary	14	23	27	14	16	7	23	25	8	8	1	1	3	1	3	3	1	1	3	1	1	1	1	1	1	1	1	1	1	1	1	1	2	1	1	1	1
BARPROV0289	4/10/2016	9th prov	Provider	Brong Ahafo	Tano south	Bechem Government Hospital	District Hospital	GHS	General Nurse	Female	27	Tertiary	2	23	28	16	16	7	24	25	6	8	1	1	3	1	3	3	1	1	3	1	1	1	1	1	1	1	1	1	1	1	1	1	2	1	1	1	1
BARPROV0290	4/10/2016	9th prov	Provider	Brong Ahafo	Tano south	Bechem Government Hospital	District Hospital	GHS	Midwife	Male	31	Tertiary	1	19	27	13	16	5	22	25	8	8	1	1	3	1	3	3	1	1	0	1	1	1	1	1	0	1	1	1	1	1	1	1	2	1	1	1	1
BARPROV0291	4/10/2016	9th prov	Provider	Brong Ahafo	Sunyani Municipal	Sunyani Municipal Hospital	District Hospital	GHS	Midwife	Female	30	Tertiary	7	23	24	17	17	7	19	25	7	8	1	1	3	1	3	3	1	1	3	1	1	1	1	1	1	1	1	1	0	1	1	1	2	1	1	1	0
BARPROV0292	4/10/2016	9th prov	Provider	Brong Ahafo	Sunyani Municipal	Sunyani Municipal Hospital	District Hospital	GHS	Midwife	Female	40	Tertiary	10	23	28	16	17	7	20	23	7	7	1	1	3	1	3	3	1	1	3	1	1	1	1	1	1	1	1	1	1	1	1	1	2	1	1	1	1
BARPROV0293	4/10/2016	9th prov	Provider	Brong Ahafo	Sunyani Municipal	Sunyani Municipal Hospital	District Hospital	GHS	Midwife	Female	55	Middle School	35	22	26	13	14	7	15	21	7	7	1	1	3	1	3	3	1	1	3	0	1	1	1	1	1	1	1	1	1	1	0	1	2	1	1	1	0
BARPROV0294	4/10/2016	9th prov	Provider	Brong Ahafo	Sunyani Municipal	Sunyani Municipal Hospital	District Hospital	GHS	Midwife	Female	33	Tertiary	3.5	23	25	16	16	7	24	25	8	8	1	1	3	1	3	3	1	1	3	1	1	1	1	1	1	1	1	1	1	1	1	1	2	1	1	1	0
BARPROV0295	4/10/2016	9th prov	Provider	Brong Ahafo	Sunyani Municipal	Sunyani Municipal Hospital	District Hospital	GHS	Anaesthetist	Female	44	Tertiary	12	20	28	16	17	7	20	20	7	8	1	1	3	1	3	3	1	1	0	1	1	1	1	1	1	1	1	1	1	1	1	1	2	1	1	1	1
BARPROV0296	4/10/2016	9th prov	Provider	Brong Ahafo	Sunyani Municipal	Sunyani Municipal Hospital	District Hospital	GHS	Medical Doctor	Male	29	Tertiary	2.5	20	28	17	17	5	24	25	7	8	1	1	3	1	3	3	1	1	0	1	1	1	1	1	1	1	1	1	1	1	1	1	2	1	1	1	1
BARPROV0297	4/10/2016	9th prov	Provider	Brong Ahafo	Sunyani Municipal	Sunyani S.D.A Hospital	District Hospital	FBO	General Nurse	Male	27	Tertiary	2	23	28	17	17	7	23	24	8	8	1	1	3	1	3	3	1	1	3	1	1	1	1	1	1	1	1	1	1	1	1	1	2	1	1	1	1
BARPROV0298	4/10/2016	9th prov	Provider	Brong Ahafo	Sunyani Municipal	Sunyani Municipal Hospital	District Hospital	GHS	PN/CN/EN/PON	Female	33	Tertiary	11	22	28	17	17	6	24	24	8	8	1	0	3	1	3	3	1	1	3	1	1	1	1	1	1	1	1	1	1	1	1	1	2	1	1	1	1
BARPROV02	4/10/2016	9th prov	Provider	Brong Ahafo	Asunafo north	Goaso Municipal Hospital	District Hospital	GHS	General Nurse	Female	27	Tertiary	6	23	27	15	17	7	24	23	7	8	1	1	3	1	3	3	1	1	3	1	1	1	1	1	1	1	1	1	1	1	1	1	2	1	1	1	1
BARPROV0300	4/10/2016	9th prov	Provider	Brong Ahafo	Asunafo north	Goaso Municipal Hospital	District Hospital	GHS	Midwife	Female	33	Tertiary	3	19	27	17	17	7	23	23	7	8	1	1	3	1	3	3	1	1	0	1	1	1	1	0	1	1	1	1	1	1	1	1	2	1	1	1	1
BARPROV0301	4/10/2016	9th prov	Provider	Brong Ahafo	Asunafo north	Goaso Municipal Hospital	District Hospital	GHS	Midwife	Female	31	Tertiary	5	22	26	17	17	7	22	25	7	8	1	0	3	1	3	3	1	1	3	1	1	1	1	1	1	1	1	1	1	0	1	1	2	1	1	1	1
BARPROV0302	4/10/2016	9th prov	Provider	Brong Ahafo	Asunafo north	Goaso Municipal Hospital	District Hospital	GHS	Midwife	Female	29	Tertiary	3	22	28	16	17	7	24	24	6	8	1	1	3	1	3	3	1	0	3	1	1	1	1	1	1	1	1	1	1	1	1	1	2	1	1	1	1
BARPROV0303	4/10/2016	9th prov	Provider	Brong Ahafo	Asunafo north	Goaso Municipal Hospital	District Hospital	GHS	Midwife	Female	28	Tertiary	3	23	25	14	16	7	21	22	5	8	1	1	3	1	3	3	1	1	3	1	1	1	1	1	1	1	1	1	1	0	1	1	2	1	1	1	0
BARPROV0304	4/10/2016	9th prov	Provider	Brong Ahafo	Asunafo north	Goaso Municipal Hospital	District Hospital	GHS	General Nurse	Female	24	Tertiary	0.8	23	27	15	17	7	22	24	7	8	1	1	3	1	3	3	1	1	3	1	1	1	1	1	1	1	1	1	1	0	1	1	2	1	1	1	1
BARPROV0305	4/10/2016	9th prov	Provider	Brong Ahafo	Asunafo north	Goaso Municipal Hospital	District Hospital	GHS	Medical Doctor	Female	30	Tertiary	3	23	27	17	17	7	23	25	7	8	1	1	3	1	3	3	1	1	3	1	1	1	1	1	1	1	1	0	1	1	1	1	2	1	1	1	1
BARPROV0306	4/10/2016	9th prov	Provider	Brong Ahafo	Asunafo north	Goaso Municipal Hospital	District Hospital	GHS	Midwife	Female	37	Tertiary	10	23	27	16	17	7	24	24	8	8	1	1	3	1	3	3	1	1	3	1	1	1	1	1	1	1	1	1	1	1	1	1	2	1	1	1	1
BARPROV0307	4/10/2016	9th prov	Provider	Brong Ahafo	Asutifi south	St. Elizabeth Catholic Hospital	District Hospital	FBO	Midwife	Female	26	Tertiary	1	23	27	17	17	7	21	23	7	8	1	1	3	1	3	3	1	1	3	1	1	1	1	1	1	0	1	1	1	1	1	1	2	1	1	1	1
BARPROV0308	4/10/2016	9th prov	Provider	Brong Ahafo	Asutifi south	St. Elizabeth Catholic Hospital	District Hospital	FBO	Midwife	Female	28	Tertiary	0.6	18	27	17	16	7	24	25	7	8	0	1	3	1	3	3	1	1	0	1	1	1	1	0	1	1	1	1	1	1	1	1	2	1	1	1	0
BARPROV0309	4/10/2016	9th prov	Provider	Brong Ahafo	Asutifi south	St. Elizabeth Catholic Hospital	District Hospital	FBO	Midwife	Female	31	Tertiary	6	20	28	17	17	6	25	24	6	8	1	1	3	1	3	3	1	1	0	1	1	1	1	1	1	1	1	1	1	1	1	1	2	1	1	1	1
BARPROV0310	4/10/2016	9th prov	Provider	Brong Ahafo	Asutifi south	St. Elizabeth Catholic Hospital	District Hospital	FBO	Anaesthetist	Male	32	Tertiary	10	23	25	14	17	7	21	23	6	7	1	1	3	1	3	3	1	1	3	1	1	1	1	1	1	1	1	1	1	1	1	1	2	1	1	1	1
BARPROV0311	4/10/2016	9th prov	Provider	Brong Ahafo	Asutifi south	St. Elizabeth Catholic Hospital	District Hospital	FBO	Midwife	Female	27	Tertiary	1	23	26	17	17	7	20	23	8	8	1	1	3	1	3	3	1	1	3	1	1	1	1	1	1	0	0	1	1	1	1	1	2	1	1	1	1
BARPROV0312	4/10/2016	9th prov	Provider	Brong Ahafo	Asutifi south	St. Elizabeth Catholic Hospital	District Hospital	FBO	EN/HA/WA	Female	28	Tertiary	3	23	27	15	16	7	23	24	6	8	1	1	3	1	3	3	1	1	3	1	1	1	1	1	1	1	1	1	1	1	1	1	2	1	1	1	1
BARPROV0313	4/10/2016	9th prov	Provider	Brong Ahafo	Asutifi south	St. Elizabeth Catholic Hospital	District Hospital	FBO	Medical Doctor	Male	32	Tertiary	1	18	27	17	17	7	23	24	6	7	1	1	3	1	3	3	1	0	0	0	1	1	1	1	1	1	1	1	1	0	1	1	2	1	1	1	1
BARPROV0314	4/10/2016	9th prov	Provider	Brong Ahafo	Asutifi south	St. Elizabeth Catholic Hospital	District Hospital	FBO	EN/HA/WA	Female	25	Tertiary	3	23	26	15	16	7	22	24	5	6	1	1	3	1	3	3	1	1	3	1	1	1	1	1	1	1	1	0	1	0	1	1	2	1	1	1	1
BARPROV0315	4/10/2016	9th prov	Provider	Brong Ahafo	Tano north	St. John of God Hospital	District Hospital	FBO	Midwife	Female	50	Middle School	26	20	20	16	15	7	23	24	6	8	1	1	3	1	3	3	1	1	0	1	1	1	1	1	1	1	1	1	1	1	0	1	2	1	1	1	0
BARPROV0316	4/10/2016	9th prov	Provider	Brong Ahafo	Tano north	St. John of God Hospital	District Hospital	FBO	General Nurse	Female	29	Tertiary	6	19	23	16	17	7	18	24	7	8	1	1	3	1	3	3	1	0	0	1	1	1	1	1	1	1	1	0	1	1	1	0	2	1	0	1	1
BARPROV0317	4/10/2016	9th prov	Provider	Brong Ahafo	Tano north	St. John of God Hospital	District Hospital	FBO	Midwife	Female	33	Tertiary	5	18	28	17	17	7	22	24	7	8	1	0	3	1	3	3	1	0	0	1	1	1	1	1	1	1	1	1	1	1	1	1	2	1	1	1	1
BARPROV0318	4/10/2016	9th prov	Provider	Brong Ahafo	Tano north	St. John of God Hospital	District Hospital	FBO	Medical Doctor	Male	31	Tertiary	3	20	27	17	17	6	25	25	7	8	1	1	3	1	3	3	1	1	0	1	1	1	1	1	1	1	1	1	1	1	0	1	2	1	1	1	1
BARPROV0319	4/10/2016	9th prov	Provider	Brong Ahafo	Tano north	St. John of God Hospital	District Hospital	FBO	Midwife	Female	51	Tertiary	12	20	20	15	15	7	21	23	6	8	1	1	3	1	3	0	1	1	3	1	1	1	1	1	1	1	1	1	1	1	1	1	2	1	1	1	0
BARPROV0320	4/10/2016	9th prov	Provider	Brong Ahafo	Tano north	St. John of God Hospital	District Hospital	FBO	Anaesthetist	Male	42	Tertiary	6	22	26	15	17	7	13	21	6	7	1	1	3	1	3	3	1	0	3	1	1	1	1	1	1	1	1	1	1	1	0	1	2	1	1	1	1
BARPROV0321	4/10/2016	9th prov	Provider	Brong Ahafo	Sunyani Municipal	Sunyani S.D.A Hospital	District Hospital	FBO	Midwife	Female	28	Tertiary	1.5	23	27	17	17	7	24	25	8	8	1	1	3	1	3	3	1	1	3	1	1	1	1	1	1	1	1	1	1	1	1	1	2	1	1	1	1
BARPROV0322	4/10/2016	9th prov	Provider	Brong Ahafo	Sunyani Municipal	Sunyani S.D.A Hospital	District Hospital	FBO	Medical Doctor	Male	32	Tertiary	3	23	28	17	17	7	22	25	7	8	1	1	3	1	3	3	1	1	3	1	1	1	1	1	1	1	1	1	1	1	1	1	2	1	1	1	1
BARPROV0323	4/10/2016	9th prov	Provider	Brong Ahafo	Sunyani Municipal	Sunyani S.D.A Hospital	District Hospital	FBO	Midwife	Female	32	Tertiary	10	20	28	16	17	7	21	25	6	6	0	1	3	0	3	3	1	1	3	1	1	1	1	1	0	1	1	1	1	1	1	1	2	1	1	1	1
BARPROV0324	4/10/2016	9th prov	Provider	Brong Ahafo	Sunyani Municipal	Sunyani S.D.A Hospital	District Hospital	FBO	Midwife	Female	31	Tertiary	9	23	27	17	15	7	20	24	7	7	1	1	3	1	3	3	1	1	3	1	1	1	1	1	1	1	1	1	1	1	0	1	2	1	1	1	1
BARPROV0325	4/10/2016	9th prov	Provider	Brong Ahafo	Sunyani Municipal	Sunyani S.D.A Hospital	District Hospital	FBO	EN/HA/WA	Female	24	Tertiary	0.00977648	20	27	15	15	7	19	25	7	7	1	1	3	1	3	3	1	1	0	1	1	1	1	1	1	1	1	1	1	1	1	1	2	1	1	1	0
BARPROV0327	4/17/2016	10th prov	Provider	Brong Ahafo	Asunafo south	Kukuom Health Centre	Health Centre	GHS	EN/HA/WA	Female	45	Middle School	9	17	28	11	16	7	12	24	8	8	1	1	3	1	3	0	1	1	0	1	1	1	1	1	1	1	1	1	1	1	1	1	2	1	1	1	1
BARPROV0328	4/17/2016	10th prov	Provider	Brong Ahafo	Asutifi north	Kenyasi Health Centre	Health Centre	GHS	Midwife	Female	28	Tertiary	0.688079	23	28	17	17	7	23	24	8	8	1	1	3	1	3	3	1	1	3	1	1	1	1	1	1	1	1	1	1	1	1	1	2	1	1	1	1
BARPROV0329	4/17/2016	10th prov	Provider	Brong Ahafo	Banda district	Banda Health Centre	Health Centre	GHS	CHN/PHN	Female	26	Tertiary	2	22	28	16	17	6	17	23	8	8	1	1	3	1	3	3	1	1	3	0	1	1	1	1	1	1	1	1	1	1	1	1	2	1	1	1	1
BARPROV0330	4/17/2016	10th prov	Provider	Brong Ahafo	Banda district	Banda Health Centre	Health Centre	GHS	Midwife	Female	26	Tertiary	0.6	23	28	16	17	7	20	25	8	8	1	1	3	1	3	3	1	1	3	1	1	1	1	1	1	1	1	1	1	1	1	1	2	1	1	1	1
BARPROV0332	4/17/2016	10th prov	Provider	Brong Ahafo	Banda district	Banda Health Centre	Health Centre	GHS	CHN/PHN	Female	27	Tertiary	2	23	28	16	17	7	22	24	8	8	1	1	3	1	3	3	1	1	3	1	1	1	1	1	1	1	1	1	1	1	1	1	2	1	1	1	1
BARPROV0333	4/17/2016	10th prov	Provider	Brong Ahafo	Banda district	Banda Health Centre	Health Centre	GHS	CHN/PHN	Female	28	Tertiary	4	22	28	17	17	7	21	23	8	8	1	1	3	1	3	3	1	0	3	1	1	1	1	1	1	1	1	1	1	1	1	1	2	1	1	1	1
BARPROV0334	4/17/2016	10th prov	Provider	Brong Ahafo	Nkoranza north	Busunya Health Centre	Health Centre	GHS	MA/PA	Male	29	Tertiary	2	21	28	12	17	6	19	25	8	8	1	0	3	1	3	3	1	1	3	0	1	1	1	1	1	1	1	1	1	1	1	1	2	1	1	1	1
BARPROV0335	4/17/2016	10th prov	Provider	Brong Ahafo	Nkoranza north	Busunya Health Centre	Health Centre	GHS	Midwife	Female	34	Tertiary	10	23	27	17	17	7	22	21	8	8	1	1	3	1	3	3	1	1	3	1	1	1	1	1	1	1	1	1	1	1	1	1	2	1	1	1	1
BARPROV0336	4/17/2016	10th prov	Provider	Brong Ahafo	Sunyani west	Chiraa Health Centre	Health Centre	GHS	MA/PA	Female	28	Tertiary	7	23	28	14	17	7	23	24	8	8	1	1	3	1	3	3	1	1	3	1	1	1	1	1	1	1	1	1	1	1	1	1	2	1	1	1	1
BARPROV0337	4/17/2016	10th prov	Provider	Brong Ahafo	Sunyani west	Chiraa Health Centre	Health Centre	GHS	Midwife	Female	32	Tertiary	10	23	28	16	17	7	21	23	8	8	1	1	3	1	3	3	1	1	3	1	1	1	1	1	1	1	1	1	1	1	1	1	2	1	1	1	1
BARPROV0338	4/17/2016	10th prov	Provider	Brong Ahafo	Sunyani west	Chiraa Health Centre	Health Centre	GHS	Midwife	Female	28	Secondary	28	19	25	12	15	6	20	23	8	8	1	1	3	1	0	3	1	1	3	0	1	1	1	1	1	0	1	1	1	1	0	1	2	1	1	1	1
BARPROV0339	4/17/2016	10th prov	Provider	Brong Ahafo	Sunyani west	Chiraa Health Centre	Health Centre	GHS	Midwife	Female	32	Tertiary	11	21	28	17	17	7	23	25	8	8	1	1	3	1	3	3	1	1	3	0	1	1	1	1	0	1	1	1	1	1	1	1	2	1	1	1	1
BARPROV0341	4/17/2016	10th prov	Provider	Brong Ahafo	Asutifi north	Kenyasi Health Centre	Health Centre	GHS	Midwife	Female	31	Tertiary	9	23	27	16	17	7	22	24	8	8	1	1	3	1	3	3	1	1	3	1	1	1	1	1	1	1	1	1	1	1	1	1	2	1	1	1	1
BARPROV0342	4/17/2016	10th prov	Provider	Brong Ahafo	Asutifi north	Kenyasi Health Centre	Health Centre	GHS	Midwife	Female	38	Tertiary	9	20	25	14	15	6	24	24	8	8	1	1	3	1	3	0	1	1	3	1	1	1	1	1	1	1	1	1	1	1	0	1	2	1	1	1	1
BARPROV0343	4/17/2016	10th prov	Provider	Brong Ahafo	Asutifi north	Kenyasi Health Centre	Health Centre	GHS	Midwife	Female	31	Tertiary	8	23	26	15	16	7	22	24	8	8	1	1	3	1	3	3	1	1	3	1	1	1	1	1	1	1	1	1	1	1	1	1	2	1	1	1	1
BARPROV0344	4/17/2016	10th prov	Provider	Brong Ahafo	Asutifi north	Kenyasi Health Centre	Health Centre	GHS	Midwife	Female	30	Tertiary	7	22	27	17	17	7	19	23	8	8	1	0	3	1	3	3	1	1	3	1	1	1	1	1	1	1	1	1	1	1	1	1	2	1	1	1	1
BARPROV0346	4/17/2016	10th prov	Provider	Brong Ahafo	Asunafo south	Kukuom Health Centre	Health Centre	GHS	MA/PA	Female	30	Tertiary	5	22	28	13	17	7	17	23	8	8	1	1	3	1	3	3	1	1	3	0	1	1	1	1	1	1	1	1	1	1	1	1	2	1	1	1	1
BARPROV0347	4/17/2016	10th prov	Provider	Brong Ahafo	Asunafo south	Kukuom Health Centre	Health Centre	GHS	Midwife	Female	50	Middle School	29	20	24	17	17	7	22	24	8	8	1	1	3	1	3	3	1	1	0	1	1	1	1	1	1	1	1	1	1	1	1	1	2	1	1	1	1
BARPROV0348	4/17/2016	10th prov	Provider	Brong Ahafo	Dormaa west	Nkrankwanta Polyclinic	Polyclinic	GHS	Midwife	Female	45	Tertiary	16	23	22	16	17	7	19	22	8	8	1	1	3	1	3	3	1	1	3	1	1	1	1	1	1	0	1	1	1	0	1	1	2	1	1	1	1
BARPROV0349	4/17/2016	10th prov	Provider	Brong Ahafo	Dormaa west	Nkrankwanta Polyclinic	Polyclinic	GHS	General Nurse	Male	26	Tertiary	1	22	27	16	17	5	24	25	8	8	0	1	3	1	3	3	1	1	3	1	1	1	1	1	1	1	1	1	1	1	1	1	2	1	1	1	1
BARPROV0350	4/17/2016	10th prov	Provider	Brong Ahafo	Dormaa west	Nkrankwanta Polyclinic	Polyclinic	GHS	CHN/PHN	Female	24	Tertiary	0.688079	19	28	13	17	7	20	25	8	8	1	1	3	1	0	3	1	1	3	0	1	1	1	1	1	1	1	1	1	1	1	1	2	1	1	1	1
BARPROV0351	4/17/2016	10th prov	Provider	Brong Ahafo	Dormaa west	Nkrankwanta Polyclinic	Polyclinic	GHS	EN/HA/WA	Female	35	Tertiary	10	20	27	14	16	7	21	24	8	8	1	1	3	1	3	0	1	1	3	1	1	1	1	1	1	1	1	1	1	1	1	1	2	1	1	1	1
BARPROV0352	4/17/2016	10th prov	Provider	Brong Ahafo	Dormaa west	Nkrankwanta Polyclinic	Polyclinic	GHS	Midwife	Female	33	Tertiary	9	23	28	17	17	7	23	25	8	8	1	1	3	1	3	3	1	1	3	1	1	1	1	1	1	1	1	1	1	1	1	1	2	1	1	1	1
BARPROV0354	4/17/2016	10th prov	Provider	Brong Ahafo	Techiman north	Tuobodom Health Centre	Health Centre	GHS	Midwife	Female	57	Middle School	36	16	26	13	14	7	18	24	8	8	1	1	3	1	3	0	1	1	0	0	1	1	1	1	1	1	1	1	1	0	1	1	2	1	1	1	1
BARPROV0355	4/17/2016	10th prov	Provider	Brong Ahafo	Techiman north	Tuobodom Health Centre	Health Centre	GHS	Anaesthetist	Male	33	Tertiary	8	23	28	17	17	7	24	25	8	8	1	1	3	1	3	3	1	1	3	1	1	1	1	1	1	1	1	1	1	1	1	1	2	1	1	1	1
BARPROV0356	4/17/2016	10th prov	Provider	Brong Ahafo	Techiman north	Tuobodom Health Centre	Health Centre	GHS	Midwife	Female	53	Secondary	16	19	26	17	17	6	20	23	8	8	1	0	3	1	3	3	1	1	0	1	1	1	1	1	1	1	1	1	1	1	1	1	2	1	1	1	1
BARPROV0357	4/17/2016	10th prov	Provider	Brong Ahafo	Techiman north	Tuobodom Health Centre	Health Centre	GHS	Midwife	Female	55	Secondary	31	22	27	17	17	6	25	25	8	8	1	1	3	1	3	3	1	1	3	0	1	1	1	1	1	1	1	1	1	1	1	1	2	1	1	1	1
BARPROV0358	4/17/2016	10th prov	Provider	Brong Ahafo	Dormaa East	Wamfie Polyclinic	Polyclinic	GHS	Midwife	Female	34	Tertiary	9	17	26	16	16	6	23	23	8	8	1	0	3	1	3	3	1	0	0	0	1	1	1	1	1	1	1	1	1	1	1	0	2	1	1	1	1
BARPROV0359	4/17/2016	10th prov	Provider	Brong Ahafo	Dormaa East	Wamfie Polyclinic	Polyclinic	GHS	Midwife	Female	30	Tertiary	9	23	28	16	17	7	20	24	8	8	1	1	3	1	3	3	1	1	3	1	1	1	1	1	1	1	1	1	1	1	1	1	2	1	1	1	1
BARPROV0360	4/17/2016	10th prov	Provider	Brong Ahafo	Dormaa East	Wamfie Polyclinic	Polyclinic	GHS	Midwife	Female	52	Secondary	19	18	24	15	17	5	19	24	8	8	1	0	3	1	3	3	1	1	0	1	1	1	1	0	1	1	1	1	1	1	1	1	2	1	1	1	1
BARPROV0361	4/17/2016	10th prov	Provider	Brong Ahafo	Dormaa East	Wamfie Polyclinic	Polyclinic	GHS	EN/HA/WA	Male	29	Tertiary	1.7	22	27	10	16	7	15	25	8	8	1	0	3	1	3	3	1	1	3	1	1	1	1	1	1	1	1	1	1	1	1	1	2	1	1	1	1
BARPROV0362	4/17/2016	10th prov	Provider	Brong Ahafo	Dormaa East	Wamfie Polyclinic	Polyclinic	GHS	Midwife	Female	34	Tertiary	9	23	28	17	17	6	24	25	8	8	1	1	3	1	3	3	1	1	3	1	1	1	1	1	1	1	1	1	1	1	1	1	2	1	1	1	1
BARPROV0363	4/17/2016	10th prov	Provider	Brong Ahafo	Dormaa East	Wamfie Polyclinic	Polyclinic	GHS	General Nurse	Female	31	Tertiary	2	23	28	17	16	7	23	23	8	8	1	1	3	1	3	3	1	1	3	1	1	1	1	1	1	1	1	1	1	1	1	1	2	1	1	1	1
BARPROV0364	4/17/2016	10th prov	Provider	Brong Ahafo	Dormaa East	Wamfie Polyclinic	Polyclinic	GHS	Midwife	Female	31	Tertiary	10	22	28	17	17	7	20	25	8	8	1	1	3	1	3	3	1	0	3	1	1	1	1	1	1	1	1	1	1	1	1	1	2	1	1	1	1
BARPROV0368	6/19/2016	11th prov	Provider	Brong Ahafo	Atebubu	Atebubu District Hospital	District Hospital	GHS	Midwife	Female	31	Tertiary	9	20	26	16	17	7	24	25	6	8	1	1	3	1	3	0	1	1	3	1	1	1	1	1	1	1	1	1	1	1	0	1	2	1	1	1	1
BARPROV0369	6/19/2016	11th prov	Provider	Brong Ahafo	Atebubu	Atebubu District Hospital	District Hospital	GHS	General Nurse	Male	26	Tertiary	2	23	28	16	17	7	24	24	7	8	1	1	3	1	3	3	1	1	3	1	1	1	1	1	1	1	1	1	1	1	1	1	2	1	1	1	1
BARPROV0370	6/19/2016	11th prov	Provider	Brong Ahafo	Atebubu	Atebubu District Hospital	District Hospital	GHS	General Nurse	Female	25	Tertiary	0.688079	23	28	17	17	7	25	24	8	8	1	1	3	1	3	3	1	1	3	1	1	1	1	1	1	1	1	1	1	1	1	1	2	1	1	1	1
BARPROV0371	6/19/2016	11th prov	Provider	Brong Ahafo	Atebubu	Atebubu District Hospital	District Hospital	GHS	Midwife	Female	34	Tertiary	0.5	23	28	17	17	7	24	25	7	8	1	1	3	1	3	3	1	1	3	1	1	1	1	1	1	1	1	1	1	1	1	1	2	1	1	1	1
BARPROV0372	6/19/2016	11th prov	Provider	Brong Ahafo	Atebubu	Atebubu District Hospital	District Hospital	GHS	Anaesthetist	Male	32	Tertiary	0.4	20	28	17	17	7	22	24	8	8	1	1	3	1	3	3	1	1	0	1	1	1	1	1	1	1	1	1	1	1	1	1	2	1	1	1	1
BARPROV0373	6/19/2016	11th prov	Provider	Brong Ahafo	Kintampo South	Kintampo South District Hospital	District Hospital	GHS	EN/HA/WA	Female	25	Tertiary	1	23	28	16	16	7	20	24	6	8	1	1	3	1	3	3	1	1	3	1	1	1	1	1	1	1	1	1	1	1	1	1	2	1	1	1	1
BARPROV0374	6/19/2016	11th prov	Provider	Brong Ahafo	Kintampo South	Kintampo South District Hospital	District Hospital	GHS	Midwife	Female	29	Tertiary	0.5	23	28	16	17	7	17	24	7	8	1	1	3	1	3	3	1	1	3	1	1	1	1	1	1	1	1	1	1	1	1	1	2	1	1	1	1
BARPROV0375	6/19/2016	11th prov	Provider	Brong Ahafo	Kintampo South	Kintampo South District Hospital	District Hospital	GHS	EN/HA/WA	Female	27	Tertiary	3	23	27	16	17	7	23	25	8	8	1	1	3	1	3	3	1	1	3	1	1	1	1	1	1	1	1	1	1	1	1	0	2	1	1	1	1
BARPROV0376	6/19/2016	11th prov	Provider	Brong Ahafo	Pru District	Mathias Catholic Hospital	District Hospital	FBO	EN/HA/WA	Female	40	Secondary	16	22	24	9	15	7	12	16	5	8	1	0	3	1	3	3	1	1	3	1	1	1	1	1	1	1	1	1	1	0	1	1	2	1	1	1	1
BARPROV0377	6/19/2016	11th prov	Provider	Brong Ahafo	Pru District	Mathias Catholic Hospital	District Hospital	FBO	EN/HA/WA	Female	35	Secondary	10	23	28	15	17	7	23	24	8	7	1	1	3	1	3	3	1	1	3	1	1	1	1	1	1	1	1	1	1	1	1	1	2	1	1	1	1
BARPROV0378	6/19/2016	11th prov	Provider	Brong Ahafo	Pru District	Mathias Catholic Hospital	District Hospital	FBO	EN/HA/WA	Female	26	Secondary	12	23	25	14	14	7	21	21	7	7	1	1	3	1	3	3	1	1	3	1	1	1	1	1	1	1	1	1	1	1	1	1	2	1	1	1	1
BARPROV0379	6/19/2016	11th prov	Provider	Brong Ahafo	Pru District	Mathias Catholic Hospital	District Hospital	FBO	General Nurse	Male	28	Tertiary	4	23	28	15	17	7	23	24	8	8	1	1	3	1	3	3	1	1	3	1	1	1	1	1	1	1	1	1	1	1	1	1	2	1	1	1	1
BARPROV0380	6/19/2016	11th prov	Provider	Brong Ahafo	Pru District	Mathias Catholic Hospital	District Hospital	FBO	General Nurse	Female	26	Tertiary	3	22	28	17	17	6	24	25	7	8	1	1	3	1	3	3	1	1	3	0	1	1	1	1	1	1	1	1	1	1	1	1	2	1	1	1	1
BARPROV0381	6/19/2016	11th prov	Provider	Brong Ahafo	Pru District	Mathias Catholic Hospital	District Hospital	FBO	EN/HA/WA	Female	25	Secondary	4	23	27	17	16	7	20	23	6	5	1	1	3	1	3	3	1	1	3	1	1	1	1	1	1	0	1	1	1	1	1	1	2	1	1	1	1
BARPROV0382	6/19/2016	11th prov	Provider	Brong Ahafo	Pru District	Mathias Catholic Hospital	District Hospital	FBO	Anaesthetist	Male	30	Secondary	3	20	27	14	16	7	21	25	7	8	1	1	3	1	3	3	1	1	0	1	1	1	1	1	1	0	1	1	1	1	1	1	2	1	1	1	1
BARPROV0383	6/19/2016	11th prov	Provider	Brong Ahafo	Pru District	Mathias Catholic Hospital	District Hospital	FBO	EN/HA/WA	Female	32	Tertiary	3	22	25	15	16	7	19	22	6	8	1	1	3	1	3	3	1	1	3	1	1	1	1	1	0	1	1	1	1	1	1	1	2	1	1	1	1
BARPROV0384	6/19/2016	11th prov	Provider	Brong Ahafo	Pru District	Mathias Catholic Hospital	District Hospital	FBO	CHN/PHN	Female	28	Tertiary	2	23	26	14	17	7	19	25	7	8	1	1	3	1	3	3	1	1	3	1	1	1	1	1	1	1	1	1	1	1	1	1	2	1	1	1	1
BARPROV0385	6/19/2016	11th prov	Provider	Brong Ahafo	Pru District	Mathias Catholic Hospital	District Hospital	FBO	Midwife	Female	24	Tertiary	0.3	23	28	17	17	7	22	25	6	8	1	1	3	1	3	3	1	1	3	1	1	1	1	1	1	1	1	1	1	1	1	1	2	1	1	1	1
BARPROV0386	6/19/2016	11th prov	Provider	Brong Ahafo	Sunyani Municipal	Sunyani S.D.A Hospital	District Hospital	FBO	Medical Doctor	Female	30	Tertiary	3	23	28	17	17	7	24	25	8	8	1	1	3	1	3	3	1	1	3	1	1	1	1	1	1	1	1	1	1	1	1	1	2	1	1	1	1
BARPROV0387	6/19/2016	11th prov	Provider	Brong Ahafo	Sunyani Municipal	Sunyani S.D.A Hospital	District Hospital	FBO	Midwife	Female	25	Tertiary	1	23	27	15	17	6	23	25	7	7	1	1	3	1	3	3	1	1	3	1	1	1	1	1	1	1	1	1	1	1	1	1	2	1	1	1	1
BARPROV0388	6/19/2016	11th prov	Provider	Brong Ahafo	Sunyani Municipal	Sunyani Municipal Hospital	District Hospital	GHS	Midwife	Female	46	Tertiary	2	20	28	17	17	7	22	25	8	8	1	1	3	1	0	3	1	1	3	1	1	1	1	1	1	1	1	1	1	1	1	1	2	1	1	1	1
BARPROV0389	6/19/2016	11th prov	Provider	Brong Ahafo	Sunyani Municipal	Sunyani Municipal Hospital	District Hospital	GHS	Midwife	Female	40	Tertiary	3	22	27	17	17	7	23	24	7	8	1	1	3	1	3	3	1	1	3	0	1	1	1	1	1	1	1	1	1	1	0	1	2	1	1	1	1
BARPROV0390	6/19/2016	11th prov	Provider	Brong Ahafo	Sunyani Municipal	Sunyani Municipal Hospital	District Hospital	GHS	Midwife	Female	26	Tertiary	3	23	28	17	17	7	24	25	8	8	1	1	3	1	3	3	1	1	3	1	1	1	1	1	1	1	1	1	1	1	1	1	2	1	1	1	1
BARPROV0391	6/19/2016	11th prov	Provider	Brong Ahafo	Sunyani Municipal	Sunyani Municipal Hospital	District Hospital	GHS	Midwife	Female	34	Tertiary	3	23	27	16	17	6	21	25	8	8	1	1	3	1	3	3	1	1	3	1	1	1	1	1	1	1	1	1	1	1	1	1	2	1	1	1	1
BARPROV0392	6/19/2016	11th prov	Provider	Brong Ahafo	Sunyani Municipal	Sunyani Municipal Hospital	District Hospital	GHS	Midwife	Female	56	Tertiary	7	22	25	16	16	7	22	19		4	1	1	3	1	3	3	1	0	3	1	1	1	1	1	1	1	1	1	1	1	1	1	0	1	1	1	1
BARPROV0393	6/19/2016	11th prov	Provider	Brong Ahafo	Sunyani Municipal	Sunyani Municipal Hospital	District Hospital	GHS	Anaesthetist	Female	30	Tertiary	3	23	27	17	17	7	23	25	8	8	1	1	3	1	3	3	1	1	3	1	1	1	1	1	1	1	1	1	1	1	0	1	2	1	1	1	1
BARPROV0394	6/19/2016	11th prov	Provider	Brong Ahafo	Sunyani Municipal	Sunyani Municipal Hospital	District Hospital	GHS	Midwife	Female	27	Tertiary	2	23	28	17	17	7	25	25	7	8	1	1	3	1	3	3	1	1	3	1	1	1	1	1	1	1	1	1	1	1	1	1	2	1	1	1	1
BARPROV0395	6/19/2016	11th prov	Provider	Brong Ahafo	Sunyani Municipal	Sunyani Municipal Hospital	District Hospital	GHS	Medical Doctor	Female	30	Tertiary	2	23	28	16	17	7	23	25	7	8	1	1	3	1	3	3	1	1	3	1	1	1	1	1	1	1	1	1	1	1	1	1	2	1	1	1	1
BARPROV0396	6/19/2016	11th prov	Provider	Brong Ahafo	Sunyani Municipal	Sunyani Municipal Hospital	District Hospital	GHS	Midwife	Female	30	Tertiary	4	23	27	15	15	7	21	25	7	8	1	1	3	1	3	3	1	1	3	1	1	1	1	1	1	1	1	1	1	1	1	0	2	1	1	1	1
BARPROV0397	6/19/2016	11th prov	Provider	Brong Ahafo	Sunyani Municipal	Sunyani Municipal Hospital	District Hospital	GHS	Midwife	Female	28	Tertiary	3	22	27	17	17	7	23	23	8	8	1	0	3	1	3	3	1	1	3	1	1	1	1	1	1	1	1	1	1	1	1	1	2	1	1	1	1
BARPROV0398	6/19/2016	11th prov	Provider	Brong Ahafo	Tain District	Tain District Hospital	District Hospital	GHS	Midwife	Female	37	Tertiary	2	23	28	16	17	7	25	25	8	8	1	1	3	1	3	3	1	1	3	1	1	1	1	1	1	1	1	1	1	1	1	1	2	1	1	1	1
BARPROV03	6/19/2016	11th prov	Provider	Brong Ahafo	Tain District	Tain District Hospital	District Hospital	GHS	General Nurse	Male	28	Tertiary	2	23	28	16	17	7	24	25	6	8	1	1	3	1	3	3	1	1	3	1	1	1	1	1	1	1	1	1	1	1	1	1	2	1	1	1	1
BARPROV0400	6/19/2016	11th prov	Provider	Brong Ahafo	Tain District	Tain District Hospital	District Hospital	GHS	EN/HA/WA	Female	26	Tertiary	1	23	28	16	17	7	20	23	5	8	1	1	3	1	3	3	1	1	3	1	1	1	1	1	1	1	1	1	1	1	1	1	2	1	1	1	1
BARPROV0401	6/19/2016	11th prov	Provider	Brong Ahafo	Tain District	Tain District Hospital	District Hospital	GHS	Midwife	Female	27	Tertiary	1	23	28	16	16	7	23	25	7	8	1	1	3	1	3	3	1	1	3	1	1	1	1	1	1	1	1	1	1	1	1	1	2	1	1	1	1
BARPROV0402	6/19/2016	11th prov	Provider	Brong Ahafo	Tain District	Tain District Hospital	District Hospital	GHS	EN/HA/WA	Female	25	Tertiary	0.688079	23	28	17	17	7	21	24	7	7	1	1	3	1	3	3	1	1	3	1	1	1	1	1	1	1	1	1	1	1	1	1	2	1	1	1	1
BARPROV0403	6/19/2016	11th prov	Provider	Brong Ahafo	Tain District	Tain District Hospital	District Hospital	GHS	EN/HA/WA	Male	28	Tertiary	1	20	28	15	16	6	18	22	3	7	1	1	3	1	3	3	1	1	0	1	1	1	1	1	1	1	1	1	1	1	1	1	2	1	1	1	1
BARPROV0404	6/19/2016	11th prov	Provider	Brong Ahafo	Tain District	Tain District Hospital	District Hospital	GHS	Midwife	Female	29	Tertiary	0.5	23	28	16	17	7	24	25	8	8	1	1	3	1	3	3	1	1	3	1	1	1	1	1	1	1	1	1	1	1	1	1	2	1	1	1	1
BARPROV0405	6/19/2016	11th prov	Provider	Brong Ahafo	Tain District	Tain District Hospital	District Hospital	GHS	Anaesthetist	Male	29	Tertiary	1	23	28	17	17	7	21	25	8	8	1	1	3	1	3	3	1	1	3	1	1	1	1	1	1	1	1	1	1	1	1	1	2	1	1	1	1
BARPROV0406	6/19/2016	11th prov	Provider	Brong Ahafo	Wenchi District	Wenchi Methodist Hospital	District Hospital	FBO	EN/HA/WA	Female	30	Tertiary	3	23	27	14	16	7	22	23	8	8	1	1	3	1	3	3	1	1	3	1	1	1	1	1	1	1	1	1	1	1	1	1	2	1	1	1	1
BARPROV0407	6/19/2016	11th prov	Provider	Brong Ahafo	Wenchi District	Wenchi Methodist Hospital	District Hospital	FBO	PN/CN/EN/PON	Female	35	Tertiary	5	23	26	16	17	7	23	25	7	8	1	1	3	1	3	3	1	1	3	1	1	1	1	1	1	1	1	1	1	1	1	1	2	1	1	1	1
BARPROV0408	6/19/2016	11th prov	Provider	Brong Ahafo	Wenchi District	Wenchi Methodist Hospital	District Hospital	FBO	Midwife	Female	31	Tertiary	3	23	28	17	17	7	22	25	8	8	1	1	3	1	3	3	1	1	3	1	1	1	1	1	1	1	1	1	1	1	1	1	2	1	1	1	1
BARPROV0409	6/19/2016	11th prov	Provider	Brong Ahafo	Wenchi District	Wenchi Methodist Hospital	District Hospital	FBO	Midwife	Female	31	Tertiary	4	22	28	17	17	7	21	25	7	8	1	1	3	1	3	3	1	1	3	0	1	1	1	1	1	1	1	1	1	1	1	1	2	1	1	1	1
BARPROV0410	6/19/2016	11th prov	Provider	Brong Ahafo	Wenchi District	Wenchi Methodist Hospital	District Hospital	FBO	Midwife	Female	28	Tertiary	6	23	28	17	17	6	22	25	7	8	1	1	3	1	3	3	1	1	3	1	1	1	1	1	1	1	1	1	1	1	1	1	2	1	1	1	1
BARPROV0411	6/19/2016	11th prov	Provider	Brong Ahafo	Wenchi District	Wenchi Methodist Hospital	District Hospital	FBO	Midwife	Female	62	Tertiary	20	21	27	16	16	7	18	25	7	8	1	1	3	1	3	3	1	1	3	0	1	0	1	1	1	1	1	1	1	1	1	1	2	1	1	1	1
BARPROV0412	6/19/2016	11th prov	Provider	Brong Ahafo	Wenchi District	Wenchi Methodist Hospital	District Hospital	FBO	Midwife	Female	27	Tertiary	1	23	26	14	16	7	20	25	7	7	1	1	3	1	3	3	1	1	3	1	1	1	1	1	1	1	1	1	1	1	1	1	2	1	1	1	1
BARPROV0413	6/19/2016	11th prov	Provider	Brong Ahafo	Wenchi District	Wenchi Methodist Hospital	District Hospital	FBO	Medical Doctor	Male	30	Tertiary	3	23	28	17	17	7	25	24	7	8	1	1	3	1	3	3	1	1	3	1	1	1	1	1	1	1	1	1	1	1	1	1	2	1	1	1	1
BARPROV0414	6/19/2016	11th prov	Provider	Brong Ahafo	Wenchi District	Wenchi Methodist Hospital	District Hospital	FBO	Midwife	Female	26	Tertiary	0.688079	22	28	17	17	7	21	25	8	8	1	0	3	1	3	3	1	1	3	1	1	1	1	1	1	1	1	1	1	1	1	1	2	1	1	1	1
BARPROV0415	6/19/2016	11th prov	Provider	Brong Ahafo	Wenchi District	Wenchi Methodist Hospital	District Hospital	FBO	Midwife	Female	28	Tertiary	1	23	28	17	17	7	22	25	8	8	1	1	3	1	3	3	1	1	3	1	1	1	1	1	1	1	1	1	1	1	1	1	2	1	1	1	1
BARPROV0416	6/26/2016	12th prov	Provider	Brong Ahafo	Dormaa municipal	Dormaa Presby Hospital	District Hospital	FBO	Medical Doctor	Male	28	Tertiary	3	23	28	17	17	6	22	25	6	7	1	1	3	1	3	3	1	1	3	1	1	1	1	1	1	1	1	1	1	1	1	1	2	1	1	1	1
BARPROV0417	6/26/2016	12th prov	Provider	Brong Ahafo	Dormaa municipal	Dormaa Presby Hospital	District Hospital	FBO	Midwife	Female	55	Middle School	37	23	28	17	17	7	21	24	6	7	1	1	3	1	3	3	1	1	3	1	1	1	1	1	1	1	1	1	1	1	1	1	2	1	1	1	1
BARPROV0418	6/26/2016	12th prov	Provider	Brong Ahafo	Dormaa municipal	Dormaa Presby Hospital	District Hospital	FBO	Midwife	Female	35	Tertiary	5	22	22	16	17	7	21	23	8	8	1	1	3	1	3	3	1	1	3	0	1	1	1	1	1	0	0	0	1	1	1	1	2	1	1	1	1
BARPROV0419	6/26/2016	12th prov	Provider	Brong Ahafo	Dormaa municipal	Dormaa Presby Hospital	District Hospital	FBO	EN/HA/WA	Female	30	Tertiary	2	22	24	16	17	7	18	21	6	8	1	1	3	1	3	3	1	1	3	1	0	1	1	1	1	1	1	1	1	1	1	1	2	1	1	1	0
BARPROV0420	6/26/2016	12th prov	Provider	Brong Ahafo	Dormaa municipal	Dormaa Presby Hospital	District Hospital	FBO	Midwife	Female	32	Tertiary	4	21	28	17	17	7	23	25	7	8	1	1	3	1	3	3	1	1	3	0	1	1	1	1	0	1	1	1	1	1	1	1	2	1	1	1	1
BARPROV0421	6/26/2016	12th prov	Provider	Brong Ahafo	Dormaa municipal	Dormaa Presby Hospital	District Hospital	FBO	Midwife	Female	28	Tertiary	5	23	28	17	17	7	23	25	8	8	1	1	3	1	3	3	1	1	3	1	1	1	1	1	1	1	1	1	1	1	1	1	2	1	1	1	1
BARPROV0422	6/26/2016	12th prov	Provider	Brong Ahafo	Dormaa municipal	Dormaa Presby Hospital	District Hospital	FBO	EN/HA/WA	Female	25	Tertiary	2	23	28	16	17	7	24	24	8	8	1	1	3	1	3	3	1	1	3	1	1	1	1	1	1	1	1	1	1	1	1	1	2	1	1	1	1
BARPROV0423	6/26/2016	12th prov	Provider	Brong Ahafo	Dormaa municipal	Dormaa Presby Hospital	District Hospital	FBO	General Nurse	Male	26	Tertiary	0.5	23	28	17	17	7	24	25	7	8	1	1	3	1	3	3	1	1	3	1	1	1	1	1	1	1	1	1	1	1	1	1	2	1	1	1	1
BARPROV0424	6/26/2016	12th prov	Provider	Brong Ahafo	Dormaa municipal	Dormaa Presby Hospital	District Hospital	FBO	Midwife	Female	29	Tertiary	1	22	27	17	17	7	19	22	7	8	1	1	3	1	3	3	1	1	3	0	1	1	1	1	1	1	1	1	1	1	1	1	2	1	0	1	1
BARPROV0425	6/26/2016	12th prov	Provider	Brong Ahafo	Dormaa municipal	Dormaa Presby Hospital	District Hospital	FBO	Midwife	Female	27	Tertiary	5	23	28	17	17	7	23	24	8	8	1	1	3	1	3	3	1	1	3	1	1	1	1	1	1	1	1	1	1	1	1	1	2	1	1	1	1
BARPROV0426	6/26/2016	12th prov	Provider	Brong Ahafo	Sunyani Municipal	Sunyani Municipal Hospital	District Hospital	GHS	Midwife	Female	36	Tertiary	0.688079	22	22	15	16	7	19	23	6	6	1	1	3	1	3	3	1	1	3	0	1	1	1	1	1	1	1	1	1	1	1	1	2	1	1	1	1
BARPROV0427	6/26/2016	12th prov	Provider	Brong Ahafo	Sunyani Municipal	Sunyani Municipal Hospital	District Hospital	GHS	General Nurse	Female	30	Tertiary	8	20	28	16	15	6	18	23	6	7	1	1	3	1	3	0	1	1	3	1	1	1	1	1	1	1	1	1	1	1	1	1	2	1	1	1	1
BARPROV0428	6/26/2016	12th prov	Provider	Brong Ahafo	Sunyani Municipal	Sunyani Municipal Hospital	District Hospital	GHS	Midwife	Female	29	Tertiary	2	20	26	17	17	7	24	25	8	8	1	1	3	1	3	3	1	1	0	1	1	1	1	1	1	1	1	1	1	1	1	1	2	1	1	1	1
BARPROV0429	6/26/2016	12th prov	Provider	Brong Ahafo	Sunyani Municipal	Sunyani Municipal Hospital	District Hospital	GHS	Medical Doctor	Female	28	Tertiary	4	22	28	17	17	7	22	25	8	8	1	0	3	1	3	3	1	1	3	1	1	1	1	1	1	1	1	1	1	1	1	1	2	1	1	1	1
BARPROV0430	6/26/2016	12th prov	Provider	Brong Ahafo	Sunyani Municipal	Sunyani Municipal Hospital	District Hospital	GHS	Midwife	Female	30	Tertiary	0.8	23	18	17	16	7	21	25	6	6	1	1	3	1	3	3	1	1	3	1	1	1	1	1	1	0	1	1	1	0	1	1	2	1	1	1	0
BARPROV0431	6/26/2016	12th prov	Provider	Brong Ahafo	Berekum	Berekum Holy Family Hospital	District Hospital	FBO	Midwife	Female	38	Tertiary	17	22	28	15	17	7	21	23	8	8	1	1	3	1	3	3	1	1	3	0	1	1	1	1	1	1	1	1	1	1	1	1	2	1	1	1	1
BARPROV0432	6/26/2016	12th prov	Provider	Brong Ahafo	Berekum	Berekum Holy Family Hospital	District Hospital	FBO	Medical Doctor	Male	32	Tertiary	3	23	28	17	17	7	22	25	7	8	1	1	3	1	3	3	1	1	3	1	1	1	1	1	1	1	1	1	1	1	1	1	2	1	1	1	1
BARPROV0433	6/26/2016	12th prov	Provider	Brong Ahafo	Berekum	Berekum Holy Family Hospital	District Hospital	FBO	Midwife	Female	30	Tertiary	8	23	28	16	17	7	22	24	7	7	1	1	3	1	3	3	1	1	3	1	1	1	1	1	1	1	1	1	1	1	1	1	2	1	1	1	1
BARPROV0434	6/26/2016	12th prov	Provider	Brong Ahafo	Berekum	Berekum Holy Family Hospital	District Hospital	FBO	Midwife	Female	30	Tertiary	5	19	27	16	17	7	23	25	6	6	1	1	3	1	3	3	0	1	0	1	1	1	1	1	1	1	1	1	1	1	1	1	2	1	1	1	1
BARPROV0435	6/26/2016	12th prov	Provider	Brong Ahafo	Berekum	Berekum Holy Family Hospital	District Hospital	FBO	Midwife	Female	28	Tertiary	4	23	28	17	17	7	24	25	8	8	1	1	3	1	3	3	1	1	3	1	1	1	1	1	1	1	1	1	1	1	1	1	2	1	1	1	1
BARPROV0437	6/26/2016	12th prov	Provider	Brong Ahafo	Berekum	Berekum Holy Family Hospital	District Hospital	FBO	Anaesthetist	Male	32	Tertiary	3	22	28	17	17	7	19	23	5	8	1	1	3	1	3	3	0	1	3	1	1	1	1	1	1	1	1	1	1	1	1	1	2	1	1	1	1
BARPROV0438	6/26/2016	12th prov	Provider	Brong Ahafo	Berekum	Berekum Holy Family Hospital	District Hospital	FBO	EN/HA/WA	Female	25	Tertiary	2.5	23	28	17	15	7	20	23	5	7	1	1	3	1	3	3	1	1	3	1	1	1	1	1	1	1	1	1	1	1	1	1	2	1	1	1	1
BARPROV0439	6/26/2016	12th prov	Provider	Brong Ahafo	Berekum	Berekum Holy Family Hospital	District Hospital	FBO	Midwife	Female	57	Middle School	33	23	28	17	17	7	23	24	6	8	1	1	3	1	3	3	1	1	3	1	1	1	1	1	1	1	1	1	1	1	1	1	2	1	1	1	1
BARPROV0440	6/26/2016	12th prov	Provider	Brong Ahafo	Wenchi District	Wenchi Methodist Hospital	District Hospital	FBO	Medical Doctor	Male	30	Tertiary	3	23	28	17	17	7	24	25	7	8	1	1	3	1	3	3	1	1	3	1	1	1	1	1	1	1	1	1	1	1	1	1	2	1	1	1	1
BARPROV0441	6/26/2016	12th prov	Provider	Brong Ahafo	Wenchi District	Wenchi Methodist Hospital	District Hospital	FBO	Midwife	Female	30	Tertiary	3	23	28	15	17	7	21	24	7	8	1	1	3	1	3	3	1	1	3	1	1	1	1	1	1	1	1	1	1	1	1	1	2	1	1	1	1
BARPROV0442	6/26/2016	12th prov	Provider	Brong Ahafo	Wenchi District	Wenchi Methodist Hospital	District Hospital	FBO	Midwife	Female	32	Tertiary	2	23	26	16	15	7	20	24	5	8	1	1	3	1	3	3	1	1	3	1	1	1	1	1	1	1	1	1	1	1	1	1	2	1	1	1	1
BARPROV0443	6/26/2016	12th prov	Provider	Brong Ahafo	Wenchi District	Wenchi Methodist Hospital	District Hospital	FBO	Midwife	Female	28	Tertiary	3	23	28	16	17	7	20	24	6	8	1	1	3	1	3	3	1	1	3	1	1	1	1	1	1	1	1	1	1	1	1	1	2	1	1	1	1
BARPROV0444	6/26/2016	12th prov	Provider	Brong Ahafo	Wenchi District	Wenchi Methodist Hospital	District Hospital	FBO	Midwife	Female	27	Tertiary	4	23	28	17	17	7	20	23	7	8	1	1	3	1	3	3	1	1	3	1	1	1	1	1	1	1	1	1	1	1	1	1	2	1	1	1	1
BARPROV0445	6/26/2016	12th prov	Provider	Brong Ahafo	Wenchi District	Wenchi Methodist Hospital	District Hospital	FBO	Midwife	Female	28	Tertiary	2	23	27	17	17	7	24	23	7	8	1	1	3	1	3	3	1	1	3	1	1	1	1	1	1	1	1	1	1	1	1	1	2	1	1	1	1
BARPROV0446	6/26/2016	12th prov	Provider	Brong Ahafo	Wenchi District	Wenchi Methodist Hospital	District Hospital	FBO	Midwife	Female	59	Middle School	23	20	28	17	17	7	24	25	7	8	1	1	3	1	3	3	1	1	0	1	1	1	1	1	1	1	1	1	1	1	1	1	2	1	1	1	1
BARPROV0447	6/26/2016	12th prov	Provider	Brong Ahafo	Wenchi District	Wenchi Methodist Hospital	District Hospital	FBO	Midwife	Female	28	Tertiary	2	23	28	17	17	7	23	25	6	7	1	1	3	1	3	3	1	1	3	1	1	1	1	1	1	1	1	1	1	1	1	1	2	1	1	1	1
BARPROV0448	6/26/2016	12th prov	Provider	Brong Ahafo	Wenchi District	Wenchi Methodist Hospital	District Hospital	FBO	Midwife	Female	25	Tertiary	15	22	28	17	17	7	24	23	6	8	1	1	3	1	3	3	1	1	3	0	1	1	1	1	1	1	1	1	1	1	1	1	2	1	1	1	1
BARPROV0449	6/26/2016	12th prov	Provider	Brong Ahafo	Wenchi District	Wenchi Methodist Hospital	District Hospital	FBO	Midwife	Female	27	Tertiary	4	23	28	17	17	7	23	24	6	8	1	1	3	1	3	3	1	1	3	1	1	1	1	1	1	1	1	1	1	1	1	1	2	1	1	1	1
BARPROV0450	6/26/2016	12th prov	Provider	Brong Ahafo	Jaman south	Drobo St. Mary's Catholic Hospital	District Hospital	FBO	CHN/PHN	Female	30	Tertiary	4	23	28	14	17	7	22	25	6	8	1	1	3	1	3	3	1	1	3	1	1	1	1	1	1	1	1	1	1	1	1	1	2	1	1	1	1
BARPROV0451	6/26/2016	12th prov	Provider	Brong Ahafo	Jaman south	Drobo St. Mary's Catholic Hospital	District Hospital	FBO	Midwife	Female	30	Tertiary	6	23	28	16	16	7	20	23	7	8	1	1	3	1	3	3	1	1	3	1	1	1	1	1	1	1	1	1	1	1	1	1	2	1	1	1	1
BARPROV0452	6/26/2016	12th prov	Provider	Brong Ahafo	Jaman south	Drobo St. Mary's Catholic Hospital	District Hospital	FBO	Midwife	Female	44	Tertiary	10	22	28	16	16	7	23	25	3	8	1	1	3	1	3	3	1	1	3	0	1	1	1	1	1	1	1	1	1	1	1	1	2	1	1	1	1
BARPROV0453	6/26/2016	12th prov	Provider	Brong Ahafo	Jaman south	Drobo St. Mary's Catholic Hospital	District Hospital	FBO	Anaesthetist	Male	30	Tertiary	3	23	27	17	17	6	20	25	8	8	1	1	3	1	3	3	1	1	3	1	1	1	1	1	1	1	1	1	1	1	1	1	2	1	1	1	1
BARPROV0454	6/26/2016	12th prov	Provider	Brong Ahafo	Jaman south	Drobo St. Mary's Catholic Hospital	District Hospital	FBO	Midwife	Female	33	Tertiary	5	23	28	17	17	7	24	25	7	8	1	1	3	1	3	3	1	1	3	1	1	1	1	1	1	1	1	1	1	1	1	1	2	1	1	1	1
BARPROV0455	6/26/2016	12th prov	Provider	Brong Ahafo	Jaman south	Drobo St. Mary's Catholic Hospital	District Hospital	FBO	Medical Doctor	Male	31	Tertiary	3	20	28	16	16	7	23	24	7	8	1	1	3	1	0	3	1	1	3	1	1	1	1	1	1	1	1	1	1	1	1	1	2	1	1	1	1
BARPROV0456	6/26/2016	12th prov	Provider	Brong Ahafo	Jaman north	Sampa Government Hospital	District Hospital	GHS	EN/HA/WA	Female	26	Tertiary	0.6	23	26	16	17	7	18	21	5	8	1	1	3	1	3	3	1	1	3	1	1	1	1	1	1	1	1	1	1	1	1	1	2	1	1	1	1
BARPROV0457	6/26/2016	12th prov	Provider	Brong Ahafo	Jaman north	Sampa Government Hospital	District Hospital	GHS	EN/HA/WA	Female	29	Tertiary	6	23	28	16	17	7	22	25	6	8	1	1	3	1	3	3	1	1	3	1	1	1	1	1	1	1	1	1	1	1	1	1	2	1	1	1	1
BARPROV0458	6/26/2016	12th prov	Provider	Brong Ahafo	Jaman north	Sampa Government Hospital	District Hospital	GHS	EN/HA/WA	Female	24	Tertiary	0.688079	23	28	16	16	7	20	24	5	8	1	1	3	1	3	3	1	1	3	1	1	1	1	1	1	1	1	1	1	1	1	1	2	1	1	1	1
BARPROV0459	6/26/2016	12th prov	Provider	Brong Ahafo	Jaman north	Sampa Government Hospital	District Hospital	GHS	Midwife	Female	30	Tertiary	8	23	28	17	17	7	24	23	7	8	1	1	3	1	3	3	1	1	3	1	1	1	1	1	1	1	1	1	1	1	1	1	2	1	1	1	1
BARPROV0460	6/26/2016	12th prov	Provider	Brong Ahafo	Jaman north	Sampa Government Hospital	District Hospital	GHS	EN/HA/WA	Female	51	Middle School	28	20	20	5	17	5	17	21	1	6	1	0	3	1	3	3	1	1	3	0	1	1	1	0	1	1	1	0	1	1	1	1	2	1	1	1	0
BARPROV0461	6/26/2016	12th prov	Provider	Brong Ahafo	Jaman north	Sampa Government Hospital	District Hospital	GHS	EN/HA/WA	Female	52	Middle School	15	22	28	13	17	7	19	25	7	7	0	1	3	1	3	3	1	1	3	1	1	1	1	1	1	1	1	1	1	1	1	1	2	1	1	1	1
BARPROV0462	6/26/2016	12th prov	Provider	Brong Ahafo	Jaman north	Sampa Government Hospital	District Hospital	GHS	EN/HA/WA	Female	26	Tertiary	0.876158	23	28	13	17	7	19	23	5	6	1	1	3	1	3	3	1	1	3	1	1	1	1	1	1	1	1	1	1	1	1	1	2	1	1	1	1
BARPROV0463	6/26/2016	12th prov	Provider	Brong Ahafo	Jaman north	Sampa Government Hospital	District Hospital	GHS	General Nurse	Male	34	Tertiary	11	23	28	15	17	7	22	24	8	8	1	1	3	1	3	3	1	1	3	1	1	1	1	1	1	1	1	1	1	1	1	1	2	1	1	1	1
BARPROV0464	7/31/2016	13th prov	Provider	Brong Ahafo	Dormaa East	Wamfie Polyclinic	Polyclinic	GHS	Midwife	Female	33	Tertiary	3	23	26	16	16	7	23	25	6	8	1	1	3	1	3	3	1	1	3	1	1	1	1	1	1	1	1	1	1	1	1	1	2	1	1	1	0
BARPROV0465	7/31/2016	13th prov	Provider	Brong Ahafo	Asunafo north	Goaso Municipal Hospital	District Hospital	GHS	Midwife	Female	32	Tertiary	2	23	28	16	16	7	20	23	8	8	1	1	3	1	3	3	1	1	3	1	1	1	1	1	1	1	1	1	1	1	1	1	2	1	1	1	1
BARPROV04	7/31/2016	13th prov	Provider	Brong Ahafo	Asunafo north	Goaso Municipal Hospital	District Hospital	GHS	EN/HA/WA	Female	24	Tertiary	2	23	28	16	16	7	22	24	6	8	1	1	3	1	3	3	1	1	3	1	1	1	1	1	1	1	1	1	1	1	1	1	2	1	1	1	1
BARPROV0467	7/31/2016	13th prov	Provider	Brong Ahafo	Asunafo north	Goaso Municipal Hospital	District Hospital	GHS	Medical Doctor	Male	32	Tertiary	2	22	27	16	16	7	21	25	6	8	0	1	3	1	3	3	1	1	3	1	1	1	1	1	1	1	1	1	0	1	1	1	2	1	1	1	1
BARPROV0468	7/31/2016	13th prov	Provider	Brong Ahafo	Asunafo north	Goaso Municipal Hospital	District Hospital	GHS	Midwife	Female	24	Tertiary	0.00977648	23	28	16	17	7	23	25	7	8	1	1	3	1	3	3	1	1	3	1	1	1	1	1	1	1	1	1	1	1	1	1	2	1	1	1	1
BARPROV0469	7/31/2016	13th prov	Provider	Brong Ahafo	Asunafo north	Goaso Municipal Hospital	District Hospital	GHS	Midwife	Female	40	Tertiary	16	23	28	16	15	7	24	24	8	8	1	1	3	1	3	3	1	1	3	1	1	1	1	1	1	1	1	1	1	1	1	1	2	1	1	1	1
BARPROV0470	7/31/2016	13th prov	Provider	Brong Ahafo	Asunafo north	Goaso Municipal Hospital	District Hospital	GHS	Midwife	Female	26	Tertiary	2	23	28	16	16	7	24	25	8	8	1	1	3	1	3	3	1	1	3	1	1	1	1	1	1	1	1	1	1	1	1	1	2	1	1	1	1
BARPROV0471	7/31/2016	13th prov	Provider	Brong Ahafo	Asutifi south	St. Elizabeth Catholic Hospital	District Hospital	FBO	Midwife	Female	30	Tertiary	1.7	22	26	16	16	7	22	25	8	8	1	0	3	1	3	3	1	1	3	1	1	1	1	1	1	1	1	1	1	1	1	1	2	1	1	1	1
BARPROV0472	7/31/2016	13th prov	Provider	Brong Ahafo	Asutifi south	St. Elizabeth Catholic Hospital	District Hospital	FBO	Midwife	Female	31	Tertiary	1	22	28	16	17	7	22	24	6	8	1	0	3	1	3	3	1	1	3	1	1	1	1	1	1	1	1	1	1	1	1	1	2	1	1	1	1
BARPROV0473	7/31/2016	13th prov	Provider	Brong Ahafo	Asutifi south	St. Elizabeth Catholic Hospital	District Hospital	FBO	Midwife	Female	26	Tertiary	0.2	23	27	16	17	7	22	25	8	8	1	1	3	1	3	3	1	1	3	1	1	1	1	1	1	1	1	1	1	0	1	1	2	1	1	1	1
BARPROV0474	7/31/2016	13th prov	Provider	Brong Ahafo	Asutifi south	St. Elizabeth Catholic Hospital	District Hospital	FBO	General Nurse	Female	56	Tertiary	13	17	28	16	17	7	21	25	8	8	1	1	3	1	0	3	1	1	0	1	1	1	1	1	1	1	1	1	1	1	1	1	2	1	1	1	1
BARPROV0475	7/31/2016	13th prov	Provider	Brong Ahafo	Tano north	St. John of God Hospital	District Hospital	FBO	Midwife	Female	29	Tertiary	0.5	20	28	16	16	6	24	24	7	8	1	1	3	1	3	3	1	1	0	1	1	1	1	1	1	1	1	1	1	1	1	1	2	1	1	1	1
BARPROV0476	7/31/2016	13th prov	Provider	Brong Ahafo	Tano north	St. John of God Hospital	District Hospital	FBO	Midwife	Female	26	Tertiary	0.1	22	26	16	17	7	24	24	6	8	1	1	3	1	3	3	1	1	3	1	1	1	1	0	1	1	1	1	0	1	1	1	2	1	1	1	1
BARPROV0477	7/31/2016	13th prov	Provider	Brong Ahafo	Tano north	St. John of God Hospital	District Hospital	FBO	Midwife	Female	25	Tertiary	0.00977648	22	24	16	16	7	18	25	6	8	1	1	3	1	3	3	1	1	3	1	1	1	1	1	0	1	1	1	1	1	1	1	2	1	0	1	1
BARPROV0478	7/31/2016	13th prov	Provider	Brong Ahafo	Tano north	St. John of God Hospital	District Hospital	FBO	Midwife	Female	29	Tertiary	0.00977648	23	24	15	17	7	22	25	7	8	1	1	3	1	3	3	1	1	3	1	1	1	1	1	1	0	1	1	1	1	1	1	0	1	1	1	1
BARPROV0479	7/31/2016	13th prov	Provider	Brong Ahafo	Tano north	St. John of God Hospital	District Hospital	FBO	Medical Doctor	Female				22	25	16	17	7	22	25	3	8	1	1	3	1	3	3	1	1	3	1	1	0	1	1	1	1	1	0	1	1	1	0	2	1	1	1	1
BARPROV0480	7/31/2016	13th prov	Provider	Brong Ahafo	Tano north	St. John of God Hospital	District Hospital	FBO	General Nurse	Female		Tertiary	3	23	28	17	17	7	23	24	8	8	1	1	3	1	3	3	1	1	3	1	1	1	1	1	1	1	1	1	1	1	1	1	2	1	1	1	1
BARPROV0481	7/31/2016	13th prov	Provider	Brong Ahafo	Tano north	St. John of God Hospital	District Hospital	FBO	Midwife	Female	28	Tertiary	0.1	23	26	15	16	7	23	25	7	8	1	1	3	1	3	3	1	1	3	1	1	1	1	1	1	1	1	1	1	1	1	1	2	1	0	1	0
BARPROV0482	7/31/2016	13th prov	Provider	Brong Ahafo	Jaman south	Drobo St. Mary's Catholic Hospital	District Hospital	FBO	Midwife	Female	30	Tertiary	8	23	28	16	17	7	23	25	5	8	1	1	3	1	3	3	1	1	3	1	1	1	1	1	1	1	1	1	1	1	1	1	2	1	1	1	1
BARPROV0483	7/31/2016	13th prov	Provider	Brong Ahafo	Jaman south	Drobo St. Mary's Catholic Hospital	District Hospital	FBO	Midwife	Female	28	Tertiary	6.5	23	26	16	16	7	21	25	8	8	1	1	3	1	3	3	1	1	3	1	1	1	1	1	1	1	1	0	1	1	1	1	2	1	1	1	1
BARPROV0484	7/31/2016	13th prov	Provider	Brong Ahafo	Jaman south	Drobo St. Mary's Catholic Hospital	District Hospital	FBO	Midwife	Female	30	Tertiary	6	23	27	15	16	7	24	24	6	8	1	1	3	1	3	3	1	1	3	1	1	1	1	1	1	1	1	1	1	1	1	1	2	1	1	1	1
BARPROV0485	7/31/2016	13th prov	Provider	Brong Ahafo	Jaman south	Drobo St. Mary's Catholic Hospital	District Hospital	FBO	EN/HA/WA	Female	27	Tertiary	2	23	28	16	17	7	24	25	7	8	1	1	3	1	3	3	1	1	3	1	1	1	1	1	1	1	1	1	1	1	1	1	2	1	1	1	1
BARPROV0486	7/31/2016	13th prov	Provider	Brong Ahafo	Berekum	Berekum Holy Family Hospital	District Hospital	FBO	Medical Doctor	Female	28	Tertiary	2	23	28	14	17	7	21	23	8	8	1	1	3	1	3	3	1	1	3	1	1	1	1	1	1	1	1	1	1	1	1	1	2	1	1	1	1
BARPROV0487	7/31/2016	13th prov	Provider	Brong Ahafo	Berekum	Berekum Holy Family Hospital	District Hospital	FBO	Midwife	Female	45	Tertiary	9	20	24	16	17	7	25	24	8	8	1	1	3	1	3	3	1	1	0	1	1	1	1	1	1	1	1	1	1	1	1	1	0	1	1	1	1
BARPROV0488	7/31/2016	13th prov	Provider	Brong Ahafo	Berekum	Berekum Holy Family Hospital	District Hospital	FBO	EN/HA/WA	Female	27	Tertiary	5	23	28	14	16	7	18	24	6	8	1	1	3	1	3	3	1	1	3	1	1	1	1	1	1	1	1	1	1	1	1	1	2	1	1	1	1
BARPROV0489	7/31/2016	13th prov	Provider	Brong Ahafo	Berekum	Berekum Holy Family Hospital	District Hospital	FBO	Midwife	Female		Tertiary	0.1	23	28	17	17	7	25	25	8	8	1	1	3	1	3	3	1	1	3	1	1	1	1	1	1	1	1	1	1	1	1	1	2	1	1	1	1
BARPROV0490	7/31/2016	13th prov	Provider	Brong Ahafo	Berekum	Berekum Holy Family Hospital	District Hospital	FBO	EN/HA/WA	Female	27	Tertiary	3	22	28	16	17	7	24	25	7	8	1	1	3	1	3	3	1	1	3	1	1	0	1	1	1	1	1	1	1	1	1	1	2	1	1	1	1
BARPROV0491	7/31/2016	13th prov	Provider	Brong Ahafo	Berekum	Berekum Holy Family Hospital	District Hospital	FBO	Midwife	Female	36	Tertiary	36	23	28	15	17	7	23	25	8	8	1	1	3	1	3	3	1	1	3	1	1	1	1	1	1	1	1	1	1	1	1	1	2	1	1	1	1
BARPROV0492	7/31/2016	13th prov	Provider	Brong Ahafo	Tano south	Bechem Government Hospital	District Hospital	GHS	Midwife	Female	29	Tertiary	0.1	20	24	16	16	7	20	24	7	8	0	0	3	1	3	3	1	0	3	1	1	1	1	1	1	1	1	1	1	1	1	0	2	1	1	1	1
BARPROV0493	7/31/2016	13th prov	Provider	Brong Ahafo	Tano south	Bechem Government Hospital	District Hospital	GHS	Midwife	Female	27	Tertiary	2	22	28	17	17	7	23	22	7	8	1	1	3	1	3	3	1	1	3	0	1	1	1	1	1	1	1	1	1	1	1	1	2	1	1	1	1
BARPROV0494	7/31/2016	13th prov	Provider	Brong Ahafo	Tano south	Bechem Government Hospital	District Hospital	GHS	Midwife	Female	26	Tertiary	0.00977648	23	28	16	16	7	23	24	6	8	1	1	3	1	3	3	1	1	3	1	1	1	1	1	1	1	1	1	1	1	1	1	2	1	1	1	1
BARPROV0495	7/31/2016	13th prov	Provider	Brong Ahafo	Tano south	Bechem Government Hospital	District Hospital	GHS	Midwife	Female	35	Tertiary	0	21	24	17	16	7	23	24	6	8	1	1	3	1	3	3	1	0	3	0	1	1	1	1	1	1	1	1	1	1	1	1	2	1	1	1	1
BARPROV0496	7/31/2016	13th prov	Provider	Brong Ahafo	Tano south	Bechem Government Hospital	District Hospital	GHS	Midwife	Female	25	Tertiary	1	23	25	15	16	7	19	22	7	8	1	1	3	1	3	3	1	1	3	1	1	1	1	1	1	0	1	1	1	1	1	1	2	1	1	1	1
BARPROV0497	7/31/2016	13th prov	Provider	Brong Ahafo	Tano south	Bechem Government Hospital	District Hospital	GHS	EN/HA/WA	Female	37	Tertiary	11	23	27	15	17	7	23	25	6	8	1	1	3	1	3	3	1	1	3	1	1	1	1	1	1	1	1	1	1	1	1	1	2	1	1	1	1
BARPROV0498	7/31/2016	13th prov	Provider	Brong Ahafo	Tano south	Bechem Government Hospital	District Hospital	GHS	Midwife	Female	25	Tertiary	0.2	23	27	16	16	7	22	24	5	8	1	1	3	1	3	3	1	1	3	1	1	1	1	1	1	1	1	1	1	0	1	1	2	1	1	1	1
BARPROV04	7/31/2016	13th prov	Provider	Brong Ahafo	Wenchi District	Wenchi Methodist Hospital	District Hospital	FBO	Midwife	Female	30	Tertiary	4	23	26	14	15	7	21	25	8	8	1	1	3	1	3	3	1	1	3	1	1	1	1	1	1	1	1	1	1	1	1	1	2	1	1	1	1
BARPROV0500	7/31/2016	13th prov	Provider	Brong Ahafo	Wenchi District	Wenchi Methodist Hospital	District Hospital	FBO	Midwife	Female	27	Tertiary	4	23	28	17	17	6	24	25	7	8	1	1	3	1	3	3	1	1	3	1	1	1	1	1	1	1	1	1	1	1	1	1	2	1	1	1	1
BARPROV0501	7/31/2016	13th prov	Provider	Brong Ahafo	Wenchi District	Wenchi Methodist Hospital	District Hospital	FBO	Midwife	Female	34	Tertiary	0.6	20	25	17	17	7	25	25	8	8	1	1	0	1	3	3	1	1	3	1	1	1	1	1	1	1	1	1	1	1	1	1	2	1	0	1	1
BARPROV0502	7/31/2016	13th prov	Provider	Brong Ahafo	Wenchi District	Wenchi Methodist Hospital	District Hospital	FBO	Anaesthetist	Male	30	Tertiary	5	17	25	16	16	7	25	24	7	8	1	1	3	1	3	0	1	1	0	1	1	1	1	1	1	1	1	1	1	1	1	1	2	1	1	1	1
BARPROV0503	7/31/2016	13th prov	Provider	Brong Ahafo	Wenchi District	Wenchi Methodist Hospital	District Hospital	FBO	Midwife	Female	29	Tertiary	23	13	26	15	17	7	23	25	8	8	1	1	3	1	0	0	1	1	0	1	1	0	1	1	1	1	1	1	1	1	1	1	2	1	1	1	0
BARPROV0504	7/31/2016	13th prov	Provider	Brong Ahafo	Wenchi District	Wenchi Methodist Hospital	District Hospital	FBO	Midwife	Female	29	Tertiary	0.6	18	24	16	17	6	20	25	6	8	1	0	3	1	3	3	1	1	0	1	1	1	1	1	0	1	1	1	1	1	1	0	2	1	0	1	1
BARPROV0505	7/31/2016	13th prov	Provider	Brong Ahafo	Dormaa municipal	Dormaa Presby Hospital	District Hospital	FBO	Midwife	Female	29	Tertiary	6	23	28	16	16	7	25	25	7	8	1	1	3	1	3	3	1	1	3	1	1	1	1	1	1	1	1	1	1	1	1	1	2	1	1	1	1
BARPROV0506	7/31/2016	13th prov	Provider	Brong Ahafo	Dormaa municipal	Dormaa Presby Hospital	District Hospital	FBO	General Nurse	Female	24	Tertiary	3	23	27	15	17	7	25	25	6	8	1	1	3	1	3	3	1	1	3	1	1	1	1	1	1	1	1	1	1	1	1	1	2	1	1	1	1
BARPROV0507	7/31/2016	13th prov	Provider	Brong Ahafo	Dormaa municipal	Dormaa Presby Hospital	District Hospital	FBO	Midwife	Female	35	Tertiary	9	23	28	17	17	7	23	24	6	8	1	1	3	1	3	3	1	1	3	1	1	1	1	1	1	1	1	1	1	1	1	1	2	1	1	1	1
BARPROV0508	7/31/2016	13th prov	Provider	Brong Ahafo	Dormaa municipal	Dormaa Presby Hospital	District Hospital	FBO	Midwife	Female	29	Tertiary	5	22	26	16	16	7	22	25	8	8	1	1	3	1	3	3	1	0	3	1	1	1	1	1	1	1	1	1	1	1	1	1	2	1	1	1	1
BARPROV0509	7/31/2016	13th prov	Provider	Brong Ahafo	Dormaa East	Wamfie Polyclinic	Polyclinic	GHS	Midwife	Female	28	Tertiary	0.1	23	27	17	17	7	23	24	7	8	1	1	3	1	3	3	1	1	3	1	1	1	1	1	1	1	1	1	1	1	1	1	2	1	0	1	1
BARPROV0510	8/7/2016	14th prov	Provider	Brong Ahafo	Tano south	Bechem Government Hospital	District Hospital	GHS	Midwife	Female	27	Tertiary		22	22	17	17	6	23	25	6	8	1	0	3	1	3	3	1	1	3	1	1	1	1	1	1	1	1	1	1	0	1	1	2	0	1	1	1
BARPROV0511	8/7/2016	14th prov	Provider	Brong Ahafo	Tano south	Bechem Government Hospital	District Hospital	GHS	Midwife	Female	28	Tertiary	2	23	28	16	17	7	25	24	6	7	1	1	3	1	3	3	1	1	3	1	1	1	1	1	1	1	1	1	1	1	1	1	2	1	1	1	1
BARPROV0512	8/7/2016	14th prov	Provider	Brong Ahafo	Tano south	Bechem Government Hospital	District Hospital	GHS	Midwife	Female	24	Tertiary	0.00977648	22	28	17	17	7	24	25	8	8	0	1	3	1	3	3	1	1	3	1	1	1	1	1	1	1	1	1	1	1	1	1	2	1	1	1	1
BARPROV0513	8/7/2016	14th prov	Provider	Brong Ahafo	Tano south	Bechem Government Hospital	District Hospital	GHS	Midwife	Female	28	Tertiary		23	27	17	17	5	24	25	7	8	1	1	3	1	3	3	1	1	3	1	1	1	1	1	1	1	1	0	1	1	1	1	2	1	1	1	1
BARPROV0514	8/7/2016	14th prov	Provider	Brong Ahafo	Berekum	Berekum Holy Family Hospital	District Hospital	FBO	Midwife	Female	26	Tertiary	0.2	22	27	17	17	7	20	25	8	8	1	1	3	1	3	3	1	1	3	0	1	1	1	1	1	0	1	1	1	1	1	1	2	1	1	1	1
BARPROV0516	8/7/2016	14th prov	Provider	Brong Ahafo	Berekum	Berekum Holy Family Hospital	District Hospital	FBO	Midwife	Female	59	Tertiary	22	19	21	17	15	7	20	23	6	8	1	0	3	1	3	3	1	1	0	1	1	1	1	1	1	1	1	1	0	0	1	1	0	1	1	1	1
BARPROV0517	8/7/2016	14th prov	Provider	Brong Ahafo	Berekum	Berekum Holy Family Hospital	District Hospital	FBO	Midwife	Female	30	Tertiary	7	23	26	17	17	7	24	25	8	8	1	1	3	1	3	3	1	1	3	1	1	1	1	1	1	0	1	0	1	1	1	1	2	1	1	1	1
BARPROV0518	8/7/2016	14th prov	Provider	Brong Ahafo	Berekum	Berekum Holy Family Hospital	District Hospital	FBO	Midwife	Female	27	Tertiary	1	20	25	16	17	6	23	25	7	8	1	1	3	1	3	3	1	1	3	0	1	0	1	0	1	1	1	1	1	1	1	1	2	1	1	1	0
BARPROV0519	8/7/2016	14th prov	Provider	Brong Ahafo	Berekum	Berekum Holy Family Hospital	District Hospital	FBO	Midwife	Female	27	Tertiary	0.00977648	15	28	15	15	7	21	23	3	7	1	0	3	1	3	3	1	1	0	1	1	0	0	0	0	1	1	1	1	1	1	1	2	1	1	1	1
BARPROV0520	8/7/2016	14th prov	Provider	Brong Ahafo	Dormaa municipal	Dormaa Presby Hospital	District Hospital	FBO	General Nurse	Male	27	Tertiary	0.00977648	23	26	16	17	7	25	25	7	8	1	1	3	1	3	3	1	1	3	1	1	1	1	1	1	0	1	1	1	1	1	1	2	1	1	1	1
BARPROV0521	8/7/2016	14th prov	Provider	Brong Ahafo	Dormaa municipal	Dormaa Presby Hospital	District Hospital	FBO	Midwife	Female	26	Tertiary	1	23	28	17	17	7	24	24	7	8	1	1	3	1	3	3	1	1	3	1	1	1	1	1	1	1	1	1	1	1	1	1	2	1	1	1	1
BARPROV0522	8/7/2016	14th prov	Provider	Brong Ahafo	Dormaa municipal	Dormaa Presby Hospital	District Hospital	FBO	Midwife	Female	25	Tertiary	0.00977648	23	28	16	17	7	20	25	6	7	1	1	3	1	3	3	1	1	3	1	1	1	1	1	1	1	1	1	1	1	1	1	2	1	1	1	1
BARPROV0523	8/7/2016	14th prov	Provider	Brong Ahafo	Dormaa municipal	Dormaa Presby Hospital	District Hospital	FBO	General Nurse	Female	30	Tertiary	23	19	25	16	17	5	23	25	6	7	0	1	3	1	3	3	0	0	3	1	1	1	1	1	0	1	1	1	1	0	1	1	2	1	1	1	1
BARPROV0524	8/7/2016	14th prov	Provider	Brong Ahafo	Dormaa municipal	Dormaa Presby Hospital	District Hospital	FBO	Midwife	Female	25	Tertiary	0	22	26	16	17	7	24	25	6	8	1	1	3	1	3	3	1	1	3	0	1	1	1	1	1	1	1	1	1	1	1	1	2	1	1	1	1
BARPROV0525	8/7/2016	14th prov	Provider	Brong Ahafo	Dormaa municipal	Dormaa Presby Hospital	District Hospital	FBO	Midwife	Female	24	Tertiary	2	23	28	17	17	7	25	25	6	8	1	1	3	1	3	3	1	1	3	1	1	1	1	1	1	1	1	1	1	1	1	1	2	1	1	1	1
BARPROV0526	8/7/2016	14th prov	Provider	Brong Ahafo	Dormaa municipal	Dormaa Presby Hospital	District Hospital	FBO	Midwife	Female	26	Tertiary	0.1	23	27	17	17	7	20	25	4	8	1	1	3	1	3	3	1	1	3	1	1	1	1	1	1	0	1	1	1	1	1	1	2	1	1	1	1
BARPROV0527	8/7/2016	14th prov	Provider	Brong Ahafo	Asunafo north	Goaso Municipal Hospital	District Hospital	GHS	Midwife	Female	36	Tertiary	2	20	28	16	17	7	23	24	4	7	1	1	3	1	3	3	1	1	0	1	1	1	1	1	1	1	1	1	1	1	1	1	2	1	1	1	1
BARPROV0528	8/7/2016	14th prov	Provider	Brong Ahafo	Asunafo north	Goaso Municipal Hospital	District Hospital	GHS	General Nurse	Male	30	Tertiary	3	23	28	17	17	6	25	25	6	8	1	1	3	1	3	3	1	1	3	1	1	1	1	1	1	1	1	1	1	1	1	1	2	1	1	1	1
BARPROV0529	8/7/2016	14th prov	Provider	Brong Ahafo	Asunafo north	Goaso Municipal Hospital	District Hospital	GHS	Midwife	Male	26	Tertiary	3	20	28	15	17	7	21	25	7	8	1	1	3	1	0	3	1	1	3	1	1	1	1	1	1	1	1	1	1	1	1	1	2	1	1	1	1
BARPROV0530	8/7/2016	14th prov	Provider	Brong Ahafo	Asunafo north	Goaso Municipal Hospital	District Hospital	GHS	MA/PA	Male	24	Tertiary	1	23	28	17	17	7	24	25	7	8	1	1	3	1	3	3	1	1	3	1	1	1	1	1	1	1	1	1	1	1	1	1	2	1	1	1	1
BARPROV0531	8/7/2016	14th prov	Provider	Brong Ahafo	Asunafo north	Goaso Municipal Hospital	District Hospital	GHS	Midwife	Female	25	Tertiary	0.1	22	28	17	17	7	24	25	8	8	1	1	3	1	3	3	1	1	3	1	0	1	1	1	1	1	1	1	1	1	1	1	2	1	1	1	1
BARPROV0532	8/7/2016	14th prov	Provider	Brong Ahafo	Asunafo north	Goaso Municipal Hospital	District Hospital	GHS	Midwife	Female	32	Tertiary	20	17	25	17	17	7	21	23	4	6	1	0	3	1	3	3	1	1	0	0	1	0	1	1	1	1	1	1	1	1	1	1	2	1	1	1	1
BARPROV0533	8/7/2016	14th prov	Provider	Brong Ahafo	Asunafo north	Goaso Municipal Hospital	District Hospital	GHS	General Nurse	Male	26	Tertiary	1	23	28	16	17	7	22	25	7	7	1	1	3	1	3	3	1	1	3	1	1	1	1	1	1	1	1	1	1	1	1	1	2	1	1	1	1
BARPROV0534	8/7/2016	14th prov	Provider	Brong Ahafo	Wenchi District	Wenchi Methodist Hospital	District Hospital	FBO	Anaesthetist	Male	37	Tertiary	7	23	28	17	17	7	24	25	5	8	1	1	3	1	3	3	1	1	3	1	1	1	1	1	1	1	1	1	1	1	1	1	2	1	1	1	1
BARPROV0535	8/7/2016	14th prov	Provider	Brong Ahafo	Wenchi District	Wenchi Methodist Hospital	District Hospital	FBO	Midwife	Female	28	Tertiary	0	23	28	15	17	5	23	25	8	7	1	1	3	1	3	3	1	1	3	1	1	1	1	1	1	1	1	1	1	1	1	1	2	1	1	1	1
BARPROV0536	8/7/2016	14th prov	Provider	Brong Ahafo	Wenchi District	Wenchi Methodist Hospital	District Hospital	FBO	Midwife	Female	27	Tertiary	5	23	28	15	17	6	22	25	7	8	1	1	3	1	3	3	1	1	3	1	1	1	1	1	1	1	1	1	1	1	1	1	2	1	1	1	1
BARPROV0537	8/7/2016	14th prov	Provider	Brong Ahafo	Wenchi District	Wenchi Methodist Hospital	District Hospital	FBO	Midwife	Female	30	Tertiary	20	22	22	14	16	7	22	25	8	8	1	0	3	1	3	3	1	1	3	1	1	1	1	1	1	1	1	1	1	1	1	1	2	1	1	1	1
BARPROV0538	8/7/2016	14th prov	Provider	Brong Ahafo	Wenchi District	Wenchi Methodist Hospital	District Hospital	FBO	Midwife	Female	28	Tertiary	3	21	26	17	17	5	22	24	7	8	1	1	3	1	3	3	1	0	3	0	1	1	1	1	1	1	1	1	1	0	1	1	2	1	1	1	1
BARPROV0539	8/7/2016	14th prov	Provider	Brong Ahafo	Wenchi District	Wenchi Methodist Hospital	District Hospital	FBO	General Nurse	Female	30	Tertiary	7	21	25	16	17	7	24	25	4	8	1	0	3	1	3	3	1	0	3	1	1	1	1	1	1	1	1	1	1	1	1	1	2	1	1	1	1
BARPROV0540	8/7/2016	14th prov	Provider	Brong Ahafo	Asutifi south	St. Elizabeth Catholic Hospital	District Hospital	FBO	Medical Doctor	Female	32	Tertiary	3	23	28	14	17	7	23	25	7	8	1	1	3	1	3	3	1	1	3	1	1	1	1	1	1	1	1	1	1	1	1	1	2	1	1	1	1
BARPROV0541	8/7/2016	14th prov	Provider	Brong Ahafo	Asutifi south	St. Elizabeth Catholic Hospital	District Hospital	FBO	Anaesthetist	Female	35	Tertiary	3	23	28	16	17	7	24	25	7	8	1	1	3	1	3	3	1	1	3	1	1	1	1	1	1	1	1	1	1	1	1	1	2	1	1	1	1
BARPROV0542	8/7/2016	14th prov	Provider	Brong Ahafo	Tano south	Bechem Government Hospital	District Hospital	GHS	Midwife	Female	36	Tertiary	15	23	26	17	17	7	25	24	7	7	1	1	3	1	3	3	1	1	3	1	1	1	1	1	1	1	1	1	0	1	1	0	2	1	1	1	1
BARPROV0543	8/7/2016	14th prov	Provider	Brong Ahafo	Tano south	Bechem Government Hospital	District Hospital	GHS	Midwife	Female	52	Tertiary	23	15	28	17	15	7	20	25	7	8	1	1	3	1	3	3	1	0	0	0	0	0	1	1	0	1	1	1	1	1	1	1	2	1	1	1	1
BARPROV0544	8/7/2016	14th prov	Provider	Brong Ahafo	Tano south	Bechem Government Hospital	District Hospital	GHS	Midwife	Female	30	Tertiary	7	22	27	17	16	6	22	24	7	7	1	1	3	1	3	3	1	1	3	0	1	1	1	1	1	1	1	1	1	1	1	1	2	1	1	1	1
BARPROV0545	8/7/2016	14th prov	Provider	Brong Ahafo	Tano north	St. John of God Hospital	District Hospital	FBO	Midwife	Female	27	Tertiary	23	22	28	17	17	7	23	25	8	8	1	0	3	1	3	3	1	1	3	1	1	1	1	1	1	1	1	1	1	1	1	1	2	1	1	1	1
BARPROV0546	8/7/2016	14th prov	Provider	Brong Ahafo	Tano north	St. John of God Hospital	District Hospital	FBO	Midwife	Female	30	Tertiary	5	23	28	17	16	7	24	24	5	8	1	1	3	1	3	3	1	1	3	1	1	1	1	1	1	1	1	1	1	1	1	1	2	1	1	1	1
BARPROV0547	8/7/2016	14th prov	Provider	Brong Ahafo	Tano north	St. John of God Hospital	District Hospital	FBO	Midwife	Female	30	Tertiary	23	23	26	16	17	6	22	25	4	6	1	1	3	1	3	3	1	1	3	1	1	1	1	1	1	1	1	1	1	1	1	1	2	1	1	1	1
BARPROV0548	8/7/2016	14th prov	Provider	Brong Ahafo	Tano north	St. John of God Hospital	District Hospital	FBO	Midwife	Female	25	Tertiary	0	22	27	17	17	7	22	25	6	8	1	1	3	1	3	3	1	1	3	0	1	1	1	1	1	1	1	1	1	0	1	1	2	1	1	1	1
BARPROV0549	8/7/2016	14th prov	Provider	Brong Ahafo	Tano north	St. John of God Hospital	District Hospital	FBO	Midwife	Female	31	Tertiary	0.1	23	28	16	17	7	25	25	8	8	1	1	3	1	3	3	1	1	3	1	1	1	1	1	1	1	1	1	1	1	1	1	2	1	1	1	1
BARPROV0550	8/7/2016	14th prov	Provider	Brong Ahafo	Tano north	St. John of God Hospital	District Hospital	FBO	Midwife	Female	33	Tertiary	10	23	27	16	17	7	24	25	7	8	1	1	3	1	3	3	1	1	3	1	1	1	1	1	1	1	1	1	1	1	1	1	2	1	1	1	0
BARPROV0551	8/7/2016	14th prov	Provider	Brong Ahafo	Asutifi south	St. Elizabeth Catholic Hospital	District Hospital	FBO	General Nurse	Female	25	Tertiary	1	23	28	15	17	7	25	24	7	8	1	1	3	1	3	3	1	1	3	1	1	1	1	1	1	1	1	1	1	1	1	1	2	1	1	1	1
BARPROV0552	10/9/2016	15th prov	Provider	Brong Ahafo	Nkoranza south	St. Theresah's Catholic Hospital	District Hospital	FBO	Midwife	Female	30	Tertiary	7	23	28	15	17	7	23	25	6	8	1	1	3	1	3	3	1	1	3	1	1	1	1	1	1	1	1	1	1	1	1	1	2	1	1	1	1
BARPROV0553	10/9/2016	15th prov	Provider	Brong Ahafo	Techiman municipal	Techiman Holy Family Hospital	District Hospital	FBO	Anaesthetist	Male	31	Tertiary	6	23	28	16	17	7	19	25	7	8	1	1	3	1	3	3	1	1	3	1	1	1	1	1	1	1	1	1	1	1	1	1	2	1	1	1	1
BARPROV0554	10/9/2016	15th prov	Provider	Brong Ahafo	Sunyani Municipal	Sunyani S.D.A Hospital	District Hospital	FBO	Midwife	Female	28	Tertiary	0.4	23	27	16	17	7	23	24	4	8	1	1	3	1	3	3	1	1	3	1	1	1	1	1	1	1	1	1	1	1	1	1	2	1	1	1	1
BARPROV0555	10/9/2016	15th prov	Provider	Brong Ahafo	Tain District	Tain District Hospital	District Hospital	GHS	General Nurse	Male	27	Tertiary	3	23	28	15	17	7	25	24	8	8	1	1	3	1	3	3	1	1	3	1	1	1	1	1	1	1	1	1	1	1	1	1	2	1	1	1	1
BARPROV0556	10/9/2016	15th prov	Provider	Brong Ahafo	Techiman municipal	Techiman Holy Family Hospital	District Hospital	FBO	Midwife	Female	50	Tertiary	33	22	27	15	16	7	22	25	8	7	1	1	3	1	3	3	1	1	3	0	1	1	1	1	1	1	1	1	1	1	1	1	2	1	1	1	1
BARPROV0557	10/9/2016	15th prov	Provider	Brong Ahafo	Kintampo North	Kintampo Municipal Hospital	District Hospital	GHS	General Nurse	Female	26	Tertiary	1.1	22	28	13	17	7	24	25	8	8	1	1	3	1	3	3	0	1	3	1	1	1	1	1	1	1	1	1	1	1	1	1	2	1	1	1	1
BARPROV0558	10/9/2016	15th prov	Provider	Brong Ahafo	Nkoranza south	St. Theresah's Catholic Hospital	District Hospital	FBO	EN/HA/WA	Female	26	Tertiary	0.3	23	25	15	16	7	13	23	6	8	1	1	3	1	3	3	1	1	3	1	1	1	1	1	1	1	1	1	1	1	1	1	2	1	1	1	1
BARPROV0559	10/9/2016	15th prov	Provider	Brong Ahafo	Techiman municipal	Techiman Holy Family Hospital	District Hospital	FBO	General Nurse	Female	31	Tertiary	8	23	27	16	16	7	21	23	8	8	1	1	3	1	3	3	1	1	3	1	1	1	1	1	1	1	1	1	1	1	1	1	2	1	1	1	1
BARPROV0560	10/9/2016	15th prov	Provider	Brong Ahafo	Techiman municipal	Techiman Holy Family Hospital	District Hospital	FBO	Midwife	Female	28	Tertiary	5	23	25	16	16	7	20	25	8	8	1	1	3	1	3	3	1	1	3	1	1	1	1	1	1	1	1	1	0	1	1	1	2	1	0	1	1
BARPROV0561	10/9/2016	15th prov	Provider	Brong Ahafo	Kintampo North	Kintampo Municipal Hospital	District Hospital	GHS	General Nurse	Female	26	Tertiary	1	23	26	16	17	7	23	25	8	8	1	1	3	1	3	3	1	1	3	1	1	1	1	1	1	1	1	1	1	1	1	1	2	1	1	1	1
BARPROV0562	10/9/2016	15th prov	Provider	Brong Ahafo	Sunyani Municipal	Sunyani S.D.A Hospital	District Hospital	FBO	EN/HA/WA	Female	29	Tertiary	4	21	25	14	16	6	25	25	5	7	1	1	3	1	3	3	1	0	3	1	1	1	1	0	1	1	1	1	0	1	1	1	2	1	1	1	1
BARPROV0563	10/9/2016	15th prov	Provider	Brong Ahafo	Tain District	Tain District Hospital	District Hospital	GHS	Midwife	Female	27	Tertiary	0.4	23	28	16	16	7	23	24	7	8	1	1	3	1	3	3	1	1	3	1	1	1	1	1	1	1	1	1	1	1	1	1	2	1	1	1	1
BARPROV0564	10/9/2016	15th prov	Provider	Brong Ahafo	Techiman municipal	Techiman Holy Family Hospital	District Hospital	FBO	EN/HA/WA	Female	38	Secondary	17	22	27	15	16	7	22	22	6	8	1	0	3	1	3	3	1	1	3	1	1	1	1	1	1	1	1	1	1	1	0	1	2	1	1	1	1
BARPROV0565	10/9/2016	15th prov	Provider	Brong Ahafo	Kintampo North	Kintampo Municipal Hospital	District Hospital	GHS	Midwife	Female	34	Tertiary	1	22	27	16	16	7	22	25	7	8	1	0	3	1	3	3	1	1	3	1	1	1	1	1	1	1	1	1	1	1	0	1	2	1	1	1	1
BARPROV05	10/9/2016	15th prov	Provider	Brong Ahafo	Wenchi District	Wenchi Methodist Hospital	District Hospital	FBO	Midwife	Female	28	Tertiary		22	27	15	14	7	23	24	4	8	1	0	3	1	3	3	1	1	3	1	1	1	1	1	1	1	1	1	1	1	1	1	2	1	1	1	1
BARPROV0567	10/9/2016	15th prov	Provider	Brong Ahafo	Nkoranza south	St. Theresah's Catholic Hospital	District Hospital	FBO	Midwife	Female	30	Tertiary	1	23	28	11	14	7	21	20	3	8	1	1	3	1	3	3	1	1	3	1	1	1	1	1	1	1	1	1	1	1	1	1	2	1	1	1	1
BARPROV0568	10/9/2016	15th prov	Provider	Brong Ahafo	Tain District	Tain District Hospital	District Hospital	GHS	EN/HA/WA	Female	28	Secondary	4	23	27	15	15	7	23	23	5	8	1	1	3	1	3	3	1	1	3	1	1	1	1	1	1	1	1	1	1	1	1	1	2	1	1	1	1
BARPROV0569	10/9/2016	15th prov	Provider	Brong Ahafo	Techiman municipal	Techiman Holy Family Hospital	District Hospital	FBO	Midwife	Female	25	Tertiary	0.3	23	28	16	16	7	21	25	7	8	1	1	3	1	3	3	1	1	3	1	1	1	1	1	1	1	1	1	1	1	1	1	2	1	1	1	1
BARPROV0570	10/9/2016	15th prov	Provider	Brong Ahafo	Kintampo North	Kintampo Municipal Hospital	District Hospital	GHS	Midwife	Female	29	Tertiary	1.37616	23	26	16	17	7	22	23	7	8	1	1	3	1	3	3	1	1	3	1	1	1	1	1	1	1	1	1	1	1	1	1	2	1	1	1	1
BARPROV0571	10/9/2016	15th prov	Provider	Brong Ahafo	Techiman municipal	Techiman Holy Family Hospital	District Hospital	FBO	Midwife	Female	27	Tertiary	3	23	26	16	16	7	25	25	6	8	1	1	3	1	3	3	1	1	3	1	1	1	1	1	1	1	1	1	1	1	1	1	2	1	1	1	1
BARPROV0572	10/9/2016	15th prov	Provider	Brong Ahafo	Tain District	Tain District Hospital	District Hospital	GHS	Midwife	Female	25	Tertiary	0.2	23	27	17	17	7	25	24	8	8	1	1	3	1	3	3	1	1	3	1	1	1	1	1	1	1	1	1	1	1	1	1	2	1	1	1	1
BARPROV0573	10/9/2016	15th prov	Provider	Brong Ahafo	Nkoranza south	St. Theresah's Catholic Hospital	District Hospital	FBO	Midwife	Female	27	Tertiary	2	23	26	16	16	6	24	24	7	8	1	1	3	1	3	3	1	1	3	1	1	1	1	1	1	1	1	1	1	1	1	1	2	1	1	1	1
BARPROV0574	10/9/2016	15th prov	Provider	Brong Ahafo	Wenchi District	Wenchi Methodist Hospital	District Hospital	FBO	Midwife	Female	27	Tertiary	6	23	28	17	17	7	25	25	8	8	1	1	3	1	3	3	1	1	3	1	1	1	1	1	1	1	1	1	1	1	1	1	2	1	1	1	1
BARPROV0575	10/9/2016	15th prov	Provider	Brong Ahafo	Techiman municipal	Techiman Holy Family Hospital	District Hospital	FBO	Medical Doctor	Male	29	Tertiary		23	28	15	17	7	20	24	7	8	1	1	3	1	3	3	1	1	3	1	1	1	1	1	1	1	1	1	1	1	1	1	2	1	1	1	1
BARPROV0576	10/9/2016	15th prov	Provider	Brong Ahafo	Wenchi District	Wenchi Methodist Hospital	District Hospital	FBO	Midwife	Female	29	Tertiary	7	23	28	16	17	7	24	25	8	8	1	1	3	1	3	3	1	1	3	1	1	1	1	1	1	1	1	1	1	1	1	1	2	1	1	1	1
BARPROV0577	10/9/2016	15th prov	Provider	Brong Ahafo	Kintampo North	Kintampo Municipal Hospital	District Hospital	GHS	Midwife	Female	33	Tertiary	3	23	27	16	17	7	21	23	6	7	1	1	3	1	3	3	1	1	3	1	1	1	1	1	1	1	1	1	1	1	1	1	2	1	1	1	1
BARPROV0578	10/9/2016	15th prov	Provider	Brong Ahafo	Techiman municipal	Techiman Holy Family Hospital	District Hospital	FBO	EN/HA/WA	Female	27	Tertiary	2	22	28	16	16	7	21	25	7	8	1	1	3	1	3	3	1	1	3	1	0	1	1	1	1	1	1	1	1	1	1	1	2	1	1	1	1
BARPROV0579	10/9/2016	15th prov	Provider	Brong Ahafo	Tain District	Tain District Hospital	District Hospital	GHS	Medical Doctor	Male	31	Tertiary		23	28	16	16	7	24	24	8	7	1	1	3	1	3	3	1	1	3	1	1	1	1	1	1	1	1	1	1	1	1	1	2	1	1	1	1
BARPROV0580	10/9/2016	15th prov	Provider	Brong Ahafo	Techiman municipal	Techiman Holy Family Hospital	District Hospital	FBO	EN/HA/WA	Female	26	Tertiary	2	22	28	16	16	7	23	25	7	8	1	1	3	1	3	3	1	1	3	1	1	1	1	0	1	1	1	1	1	1	1	1	2	1	1	1	1
BARPROV0581	10/9/2016	15th prov	Provider	Brong Ahafo	Kintampo North	Kintampo Municipal Hospital	District Hospital	GHS	Midwife	Female	24	Tertiary	0.5	22	27	16	16	7	25	25	6	7	1	1	3	1	3	3	1	0	3	1	1	1	1	1	1	1	1	1	1	1	1	1	2	1	1	1	1
BARPROV0582	10/9/2016	15th prov	Provider	Brong Ahafo	Kintampo North	Kintampo Municipal Hospital	District Hospital	GHS	General Nurse	Male	28	Tertiary	1	23	28	16	17	7	25	23	8	8	1	1	3	1	3	3	1	1	3	1	1	1	1	1	1	1	1	1	1	1	1	1	2	1	1	1	1
BARPROV0583	10/9/2016	15th prov	Provider	Brong Ahafo	Kintampo North	Kintampo Municipal Hospital	District Hospital	GHS	Midwife	Female	29	Tertiary	3	23	28	16	17	7	25	24	8	8	1	1	3	1	3	3	1	1	3	1	1	1	1	1	1	1	1	1	1	1	1	1	2	1	1	1	1
BARPROV0584	10/9/2016	15th prov	Provider	Brong Ahafo	Techiman municipal	Techiman Holy Family Hospital	District Hospital	FBO	EN/HA/WA	Male	30	Tertiary	0.5	23	28	15	17	7	21	25	6	7	1	1	3	1	3	3	1	1	3	1	1	1	1	1	1	1	1	1	1	1	1	1	2	1	1	1	1
BARPROV0585	10/9/2016	15th prov	Provider	Brong Ahafo	Tain District	Tain District Hospital	District Hospital	GHS	General Nurse	Female	27	Tertiary	1	23	26	16	17	7	23	22	8	8	1	1	3	1	3	3	1	1	3	1	1	1	1	1	1	1	1	1	1	1	1	1	0	1	1	1	1
BARPROV0586	10/9/2016	15th prov	Provider	Brong Ahafo	Wenchi District	Wenchi Methodist Hospital	District Hospital	FBO	Midwife	Female	27	Tertiary		23	28	13	16	7	19	23	7	8	1	1	3	1	3	3	1	1	3	1	1	1	1	1	1	1	1	1	1	1	1	1	2	1	1	1	1
BARPROV0587	10/9/2016	15th prov	Provider	Brong Ahafo	Nkoranza south	St. Theresah's Catholic Hospital	District Hospital	FBO	Midwife	Female	26	Tertiary	0.3	23	28	17	17	7	22	25	7	7	1	1	3	1	3	3	1	1	3	1	1	1	1	1	1	1	1	1	1	1	1	1	2	1	1	1	1
BARPROV0588	10/9/2016	15th prov	Provider	Brong Ahafo	Kintampo North	Kintampo Municipal Hospital	District Hospital	GHS	Midwife	Female	25	Tertiary	1	22	27	15	17	7	25	25	8	8	1	1	3	1	3	3	1	1	3	1	1	1	1	1	0	1	1	1	0	1	1	1	2	1	1	1	1
BARPROV0589	10/9/2016	15th prov	Provider	Brong Ahafo	Techiman municipal	Techiman Holy Family Hospital	District Hospital	FBO	Midwife	Female	30	Tertiary	1	23	26	14	17	7	24	25	6	8	1	1	3	1	3	3	1	1	3	1	1	1	1	1	1	1	1	1	1	1	1	1	2	1	1	1	1
BARPROV0590	10/9/2016	15th prov	Provider	Brong Ahafo	Sunyani Municipal	Sunyani S.D.A Hospital	District Hospital	FBO	EN/HA/WA	Female	32	Tertiary	4	15	22	16	17	2	12	20	4	6	1	1	3	1	3	0	1	1	0	1	1	1	1	0	0	1	1	0	1	1	1	1	2	1	1	1	1
BARPROV0591	10/9/2016	15th prov	Provider	Brong Ahafo	Nkoranza south	St. Theresah's Catholic Hospital	District Hospital	FBO	Midwife	Female	27	Tertiary	0.2	22	27	14	16	7	24	25	7	8	1	1	3	1	3	3	1	1	3	1	1	1	1	1	0	1	1	0	1	1	1	1	2	1	1	1	1
BARPROV0592	10/9/2016	15th prov	Provider	Brong Ahafo	Kintampo North	Kintampo Municipal Hospital	District Hospital	GHS	Midwife	Female	32	Tertiary	5	22	28	16	15	7	25	25	8	8	1	1	3	1	3	3	1	1	3	1	1	1	1	1	0	1	1	1	1	1	1	1	2	1	1	1	1
BARPROV0594	10/9/2016	15th prov	Provider	Brong Ahafo	Techiman municipal	Techiman Holy Family Hospital	District Hospital	FBO	Midwife	Female	54	Tertiary	42	23	25	16	17	7	19	21	4	7	1	1	3	1	3	3	1	1	3	1	1	1	1	1	1	1	1	1	1	1	1	1	2	1	0	1	1
BARPROV0595	10/9/2016	15th prov	Provider	Brong Ahafo	Wenchi District	Wenchi Methodist Hospital	District Hospital	FBO	Midwife	Female	28	Tertiary	6	23	28	16	17	7	25	25	8	8	1	1	3	1	3	3	1	1	3	1	1	1	1	1	1	1	1	1	1	1	1	1	2	1	1	1	1
BARPROV0596	10/9/2016	15th prov	Provider	Brong Ahafo	Kintampo North	Kintampo Municipal Hospital	District Hospital	GHS	Midwife	Female	28	Tertiary	1	21	25	16	17	7	25	25	6	8	1	0	3	1	3	3	1	1	3	1	1	1	1	1	0	1	1	1	1	1	1	1	2	1	0	1	1
BARPROV0597	10/9/2016	15th prov	Provider	Brong Ahafo	Sunyani Municipal	Sunyani S.D.A Hospital	District Hospital	FBO	Midwife	Female	27	Tertiary	0.3	23	28	17	17	7	24	25	7	8	1	1	3	1	3	3	1	1	3	1	1	1	1	1	1	1	1	1	1	1	1	1	2	1	1	1	1
BARPROV0598	10/9/2016	15th prov	Provider	Brong Ahafo	Techiman municipal	Techiman Holy Family Hospital	District Hospital	FBO	Anaesthetist	Female	31	Tertiary	6	23	28	14	16	7	23	25	7	8	1	1	3	1	3	3	1	1	3	1	1	1	1	1	1	1	1	1	1	1	1	1	2	1	1	1	1
BARPROV05	10/9/2016	15th prov	Provider	Brong Ahafo	Nkoranza south	St. Theresah's Catholic Hospital	District Hospital	FBO	Midwife	Female	26	Tertiary	0.2	23	26	16	16	7	22	25	6	8	1	1	3	1	3	3	1	1	3	1	1	1	1	1	1	0	1	1	1	1	1	1	2	1	1	1	1
BARPROV0600	10/16/2016	16th prov	Provider	Brong Ahafo	Atebubu	Atebubu District Hospital	District Hospital	GHS	General Nurse	Female	24	Tertiary	0.4	23	26	16	17	7	25	25	7	8	1	1	3	1	3	3	1	1	3	1	1	1	1	1	1	1	1	1	1	1	1	1	2	1	1	1	1
BARPROV0601	10/16/2016	16th prov	Provider	Brong Ahafo	Atebubu	Atebubu District Hospital	District Hospital	GHS	Midwife	Female	25	Tertiary	0.2	23	27	15	16	7	22	24	7	7	1	1	3	1	3	3	1	1	3	1	1	1	1	1	1	1	1	1	1	1	1	1	2	1	1	1	1
BARPROV0602	10/16/2016	16th prov	Provider	Brong Ahafo	Atebubu	Atebubu District Hospital	District Hospital	GHS	Midwife	Female	26	Tertiary	0.2	23	27	15	17	7	25	25	8	8	1	1	3	1	3	3	1	1	3	1	1	1	1	1	1	0	1	1	1	1	1	1	2	1	1	1	1
BARPROV0603	10/16/2016	16th prov	Provider	Brong Ahafo	Atebubu	Atebubu District Hospital	District Hospital	GHS	General Nurse	Female	28	Tertiary	3	23	28	16	17	7	23	25	5	8	1	1	3	1	3	3	1	1	3	1	1	1	1	1	1	1	1	1	1	1	1	1	2	1	1	1	1
BARPROV0604	10/16/2016	16th prov	Provider	Brong Ahafo	Atebubu	Atebubu District Hospital	District Hospital	GHS	Midwife	Female	34	Tertiary	2	22	28	14	15	7	18	24	4	7	0	1	3	1	3	3	1	1	3	1	1	1	1	1	1	1	1	1	1	1	1	1	2	1	1	1	1
BARPROV0605	10/16/2016	16th prov	Provider	Brong Ahafo	Atebubu	Atebubu District Hospital	District Hospital	GHS	General Nurse	Female	28	Tertiary	1	20	26	16	17	7	22	24	6	8	1	1	3	1	3	0	1	1	3	1	1	1	1	1	1	1	1	1	1	1	1	1	2	1	1	1	1
BARPROV0606	10/16/2016	16th prov	Provider	Brong Ahafo	Atebubu	Atebubu District Hospital	District Hospital	GHS	EN/HA/WA	Female	25	Tertiary	1	22	28	16	17	7	25	25	7	8	0	1	3	1	3	3	1	1	3	1	1	1	1	1	1	1	1	1	1	1	1	1	2	1	1	1	1
BARPROV0607	10/16/2016	16th prov	Provider	Brong Ahafo	Atebubu	Atebubu District Hospital	District Hospital	GHS	Midwife	Female	28	Tertiary	0.3	23	28	16	17	7	23	25	8	8	1	1	3	1	3	3	1	1	3	1	1	1	1	1	1	1	1	1	1	1	1	1	2	1	1	1	1
BARPROV0608	10/16/2016	16th prov	Provider	Brong Ahafo	Pru District	Mathias Catholic Hospital	District Hospital	FBO	Midwife	Female	26	Tertiary	0.4	23	28	14	17	7	24	25	6	8	1	1	3	1	3	3	1	1	3	1	1	1	1	1	1	1	1	1	1	1	1	1	2	1	1	1	1
BARPROV0609	10/16/2016	16th prov	Provider	Brong Ahafo	Pru District	Mathias Catholic Hospital	District Hospital	FBO	Midwife	Female	30	Tertiary	0.8	23	28	15	17	7	22	25	6	8	1	1	3	1	3	3	1	1	3	1	1	1	1	1	1	1	1	1	1	1	1	1	2	1	1	1	1
BARPROV0610	10/16/2016	16th prov	Provider	Brong Ahafo	Pru District	Mathias Catholic Hospital	District Hospital	FBO	Midwife	Female	27	Tertiary	0.3	22	28	16	17	6	23	24	7	8	1	1	3	1	3	3	1	1	3	0	1	1	1	1	1	1	1	1	1	1	1	1	2	1	1	1	1
BARPROV0611	10/16/2016	16th prov	Provider	Brong Ahafo	Pru District	Mathias Catholic Hospital	District Hospital	FBO	General Nurse	Male	27	Tertiary	0.3	22	28	15	16	6	21	22	8	8	1	0	3	1	3	3	1	1	3	1	1	1	1	1	1	1	1	1	1	1	1	1	2	1	1	1	1
BARPROV0612	10/16/2016	16th prov	Provider	Brong Ahafo	Pru District	Mathias Catholic Hospital	District Hospital	FBO	Anaesthetist	Male	34	Tertiary	4	22	27	16	17	6	21	22	8	8	1	1	3	1	3	3	1	1	3	0	1	1	1	1	1	1	1	0	1	1	1	1	2	1	1	1	1
BARPROV0613	10/16/2016	16th prov	Provider	Brong Ahafo	Pru District	Mathias Catholic Hospital	District Hospital	FBO	General Nurse	Male	28	Tertiary	1	23	28	16	16	7	25	23	4	8	1	1	3	1	3	3	1	1	3	1	1	1	1	1	1	1	1	1	1	1	1	1	2	1	1	1	1
BARPROV0614	10/16/2016	16th prov	Provider	Brong Ahafo	Pru District	Mathias Catholic Hospital	District Hospital	FBO	EN/HA/WA	Male	29	Tertiary	3	20	27	15	15	7	22	22	6	8	1	1	3	1	3	0	1	1	3	1	1	1	1	1	1	1	1	1	1	1	1	0	2	1	1	1	1
BARPROV0615	10/16/2016	16th prov	Provider	Brong Ahafo	Pru District	Mathias Catholic Hospital	District Hospital	FBO	Midwife	Female	25	Tertiary		23	28	16	17	7	25	25	7	8	1	1	3	1	3	3	1	1	3	1	1	1	1	1	1	1	1	1	1	1	1	1	2	1	1	1	1
BARPROV0616	10/16/2016	16th prov	Provider	Brong Ahafo	Pru District	Mathias Catholic Hospital	District Hospital	FBO	General Nurse	Male	30	Tertiary	0.4	23	28	15	17	7	20	23	6	8	1	1	3	1	3	3	1	1	3	1	1	1	1	1	1	1	1	1	1	1	1	1	2	1	1	1	1
BARPROV0617	10/16/2016	16th prov	Provider	Brong Ahafo	Pru District	Mathias Catholic Hospital	District Hospital	FBO	EN/HA/WA	Male	28	Tertiary	2.4	23	28	11	16	7	22	24	5	8	1	1	3	1	3	3	1	1	3	1	1	1	1	1	1	1	1	1	1	1	1	1	2	1	1	1	1
BARPROV0618	10/16/2016	16th prov	Provider	Brong Ahafo	Pru District	Mathias Catholic Hospital	District Hospital	FBO	General Nurse	Male	26	Tertiary	2	23	25	12	17	7	18	24	8	8	1	1	3	1	3	3	1	1	3	1	1	1	1	1	1	1	1	1	0	1	1	1	2	1	1	1	1
BARPROV0619	10/16/2016	16th prov	Provider	Brong Ahafo	Sene West	Kwame Danso District Hospital	District Hospital	GHS	Midwife	Female	26	Tertiary	0.4	23	28	16	16	7	20	25	5	8	1	1	3	1	3	3	1	1	3	1	1	1	1	1	1	1	1	1	1	1	1	1	2	1	1	1	1
BARPROV0620	10/16/2016	16th prov	Provider	Brong Ahafo	Sene West	Kwame Danso District Hospital	District Hospital	GHS	Midwife	Female	25	Tertiary	0.3	23	28	16	17	7	25	25	8	8	1	1	3	1	3	3	1	1	3	1	1	1	1	1	1	1	1	1	1	1	1	1	2	1	1	1	1
BARPROV0621	10/16/2016	16th prov	Provider	Brong Ahafo	Sene West	Kwame Danso District Hospital	District Hospital	GHS	Midwife	Female	28	Tertiary	0.4	23	28	16	16	7	22	25	7	8	1	1	3	1	3	3	1	1	3	1	1	1	1	1	1	1	1	1	1	1	1	1	2	1	1	1	1
BARPROV0622	10/16/2016	16th prov	Provider	Brong Ahafo	Sene West	Kwame Danso District Hospital	District Hospital	GHS	Midwife	Female	25	Tertiary	0.3	22	28	16	17	6	25	24	8	8	1	0	3	1	3	3	1	1	3	1	1	1	1	1	1	1	1	1	1	1	1	1	2	1	1	1	1
BARPROV0623	10/16/2016	16th prov	Provider	Brong Ahafo	Sene West	Kwame Danso District Hospital	District Hospital	GHS	Midwife	Female	26	Tertiary	0.3	22	28	16	15	6	24	25	3	8	1	0	3	1	3	3	1	1	3	1	1	1	1	1	1	1	1	1	1	1	1	1	2	1	1	1	1
BARPROV0624	10/16/2016	16th prov	Provider	Brong Ahafo	Sene West	Kwame Danso District Hospital	District Hospital	GHS	Midwife	Female	24	Tertiary	0.4	23	27	16	17	7	23	25	8	8	1	1	3	1	3	3	1	1	3	1	1	1	1	1	1	1	1	1	1	1	1	1	2	1	1	1	1
BARPROV0625	10/16/2016	16th prov	Provider	Brong Ahafo	Sene West	Kwame Danso District Hospital	District Hospital	GHS	Midwife	Female	26	Tertiary	0.3	23	27	17	16	7	23	25	7	8	1	1	3	1	3	3	1	1	3	1	1	1	1	1	1	1	1	1	1	1	1	0	2	1	1	1	1
BARPROV0626	10/16/2016	16th prov	Provider	Brong Ahafo	Sene West	Kwame Danso District Hospital	District Hospital	GHS	Midwife	Female	25	Tertiary	1.25232	23	28	16	17	7	21	25	5	7	1	1	3	1	3	3	1	1	3	1	1	1	1	1	1	1	1	1	1	1	1	1	2	1	1	1	1
BARPROV0627	10/16/2016	16th prov	Provider	Brong Ahafo	Sene West	Kwame Danso District Hospital	District Hospital	GHS	Midwife	Female	27	Tertiary	0.4	22	27	16	16	7	24	24	7	8	1	1	3	1	3	3	1	0	3	1	1	1	1	1	1	1	1	0	1	1	1	1	2	1	1	1	1
BARPROV0628	10/16/2016	16th prov	Provider	Brong Ahafo	Sene West	Kwame Danso District Hospital	District Hospital	GHS	General Nurse	Female	25	Tertiary	1	23	26	17	17	7	22	24	6	8	1	1	3	1	3	3	1	1	3	1	1	1	1	1	1	1	1	1	1	1	1	1	2	1	1	1	1
BARPROV0629	10/16/2016	16th prov	Provider	Brong Ahafo	Techiman municipal	Techiman Holy Family Hospital	District Hospital	FBO	General Nurse	Female	32	Tertiary	9	23	27	15	17	7	22	25	8	8	1	1	3	1	3	3	1	1	3	1	1	1	1	1	1	1	1	1	1	1	1	1	2	1	1	1	1
BARPROV0630	10/16/2016	16th prov	Provider	Brong Ahafo	Techiman municipal	Techiman Holy Family Hospital	District Hospital	FBO	Midwife	Female	25	Tertiary	0.4	23	28	16	17	7	24	25	8	8	1	1	3	1	3	3	1	1	3	1	1	1	1	1	1	1	1	1	1	1	1	1	2	1	1	1	1
BARPROV0631	10/16/2016	16th prov	Provider	Brong Ahafo	Techiman municipal	Techiman Holy Family Hospital	District Hospital	FBO	EN/HA/WA	Female	27	Tertiary	3	22	28	15	15	7	22	23	7	8	1	1	3	1	3	3	1	1	3	1	0	1	1	1	1	1	1	1	1	1	1	1	2	1	1	1	1
BARPROV0632	10/16/2016	16th prov	Provider	Brong Ahafo	Techiman municipal	Techiman Holy Family Hospital	District Hospital	FBO	Anaesthetist	Male	29	Tertiary		22	28	15	17	7	25	24	7	8	1	1	3	1	3	3	1	0	3	1	1	1	1	1	1	1	1	1	1	1	1	1	2	1	1	1	1
BARPROV0633	10/16/2016	16th prov	Provider	Brong Ahafo	Techiman municipal	Techiman Holy Family Hospital	District Hospital	FBO	Midwife	Female	57	Tertiary	34	22	28	15	15	5	23	22	7	8	1	1	3	1	3	3	1	1	3	1	1	1	0	1	1	1	1	1	1	1	1	1	2	1	1	1	1
BARPROV0634	10/16/2016	16th prov	Provider	Brong Ahafo	Techiman municipal	Techiman Holy Family Hospital	District Hospital	FBO	Midwife	Female	26	Tertiary	0.4	23	27	16	17	7	25	23	8	8	1	1	3	1	3	3	1	1	3	1	1	1	1	1	1	1	1	1	0	1	1	1	2	1	1	1	1
BARPROV0635	10/16/2016	16th prov	Provider	Brong Ahafo	Techiman municipal	Techiman Holy Family Hospital	District Hospital	FBO	Midwife	Female	50	Tertiary	22	22	28	16	17	7	24	25	8	8	1	0	3	1	3	3	1	1	3	1	1	1	1	1	1	1	1	1	1	1	1	1	2	1	1	1	1
BARPROV0636	10/16/2016	16th prov	Provider	Brong Ahafo	Techiman municipal	Techiman Holy Family Hospital	District Hospital	FBO	EN/HA/WA	Female	23	Tertiary	0.688079	22	25	15	16	7	22	22	6	8	1	1	3	1	3	3	1	1	3	1	0	1	1	1	1	1	1	1	1	1	1	1	2	1	1	1	1
BARPROV0637	10/16/2016	16th prov	Provider	Brong Ahafo	Techiman municipal	Techiman Holy Family Hospital	District Hospital	FBO	EN/HA/WA	Female	25	Tertiary	0.6	23	28	16	16	7	24	25	8	8	1	1	3	1	3	3	1	1	3	1	1	1	1	1	1	1	1	1	1	1	1	1	2	1	1	1	1
BARPROV0638	10/16/2016	16th prov	Provider	Brong Ahafo	Techiman municipal	Techiman Holy Family Hospital	District Hospital	FBO	Anaesthetist	Female	30	Tertiary	4.4	23	26	14	17	7	22	22	8	8	1	1	3	1	3	3	1	1	3	1	1	1	1	1	1	1	1	1	1	1	1	1	2	0	1	1	1
BARPROV0639	10/16/2016	16th prov	Provider	Brong Ahafo	Techiman municipal	Techiman Holy Family Hospital	District Hospital	FBO	Anaesthetist	Female	31	Tertiary	10	23	28	17	17	7	24	25	6	8	1	1	3	1	3	3	1	1	3	1	1	1	1	1	1	1	1	1	1	1	1	1	2	1	1	1	1
BARPROV0640	10/16/2016	16th prov	Provider	Brong Ahafo	Techiman municipal	Techiman Holy Family Hospital	District Hospital	FBO	Midwife	Female	25	Tertiary	0.4	23	27	16	16	7	24	25	7	7	1	1	3	1	3	3	1	1	3	1	1	1	1	1	1	1	1	1	1	1	1	0	2	1	1	1	1
BARPROV0641	10/16/2016	16th prov	Provider	Brong Ahafo	Techiman municipal	Techiman Holy Family Hospital	District Hospital	FBO	Medical Doctor	Male	27	Tertiary	2	23	27	17	17	7	25	25	7	8	1	1	3	1	3	3	1	1	3	1	1	1	1	1	1	1	1	1	1	1	1	1	2	1	1	1	1
BARPROV0642	10/16/2016	16th prov	Provider	Brong Ahafo	Techiman municipal	Techiman Holy Family Hospital	District Hospital	FBO	EN/HA/WA	Male	26	Tertiary	1	23	26	16	17	7	25	24	8	8	1	1	3	1	3	3	1	1	3	1	1	1	1	1	1	1	1	1	1	1	0	1	2	1	1	1	1
BARPROV0643	10/16/2016	16th prov	Provider	Brong Ahafo	Sene East	Kojokrom Health Centre	Health Centre	GHS	Midwife	Female	26	Tertiary	0.4	22	27	15	17	7	21	25	6	8	1	1	3	1	3	3	1	1	3	0	1	1	1	1	1	1	1	1	1	1	1	0	2	1	1	1	1
BARPROV0644	10/16/2016	16th prov	Provider	Brong Ahafo	Sene East	Kajaji Health Centre	Health Centre	GHS	Midwife	Female	30	Tertiary	0.3	23	28	16	17	7	23	25	6	8	1	1	3	1	3	3	1	1	3	1	1	1	1	1	1	1	1	1	1	1	1	1	2	1	1	1	1
BARPROV0645	10/16/2016	16th prov	Provider	Brong Ahafo	Sene East	Kajaji Health Centre	Health Centre	GHS	Midwife	Female	28	Tertiary	1.25232	23	28	16	16	7	23	23	4	8	1	1	3	1	3	3	1	1	3	1	1	1	1	1	1	1	1	1	1	1	1	1	2	1	1	1	1
BARPROV0646	10/16/2016	16th prov	Provider	Brong Ahafo	Sunyani Municipal	Sunyani S.D.A Hospital	District Hospital	FBO	Midwife	Female	26	Tertiary	1.25232	23	28	16	16	7	23	23	7	8	1	1	3	1	3	3	1	1	3	1	1	1	1	1	1	1	1	1	1	1	1	1	2	1	1	1	1
BARPROV0647	10/16/2016	16th prov	Provider	Brong Ahafo	Sunyani Municipal	Sunyani S.D.A Hospital	District Hospital	FBO	Midwife	Female	28	Tertiary	1	22	26	15	17	6	16	21	3	5	1	0	3	1	3	3	1	1	3	1	1	1	1	1	1	1	1	1	1	1	1	1	2	1	1	1	1
BARPROV0648	10/24/2016	17th prov	Provider	Brong Ahafo	Berekum	Berekum Holy Family Hospital	District Hospital	FBO	Midwife	Female	33	Tertiary		23	28	14	16	7	23	25	5	7	1	1	3	1	3	3	1	1	3	1	1	1	1	1	1	1	1	1	1	1	1	1	2	1	1	1	1
BARPROV0649	10/24/2016	17th prov	Provider	Brong Ahafo	Dormaa municipal	Dormaa Presby Hospital	District Hospital	FBO	Midwife	Female	28	Tertiary		23	28	16	16	7	23	25	7	8	1	1	3	1	3	3	1	1	3	1	1	1	1	1	1	1	1	1	1	1	1	1	2	1	1	1	1
BARPROV0650	10/24/2016	17th prov	Provider	Brong Ahafo	Jaman north	Sampa Government Hospital	District Hospital	GHS	Midwife	Female	30	Tertiary		20	28	16	17	7	20	24	7	8	1	1	3	1	3	3	1	1	0	1	1	1	1	1	1	1	1	1	1	1	1	1	2	1	1	1	1
BARPROV0651	10/24/2016	17th prov	Provider	Brong Ahafo	Dormaa East	Wamfie Polyclinic	Polyclinic	GHS	EN/HA/WA	Female	28	Tertiary		23	27	15	17	7	23	21	6	7	1	1	3	1	3	3	1	1	3	1	1	1	1	1	1	1	1	1	1	1	1	1	2	1	1	1	1
BARPROV0652	10/24/2016	17th prov	Provider	Brong Ahafo	Jaman south	Drobo St. Mary's Catholic Hospital	District Hospital	FBO	Midwife	Female	25	Tertiary		22	28	17	17	7	24	25	7	8	1	1	3	1	3	3	1	1	3	1	1	1	1	0	1	1	1	1	1	1	1	1	2	1	1	1	1
BARPROV0653	10/24/2016	17th prov	Provider	Brong Ahafo	Jaman south	Drobo St. Mary's Catholic Hospital	District Hospital	FBO	EN/HA/WA	Female	56	Middle school		22	28	17	17	7	20	22	2	7	1	1	3	1	3	3	1	1	3	1	1	0	1	1	1	1	1	1	1	1	1	1	2	1	1	1	1
BARPROV0654	10/24/2016	17th prov	Provider	Brong Ahafo	Tain District	Tain District Hospital	District Hospital	GHS	General Nurse	Female	32	Tertiary		19	28	16	17	7	23	24	5	5	1	1	3	1	3	3	1	1	0	1	1	1	1	1	0	1	1	1	1	1	1	1	2	1	1	1	1
BARPROV0655	10/24/2016	17th prov	Provider	Brong Ahafo	Berekum	Berekum Holy Family Hospital	District Hospital	FBO	Midwife	Female	55	Tertiary		19	28	16	16	7	16	23	7	8	1	0	3	1	3	3	1	1	0	1	1	1	1	1	1	1	1	1	1	1	1	1	2	1	1	1	1
BARPROV0656	10/24/2016	17th prov	Provider	Brong Ahafo	Dormaa East	Wamfie Polyclinic	Polyclinic	GHS	Midwife	Female	26	Tertiary		23	28	16	17	7	23	25	7	8	1	1	3	1	3	3	1	1	3	1	1	1	1	1	1	1	1	1	1	1	1	1	2	1	1	1	1
BARPROV0657	10/24/2016	17th prov	Provider	Brong Ahafo	Dormaa municipal	Dormaa Presby Hospital	District Hospital	FBO	EN/HA/WA	Male	25	Tertiary		22	28	17	17	7	25	25	6	8	1	0	3	1	3	3	1	1	3	1	1	1	1	1	1	1	1	1	1	1	1	1	2	1	1	1	1
BARPROV0658	10/24/2016	17th prov	Provider	Brong Ahafo	Jaman north	Sampa Government Hospital	District Hospital	GHS	Midwife	Female	26	Tertiary		23	26	15	17	7	23	25	7	8	1	1	3	1	3	3	1	1	3	1	1	1	1	1	1	0	0	1	1	1	1	1	2	1	1	1	1
BARPROV0659	10/24/2016	17th prov	Provider	Brong Ahafo	Jaman south	Drobo St. Mary's Catholic Hospital	District Hospital	FBO	Midwife	Female	24	Tertiary		23	28	15	17	7	25	25	7	8	1	1	3	1	3	3	1	1	3	1	1	1	1	1	1	1	1	1	1	1	1	1	2	1	1	1	1
BARPROV00	10/24/2016	17th prov	Provider	Brong Ahafo	Tain District	Tain District Hospital	District Hospital	GHS	EN/HA/WA	Male	28	Tertiary		23	27	6	16	7	23	25	5	7	1	1	3	1	3	3	1	1	3	1	1	1	1	1	1	1	1	1	1	1	1	1	2	1	1	1	1
BARPROV01	10/24/2016	17th prov	Provider	Brong Ahafo	Dormaa municipal	Dormaa Presby Hospital	District Hospital	FBO	Midwife	Female	25	Tertiary		23	27	16	17	7	24	24	8	8	1	1	3	1	3	3	1	1	3	1	1	1	1	1	1	1	1	1	1	1	1	1	2	1	1	1	1
BARPROV02	10/24/2016	17th prov	Provider	Brong Ahafo	Dormaa East	Wamfie Polyclinic	Polyclinic	GHS	EN/HA/WA	Female	25	Tertiary		23	26	16	17	7	21	24	5	8	1	1	3	1	3	3	1	1	3	1	1	1	1	1	1	1	1	1	0	1	1	1	2	1	1	1	1
BARPROV03	10/24/2016	17th prov	Provider	Brong Ahafo	Dormaa west	Nkrankwanta Polyclinic	Polyclinic	GHS	Midwife	Female	23	Tertiary		23	27	17	17	7	22	23	7	8	1	1	3	1	3	3	1	1	3	1	1	1	1	1	1	1	1	1	1	1	1	1	2	1	1	1	1
BARPROV04	10/24/2016	17th prov	Provider	Brong Ahafo	Jaman north	Sampa Government Hospital	District Hospital	GHS	EN/HA/WA	Female	52	Middle school		22	26	15	12	7	16	25	8	8	1	1	3	1	3	3	1	1	3	1	1	1	1	0	1	1	1	0	0	1	1	1	2	1	1	1	1
BARPROV05	10/24/2016	17th prov	Provider	Brong Ahafo	Tain District	Tain District Hospital	District Hospital	GHS	General Nurse	Male	30	Tertiary		23	28	16	17	7	21	25	8	8	1	1	3	1	3	3	1	1	3	1	1	1	1	1	1	1	1	1	1	1	1	1	2	1	1	1	1
BARPROV06	10/24/2016	17th prov	Provider	Brong Ahafo	Jaman north	Sampa Government Hospital	District Hospital	GHS	Midwife	Female	27	Tertiary		23	27	15	16	7	20	25	7	8	1	1	3	1	3	3	1	1	3	1	1	1	1	1	1	1	1	1	1	0	1	1	2	1	1	1	1
BARPROV07	10/24/2016	17th prov	Provider	Brong Ahafo	Dormaa East	Wamfie Polyclinic	Polyclinic	GHS	Midwife	Female	33	Tertiary		23	28	16	17	7	22	25	6	8	1	1	3	1	3	3	1	1	3	1	1	1	1	1	1	1	1	1	1	1	1	1	2	1	1	1	1
BARPROV08	10/24/2016	17th prov	Provider	Brong Ahafo	Berekum	Berekum Holy Family Hospital	District Hospital	FBO	Midwife	Female	33	Tertiary		23	28	15	17	7	24	25	6	8	1	1	3	1	3	3	1	1	3	1	1	1	1	1	1	1	1	1	1	1	1	1	2	1	1	1	1
BARPROV09	10/24/2016	17th prov	Provider	Brong Ahafo	Dormaa municipal	Dormaa Presby Hospital	District Hospital	FBO	Midwife	Female	27	Tertiary		19	26	14	17	7	22	22	7	8	1	1	3	1	3	3	1	0	0	1	1	1	1	1	1	1	1	1	1	1	1	1	2	1	1	1	1
BARPROV0670	10/24/2016	17th prov	Provider	Brong Ahafo	Tain District	Tain District Hospital	District Hospital	GHS	Midwife	Female	40	Tertiary		22	28	17	17	6	25	24	8	8	1	1	3	1	3	3	1	1	3	1	0	1	1	1	1	1	1	1	1	1	1	1	2	1	1	1	1
BARPROV0671	10/24/2016	17th prov	Provider	Brong Ahafo	Tain District	Tain District Hospital	District Hospital	GHS	Midwife	Female	52	Tertiary		23	27	16	15	7	24	24	7	8	1	1	3	1	3	3	1	1	3	1	1	1	1	1	1	1	1	1	1	1	1	1	2	1	1	1	0
BARPROV0672	10/24/2016	17th prov	Provider	Brong Ahafo	Berekum	Berekum Holy Family Hospital	District Hospital	FBO	Midwife	Female	32	Tertiary		22	25	14	17	7	24	25	8	8	1	1	3	1	3	3	1	1	3	1	1	1	1	0	1	0	1	1	0	1	1	1	2	1	1	1	0
BARPROV0673	10/24/2016	17th prov	Provider	Brong Ahafo	Dormaa municipal	Dormaa Presby Hospital	District Hospital	FBO	Midwife	Female	28	Tertiary		23	28	15	17	7	23	25	7	8	1	1	3	1	3	3	1	1	3	1	1	1	1	1	1	1	1	1	1	1	1	1	2	1	1	1	1
BARPROV0674	10/24/2016	17th prov	Provider	Brong Ahafo	Dormaa west	Nkrankwanta Polyclinic	Polyclinic	GHS	Midwife	Female	31	Tertiary		23	26	15	16	7	22	22	7	8	1	1	3	1	3	3	1	1	3	1	1	1	1	1	1	1	1	1	1	1	1	1	2	1	1	1	1
BARPROV0675	10/24/2016	17th prov	Provider	Brong Ahafo	Dormaa East	Wamfie Polyclinic	Polyclinic	GHS	Midwife	Female	26	Tertiary		23	28	16	17	7	25	25	8	8	1	1	3	1	3	3	1	1	3	1	1	1	1	1	1	1	1	1	1	1	1	1	2	1	1	1	1
BARPROV0676	10/24/2016	17th prov	Provider	Brong Ahafo	Jaman north	Sampa Government Hospital	District Hospital	GHS	Midwife	Female	34	Tertiary		23	26	15	14	7	24	25	7	8	1	1	3	1	3	3	1	1	3	1	1	1	1	1	1	1	1	1	1	1	1	1	2	1	1	1	1
BARPROV0677	10/24/2016	17th prov	Provider	Brong Ahafo	Dormaa west	Nkrankwanta Polyclinic	Polyclinic	GHS	General Nurse	Female	25	Tertiary		23	28	13	16	7	20	25	8	8	1	1	3	1	3	3	1	1	3	1	1	1	1	1	1	1	1	1	1	1	1	1	2	1	1	1	1
BARPROV0678	10/24/2016	17th prov	Provider	Brong Ahafo	Jaman north	Sampa Government Hospital	District Hospital	GHS	General Nurse	Female	29	Tertiary		23	27	14	17	7	25	25	7	8	1	1	3	1	3	3	1	1	3	1	1	1	1	1	1	1	1	1	1	1	1	1	2	1	1	1	1
BARPROV0679	10/24/2016	17th prov	Provider	Brong Ahafo	Dormaa municipal	Dormaa Presby Hospital	District Hospital	FBO	Midwife	Female	25	Tertiary		23	27	16	17	7	25	24	8	8	1	1	3	1	3	3	1	1	3	1	1	1	1	1	1	1	1	1	0	1	1	1	2	1	1	1	1
BARPROV0680	10/24/2016	17th prov	Provider	Brong Ahafo	Dormaa East	Wamfie Polyclinic	Polyclinic	GHS	Medical Doctor	Female	30	Tertiary		23	28	16	17	7	24	25	7	8	1	1	3	1	3	3	1	1	3	1	1	1	1	1	1	1	1	1	1	1	1	1	2	1	1	1	1
BARPROV0681	10/24/2016	17th prov	Provider	Brong Ahafo	Jaman south	Drobo St. Mary's Catholic Hospital	District Hospital	FBO	Midwife	Female	32	Tertiary		22	26	16	17	7	23	25	7	8	1	1	3	1	3	3	1	1	3	0	1	1	1	1	1	1	1	1	1	1	1	1	2	0	0	1	1
BARPROV0682	10/24/2016	17th prov	Provider	Brong Ahafo	Berekum	Berekum Holy Family Hospital	District Hospital	FBO	Midwife	Female	28	Tertiary		23	28	15	16	7	21	23	6	8	1	1	3	1	3	3	1	1	3	1	1	1	1	1	1	1	1	1	1	1	1	1	2	1	1	1	1
BARPROV0683	10/24/2016	17th prov	Provider	Brong Ahafo	Dormaa west	Nkrankwanta Polyclinic	Polyclinic	GHS	Midwife	Female	28	Tertiary		23	26	16	17	7	23	23	6	7	1	1	3	1	3	3	1	1	3	1	1	1	1	1	1	1	1	1	1	0	0	1	2	1	1	1	1
BARPROV0684	10/24/2016	17th prov	Provider	Brong Ahafo	Dormaa East	Wamfie Polyclinic	Polyclinic	GHS	Midwife	Female	30	Tertiary		23	28	16	17	7	21	25	7	8	1	1	3	1	3	3	1	1	3	1	1	1	1	1	1	1	1	1	1	1	1	1	2	1	1	1	1
BARPROV0685	10/24/2016	17th prov	Provider	Brong Ahafo	Dormaa municipal	Dormaa Presby Hospital	District Hospital	FBO	Midwife	Female	29	Tertiary		20	26	16	16	7	23	25	7	8	1	1	3	1	0	3	1	1	3	1	1	1	1	1	1	1	1	1	1	1	1	1	2	1	1	1	0
BARPROV0686	10/24/2016	17th prov	Provider	Brong Ahafo	Dormaa west	Nkrankwanta Polyclinic	Polyclinic	GHS	Midwife	Female	26	Tertiary		23	28	16	17	7	24	24	7	8	1	1	3	1	3	3	1	1	3	1	1	1	1	1	1	1	1	1	1	1	1	1	2	1	1	1	1
BARPROV0687	10/24/2016	17th prov	Provider	Brong Ahafo	Berekum	Berekum Holy Family Hospital	District Hospital	FBO	Midwife	Female	40	Tertiary		22	25	13	17	7	22	24	8	8	1	1	3	1	3	3	1	1	3	1	0	1	1	1	1	0	1	1	1	1	1	1	2	1	1	1	1
BARPROV0688	10/24/2016	17th prov	Provider	Brong Ahafo	Jaman south	Drobo St. Mary's Catholic Hospital	District Hospital	FBO	Midwife	Female	31	Tertiary		23	26	16	17	7	23	25	7	8	1	1	3	1	3	3	1	1	3	1	1	1	1	1	1	1	1	1	1	1	1	1	2	1	1	1	1
BARPROV0689	10/24/2016	17th prov	Provider	Brong Ahafo	Berekum	Berekum Holy Family Hospital	District Hospital	FBO	Midwife	Female	27	Tertiary		22	26	16	17	7	24	25	6	8	1	1	3	1	3	3	1	0	3	1	1	1	1	1	1	1	1	1	1	1	1	1	2	1	1	1	1
BARPROV0690	10/24/2016	17th prov	Provider	Brong Ahafo	Berekum	Berekum Holy Family Hospital	District Hospital	FBO	Medical Doctor	Female	45	Tertiary		21	27	15	17	7	23	25	8	8	1	1	3	1	3	3	0	1	3	0	1	1	1	1	1	1	1	1	1	1	1	1	2	1	1	1	1
BARPROV0691	10/24/2016	17th prov	Provider	Brong Ahafo	Dormaa municipal	Dormaa Presby Hospital	District Hospital	FBO	Midwife	Female	31	Tertiary		23	26	16	17	7	24	25	7	8	1	1	3	1	3	3	1	1	3	1	1	1	1	1	1	1	1	1	1	1	1	1	2	1	1	1	1
BARPROV0692	10/24/2016	17th prov	Provider	Brong Ahafo	Dormaa municipal	Dormaa Presby Hospital	District Hospital	FBO	Midwife	Female	36	Tertiary		23	28	17	17	7	22	24	7	8	1	1	3	1	3	3	1	1	3	1	1	1	1	1	1	1	1	1	1	1	1	1	2	1	1	1	1
BARPROV0693	10/24/2016	17th prov	Provider	Brong Ahafo	Tain District	Tain District Hospital	District Hospital	GHS	Midwife	Female	25	Tertiary		23	28	16	17	7	23	25	4	8	1	1	3	1	3	3	1	1	3	1	1	1	1	1	1	1	1	1	1	1	1	1	2	1	1	1	1
BARPROV0694	10/24/2016	17th prov	Provider	Brong Ahafo	Jaman south	Drobo St. Mary's Catholic Hospital	District Hospital	FBO	Midwife	Female	29	Tertiary		22	27	16	17	7	23	25	7	8	1	1	3	1	3	3	1	1	3	0	1	1	1	1	1	1	1	1	1	1	1	1	2	1	1	1	1
BARPROV0695	10/24/2016	17th prov	Provider	Brong Ahafo	Dormaa west	Nkrankwanta Polyclinic	Polyclinic	GHS	Midwife	Female	33	Tertiary		23	27	13	17	7	22	23	4	8	1	1	3	1	3	3	1	1	3	1	1	1	1	1	1	1	1	1	1	1	1	1	2	1	1	1	1
BARPROV0696	1/29/2017	18th prov	Provider	Brong Ahafo	Berekum	Berekum Holy Family Hospital	District Hospital	FBO	Midwife	Female	31	tertiary	3	23	25	17	17	7	19	24	7	8	1	1	3	1	3	3	1	1	3	1	1	1	1	1	1	1	1	0	1	1	1	1	0	1	1	1	1
BARPROV0697	1/29/2017	18th prov	Provider	Brong Ahafo	Berekum	Berekum Holy Family Hospital	District Hospital	FBO	Midwife	Female	26	tertiary	1	23	28	15	16	7	18	23	7	8	1	1	3	1	3	3	1	1	3	1	1	1	1	1	1	1	1	1	1	1	1	1	2	1	1	1	1
BARPROV0698	1/29/2017	18th prov	Provider	Brong Ahafo	Berekum	Berekum Holy Family Hospital	District Hospital	FBO	Midwife	Female	32	tertiary	8	22	28	16	17	7	23	25	8	8	1	1	3	1	3	3	1	0	3	1	1	1	1	1	1	1	1	1	1	1	1	1	2	1	1	1	1
BARPROV06	1/29/2017	18th prov	Provider	Brong Ahafo	Berekum	Berekum Holy Family Hospital	District Hospital	FBO	Midwife	Female	25	tertiary	0.688079	22	27	15	17	5	22	25	5	6	1	0	3	1	3	3	1	1	3	1	1	1	1	1	1	1	1	1	1	1	1	1	2	1	1	1	0
BARPROV0700	1/29/2017	18th prov	Provider	Brong Ahafo	Berekum	Berekum Holy Family Hospital	District Hospital	FBO	Midwife	Female	30	tertiary	1	19	28	16	16	6	19	24	4	8	1	1	3	1	3	3	1	1	0	1	1	0	1	1	1	1	1	1	1	1	1	1	2	1	1	1	1
BARPROV0701	1/29/2017	18th prov	Provider	Brong Ahafo	Dormaa municipal	Dormaa Presby Hospital	District Hospital	FBO	General Nurse	Male	26	tertiary	0.3	23	26	16	17	7	24	25	6	7	1	1	3	1	3	3	1	1	3	1	1	1	1	1	1	1	1	1	1	1	1	1	2	1	1	1	1
BARPROV0702	1/29/2017	18th prov	Provider	Brong Ahafo	Dormaa municipal	Dormaa Presby Hospital	District Hospital	FBO	Midwife	Female	25	tertiary	0.3	22	28	17	17	7	24	25	7	8	1	1	3	1	3	3	1	0	3	1	1	1	1	1	1	1	1	1	1	1	1	1	2	1	1	1	1
BARPROV0703	1/29/2017	18th prov	Provider	Brong Ahafo	Dormaa municipal	Dormaa Presby Hospital	District Hospital	FBO	General Nurse	Female	27	tertiary	0.688079	22	28	15	17	7	24	24	7	8	1	0	3	1	3	3	1	1	3	1	1	1	1	1	1	1	1	1	1	1	1	1	2	1	1	1	1
BARPROV0704	1/29/2017	18th prov	Provider	Brong Ahafo	Dormaa municipal	Dormaa Presby Hospital	District Hospital	FBO	Midwife	Female	28	tertiary	0.6	23	26	15	17	7	22	25	7	8	1	1	3	1	3	3	1	1	3	1	1	1	1	1	1	1	1	1	1	1	1	1	2	1	1	1	1
BARPROV0705	1/29/2017	18th prov	Provider	Brong Ahafo	Dormaa municipal	Dormaa Presby Hospital	District Hospital	FBO	EN/HA/WA	Female	24	tertiary	1	22	28	16	17	7	24	25	8	7	1	0	3	1	3	3	1	1	3	1	1	1	1	1	1	1	1	1	1	1	1	1	2	1	1	1	1
BARPROV0706	1/29/2017	18th prov	Provider	Brong Ahafo	Dormaa municipal	Dormaa Presby Hospital	District Hospital	FBO	General Nurse	Female	28	tertiary	0.688079	22	28	16	17	7	25	25	8	8	1	0	3	1	3	3	1	1	3	1	1	1	1	1	1	1	1	1	1	1	1	1	2	1	1	1	1
BARPROV0707	1/29/2017	18th prov	Provider	Brong Ahafo	Dormaa municipal	Dormaa Presby Hospital	District Hospital	FBO	Midwife	Female	25	tertiary	0.6	23	27	16	17	7	23	25	7	8	1	1	3	1	3	3	1	1	3	1	1	1	1	1	1	1	1	1	1	1	1	1	2	1	1	1	1
BARPROV0708	1/29/2017	18th prov	Provider	Brong Ahafo	Dormaa municipal	Dormaa Presby Hospital	District Hospital	FBO	EN/HA/WA	Female	23	tertiary	0.8	23	28	16	17	7	21	24	8	8	1	1	3	1	3	3	1	1	3	1	1	1	1	1	1	1	1	1	1	1	1	1	2	1	1	1	1
BARPROV0709	1/29/2017	18th prov	Provider	Brong Ahafo	Dormaa municipal	Dormaa Presby Hospital	District Hospital	FBO	EN/HA/WA	Female	37	tertiary	13	20	25	12	16	7	17	24	5	8	1	1	3	1	0	3	1	1	3	1	1	1	1	1	1	1	1	0	1	1	1	1	2	1	1	1	1
BARPROV0710	1/29/2017	18th prov	Provider	Brong Ahafo	Dormaa municipal	Dormaa Presby Hospital	District Hospital	FBO	General Nurse	Female	25	tertiary	0.688079	22	28	14	17	7	24	25	8	8	1	0	3	1	3	3	1	1	3	1	1	1	1	1	1	1	1	1	1	1	1	1	2	1	1	1	1
BARPROV0711	1/29/2017	18th prov	Provider	Brong Ahafo	Jaman north	Sampa Government Hospital	District Hospital	GHS	General Nurse	Male	25	tertiary	2	20	24	13	15	6	23	22	5	8	1	0	3	1	3	3	1	1	3	0	1	1	1	0	1	1	1	1	1	0	1	0	2	1	1	1	1
BARPROV0712	1/29/2017	18th prov	Provider	Brong Ahafo	Jaman north	Sampa Government Hospital	District Hospital	GHS	General Nurse	Female	25	tertiary	2	23	28	17	17	7	22	25	8	8	1	1	3	1	3	3	1	1	3	1	1	1	1	1	1	1	1	1	1	1	1	1	2	1	1	1	1
BARPROV0713	1/29/2017	18th prov	Provider	Brong Ahafo	Jaman north	Sampa Government Hospital	District Hospital	GHS	EN/HA/WA	Male	30	tertiary	7	23	21	14	17	7	23	25	6	7	1	1	3	1	3	3	1	1	3	1	1	1	1	1	1	1	1	1	1	1	0	1	0	1	1	1	1
BARPROV0714	1/29/2017	18th prov	Provider	Brong Ahafo	Jaman north	Sampa Government Hospital	District Hospital	GHS	EN/HA/WA	Male	25	tertiary	3	19	27	16	17	7	23	25	8	8	1	1	3	1	3	0	1	1	3	1	1	1	1	0	1	1	0	1	1	1	1	1	2	1	1	1	1
BARPROV0715	1/29/2017	18th prov	Provider	Brong Ahafo	Jaman south	Drobo St. Mary's Catholic Hospital	District Hospital	FBO	Midwife	Female	24	tertiary	1	23	28	16	17	7	19	24	8	8	1	1	3	1	3	3	1	1	3	1	1	1	1	1	1	1	1	1	1	1	1	1	2	1	1	1	1
BARPROV0716	1/29/2017	18th prov	Provider	Brong Ahafo	Jaman south	Drobo St. Mary's Catholic Hospital	District Hospital	FBO	Midwife	Female	26	tertiary	1	23	26	16	16	7	24	25	8	8	1	1	3	1	3	3	1	1	3	1	1	1	1	1	1	1	1	1	1	1	1	1	2	1	1	1	1
BARPROV0717	1/29/2017	18th prov	Provider	Brong Ahafo	Jaman south	Drobo St. Mary's Catholic Hospital	District Hospital	FBO	MA/PA	Female	54	tertiary	30	23	21	11	13	7	21	21	4	4	1	1	3	1	3	3	1	1	3	1	1	1	1	1	1	1	1	0	0	1	1	1	0	1	1	1	1
BARPROV0718	1/29/2017	18th prov	Provider	Brong Ahafo	Jaman south	Drobo St. Mary's Catholic Hospital	District Hospital	FBO	Midwife	Female				23	28	15	17	6	0	0	8	8	1	1	3	1	3	3	1	1	3	1	1	1	1	1	1	1	1	1	1	1	1	1	2	1	1	1	1
BARPROV0719	1/29/2017	18th prov	Provider	Brong Ahafo	Jaman south	Drobo St. Mary's Catholic Hospital	District Hospital	FBO	Midwife	Female	27	tertiary	1	23	28	16	16	7	19	21	7	8	1	1	3	1	3	3	1	1	3	1	1	1	1	1	1	1	1	1	1	1	1	1	2	1	1	1	1
BARPROV0720	1/29/2017	18th prov	Provider	Brong Ahafo	Jaman south	Drobo St. Mary's Catholic Hospital	District Hospital	FBO	Midwife	Female	25	tertiary	0.3	23	22	15	15	7	20	25	8	8	1	1	3	1	3	3	1	1	3	1	1	1	1	1	1	1	1	1	1	1	1	1	2	1	1	1	1
BARPROV0721	1/29/2017	18th prov	Provider	Brong Ahafo	Jaman south	Drobo St. Mary's Catholic Hospital	District Hospital	FBO	General Nurse	Male	42	tertiary	20	22	24	15	16	7	16	23	3	5	1	1	3	1	3	3	1	1	3	1	1	0	1	1	1	1	1	0	1	1	1	1	2	1	1	1	1
BARPROV0722	1/29/2017	18th prov	Provider	Brong Ahafo	Sunyani Municipal	Sunyani Municipal Hospital	District Hospital	GHS	Midwife	Female	32	tertiary	0.8	20	27	16	16	7	21	25	8	8	1	1	3	1	3	3	1	1	0	1	1	1	1	1	1	1	1	1	1	0	1	1	2	1	1	1	1
BARPROV0723	1/29/2017	18th prov	Provider	Brong Ahafo	Sunyani Municipal	Sunyani Municipal Hospital	District Hospital	GHS	Midwife	Female	30	tertiary	1	23	26	15	17	7	18	24	8	8	1	1	3	1	3	3	1	1	3	1	1	1	1	1	1	1	1	0	1	1	1	1	2	1	1	1	0
BARPROV0724	1/29/2017	18th prov	Provider	Brong Ahafo	Sunyani Municipal	Sunyani Municipal Hospital	District Hospital	GHS	Midwife	Female	27	tertiary	1	23	25	15	16	7	20	24	6	7	1	1	3	1	3	3	1	1	3	1	1	1	1	1	1	1	1	1	1	1	0	1	2	1	1	1	1
BARPROV0725	1/29/2017	18th prov	Provider	Brong Ahafo	Sunyani Municipal	Sunyani Municipal Hospital	District Hospital	GHS	General Nurse	Female	31	tertiary	6	22	28	16	17	7	24	25	6	8	1	0	3	1	3	3	1	1	3	1	1	1	1	1	1	1	1	1	1	1	1	1	2	1	1	1	1
BARPROV0726	1/29/2017	18th prov	Provider	Brong Ahafo	Sunyani Municipal	Sunyani Municipal Hospital	District Hospital	GHS	Medical Doctor	Female	31	tertiary	4	22	28	16	17	7	25	25	7	8	1	1	3	1	3	3	1	1	3	1	1	0	1	1	1	1	1	1	1	1	1	1	2	1	1	1	1
BARPROV0727	1/29/2017	18th prov	Provider	Brong Ahafo	Sunyani Municipal	Sunyani Municipal Hospital	District Hospital	GHS	Midwife	Female	27	tertiary	0.688079	20	23	16	17	7	19	24	8	7	1	1	3	1	3	0	1	1	3	1	1	1	1	1	1	1	1	1	1	0	1	1	0	0	1	1	1
BARPROV0728	1/29/2017	18th prov	Provider	Brong Ahafo	Sunyani Municipal	Sunyani Municipal Hospital	District Hospital	GHS	Midwife	Female	29	tertiary	3	23	28	15	17	7	22	25	7	8	1	1	3	1	3	3	1	1	3	1	1	1	1	1	1	1	1	1	1	1	1	1	2	1	1	1	1
BARPROV0729	1/29/2017	18th prov	Provider	Brong Ahafo	Sunyani Municipal	Sunyani Municipal Hospital	District Hospital	GHS	Midwife	Female	30	tertiary	0.688079	22	27	17	16	7	21	23	6	8	1	0	3	1	3	3	1	1	3	1	1	1	1	1	1	1	1	1	1	1	1	1	2	1	1	1	1
BARPROV0730	1/29/2017	18th prov	Provider	Brong Ahafo	Sunyani Municipal	Sunyani Municipal Hospital	District Hospital	GHS	Midwife	Female	31	tertiary	0.688079	23	28	16	15	7	22	24	8	8	1	1	3	1	3	3	1	1	3	1	1	1	1	1	1	1	1	1	1	1	1	1	2	1	1	1	1
BARPROV0731	1/29/2017	18th prov	Provider	Brong Ahafo	Sunyani Municipal	Sunyani S.D.A Hospital	District Hospital	FBO	Midwife	Female	33	tertiary	10	22	27	16	17	6	22	25	8	8	1	1	3	1	3	3	1	0	3	1	1	1	1	1	1	1	1	1	1	1	1	1	2	1	0	1	1
BARPROV0732	1/29/2017	18th prov	Provider	Brong Ahafo	Sunyani Municipal	Sunyani S.D.A Hospital	District Hospital	FBO	Midwife	Female	29	tertiary	29	23	26	15	16	7	22	25	6	8	1	1	3	1	3	3	1	1	3	1	1	1	1	1	1	1	1	1	1	1	0	1	2	1	1	1	1
BARPROV0733	1/29/2017	18th prov	Provider	Brong Ahafo	Sunyani Municipal	Sunyani S.D.A Hospital	District Hospital	FBO	EN/HA/WA	Female	27	tertiary	3	21	23	16	17	6	18	21	5	4	1	1	3	1	3	3	1	0	3	0	1	1	1	1	1	1	1	1	1	1	0	1	0	1	1	1	1
BARPROV0734	1/29/2017	18th prov	Provider	Brong Ahafo	Sunyani Municipal	Sunyani S.D.A Hospital	District Hospital	FBO	Midwife	Female				23	28	16	17	7	24	25	7	8	1	1	3	1	3	3	1	1	3	1	1	1	1	1	1	1	1	1	1	1	1	1	2	1	1	1	1
BARPROV0735	1/29/2017	18th prov	Provider	Brong Ahafo	Sunyani Municipal	Sunyani S.D.A Hospital	District Hospital	FBO	EN/HA/WA	Female	36	Secondary	10	22	28	15	16	7	19	21	6	7	1	1	3	1	3	3	1	1	3	1	1	0	1	1	1	1	1	1	1	1	1	1	2	1	1	1	1
BARPROV0736	1/29/2017	18th prov	Provider	Brong Ahafo	Sunyani Municipal	Sunyani S.D.A Hospital	District Hospital	FBO	EN/HA/WA	Female	25	tertiary	1	22	26	16	16	7	17	25	6	8	1	1	3	1	3	3	1	1	3	1	1	0	1	1	1	1	1	1	0	1	0	1	2	1	1	1	1
BARPROV0737	1/29/2017	18th prov	Provider	Brong Ahafo	Sunyani Municipal	Sunyani Municipal Hospital	District Hospital	GHS	PN/CN/EN/PON	Female	28	tertiary	3	23	28	17	16		23	25	8		1	1	3	1	3	3	1	1	3	1	1	1	1	1	1	1	1	1	1	1	1	1	2	1	1	1	1
BARPROV0738	2/5/2017	19th prov	Provider	Brong Ahafo	Asunafo north	Goaso Municipal Hospital	District Hospital	GHS	EN/HA/WA	Female	25	Tertiary	3	23	27	16	17	7	20	25			1	1	3	1	3	3	1	1	3	1	1	1	1	1	1	1	1	1	1	1	1	1	2	1	1	1	1
BARPROV0739	2/5/2017	19th prov	Provider	Brong Ahafo	Asutifi south	St. Elizabeth Catholic Hospital	District Hospital	FBO	Midwife	Female	30	Tertiary	8	23	28	16	17	7	24	23	7	8	1	1	3	1	3	3	1	1	3	1	1	1	1	1	1	1	1	1	1	1	1	1	2	1	1	1	1
BARPROV0740	2/5/2017	19th prov	Provider	Brong Ahafo	Sunyani Municipal	Sunyani Municipal Hospital	District Hospital	GHS	Midwife	Female	33	Tertiary	1	23	27	14	15	7	23	24	6	8	1	1	3	1	3	3	1	1	3	1	1	1	1	1	1	1	1	1	1	1	1	1	2	1	1	1	1
BARPROV0741	2/5/2017	19th prov	Provider	Brong Ahafo	Asunafo north	Goaso Municipal Hospital	District Hospital	GHS	General Nurse	Female	26	Tertiary	2	23	28	16	17	7	22	25	8	8	1	1	3	1	3	3	1	1	3	1	1	1	1	1	1	1	1	1	1	1	1	1	2	1	1	1	1
BARPROV0742	2/5/2017	19th prov	Provider	Brong Ahafo	Asutifi south	St. Elizabeth Catholic Hospital	District Hospital	FBO	Midwife	Female	26	Tertiary	3	22	27	16	16	7	22	24	7	8	1	1	3	1	3	3	1	1	3	1	1	0	1	1	1	1	1	1	1	1	1	1	2	1	1	1	1
BARPROV0743	2/5/2017	19th prov	Provider	Brong Ahafo	Techiman municipal	Techiman Holy Family Hospital	District Hospital	FBO	Medical Doctor	Male	29	Tertiary	3	20	27	16	17	7	22	25	6	8	1	1	3	1	3	3	1	1	0	1	1	1	1	1	1	1	1	1	1	1	1	1	2	1	1	1	0
BARPROV0744	2/5/2017	19th prov	Provider	Brong Ahafo	Sunyani Municipal	Sunyani S.D.A Hospital	District Hospital	FBO	Midwife	Female	27	Tertiary	0.6	23	28	15	17	7	24	25	6	8	1	1	3	1	3	3	1	1	3	1	1	1	1	1	1	1	1	1	1	1	1	1	2	1	1	1	1
BARPROV0745	2/5/2017	19th prov	Provider	Brong Ahafo	Sunyani Municipal	Sunyani Municipal Hospital	District Hospital	GHS	Midwife	Female	32	Tertiary	2	23	28	16	17	7	22	24	8	8	1	1	3	1	3	3	1	1	3	1	1	1	1	1	1	1	1	1	1	1	1	1	2	1	1	1	1
BARPROV0746	2/5/2017	19th prov	Provider	Brong Ahafo	Asunafo north	Goaso Municipal Hospital	District Hospital	GHS	Midwife	Female	30	Tertiary	1	23	27	16	17	7	22	24	7	8	1	1	3	1	3	3	1	1	3	1	1	1	1	1	1	1	1	1	1	1	1	1	2	1	1	1	1
BARPROV0747	2/5/2017	19th prov	Provider	Brong Ahafo	Techiman municipal	Techiman Holy Family Hospital	District Hospital	FBO	Midwife	Female	28	Tertiary	8	22	25	15	15	7	20	22	5	8	1	1	3	1	3	3	0	1	3	1	1	1	1	1	1	1	1	1	1	1	1	1	2	1	1	1	1
BARPROV0748	2/5/2017	19th prov	Provider	Brong Ahafo	Sunyani Municipal	Sunyani Municipal Hospital	District Hospital	GHS	EN/HA/WA	Female	29	Tertiary	3	23	26	15	15	7	24	25	7	8	1	1	3	1	3	3	1	1	3	1	1	1	1	1	1	1	1	1	1	1	1	1	2	1	1	1	1
BARPROV0749	2/5/2017	19th prov	Provider	Brong Ahafo	Tano north	St. John of God Hospital	District Hospital	FBO	Midwife	Female	32	Tertiary	7	23	27	16	16	7	21	25	7	8	1	1	3	1	3	3	1	1	3	1	1	1	1	1	1	1	1	1	1	1	1	1	2	1	1	1	1
BARPROV0750	2/5/2017	19th prov	Provider	Brong Ahafo	Asutifi south	St. Elizabeth Catholic Hospital	District Hospital	FBO	PN/CN/EN/PON	Male	33	Tertiary	7	23	28	16	17	7	21	25	8	8	1	1	3	1	3	3	1	1	3	1	1	1	1	1	1	1	1	1	1	1	1	1	2	1	1	1	1
BARPROV0751	2/5/2017	19th prov	Provider	Brong Ahafo	Tano north	St. John of God Hospital	District Hospital	FBO	Midwife	Female	32	Tertiary	0.6	23	28	17	17	7	22	25	8	8	1	1	3	1	3	3	1	1	3	1	1	1	1	1	1	1	1	1	1	1	1	1	2	1	1	1	1
BARPROV0752	2/5/2017	19th prov	Provider	Brong Ahafo	Sunyani Municipal	Sunyani Municipal Hospital	District Hospital	GHS	Midwife	Female	27	Tertiary	0.5	22	25	16	17	7	22	25	7	8	1	1	3	1	3	3	1	1	3	1	1	0	1	1	1	1	1	1	1	1	1	1	2	1	0	1	1
BARPROV0753	2/5/2017	19th prov	Provider	Brong Ahafo	Sunyani Municipal	Sunyani Municipal Hospital	District Hospital	GHS	Midwife	Female	36	Tertiary	10	20	26	16	17	7	24	23	4	7	1	1	3	1	0	3	1	1	3	1	1	1	1	1	1	1	1	1	0	1	1	1	2	1	1	1	1
BARPROV0754	2/5/2017	19th prov	Provider	Brong Ahafo	Techiman municipal	Techiman Holy Family Hospital	District Hospital	FBO	Midwife	Female	28	Tertiary	7	23	28	16	16	7	23	25	8	8	1	1	3	1	3	3	1	1	3	1	1	1	1	1	1	1	1	1	1	1	1	1	2	1	1	1	1
BARPROV0755	2/5/2017	19th prov	Provider	Brong Ahafo	Asutifi south	St. Elizabeth Catholic Hospital	District Hospital	FBO	EN/HA/WA	Female	25	Tertiary	1	23	26	15	15	7	23	24	7	8	1	1	3	1	3	3	1	1	3	1	1	1	1	1	1	1	1	1	1	0	1	0	2	1	1	1	1
BARPROV0756	2/5/2017	19th prov	Provider	Brong Ahafo	Asunafo north	Goaso Municipal Hospital	District Hospital	GHS	Midwife	Female	32	Tertiary	7	23	27	16	16	7	25	25	6	8	1	1	3	1	3	3	1	1	3	1	1	1	1	1	1	1	1	1	1	1	1	1	2	1	1	1	1
BARPROV0757	2/5/2017	19th prov	Provider	Brong Ahafo	Sunyani Municipal	Sunyani S.D.A Hospital	District Hospital	FBO	Midwife	Female	31	Tertiary	8	23	28	16	15	7	23	25	8	8	1	1	3	1	3	3	1	1	3	1	1	1	1	1	1	1	1	1	1	1	1	1	2	1	1	1	1
BARPROV0758	2/5/2017	19th prov	Provider	Brong Ahafo	Tano north	St. John of God Hospital	District Hospital	FBO	Midwife	Female	32	Tertiary	7	20	28	16	17	7	24	24	4	8	1	1	3	1	0	3	1	1	3	1	1	1	1	1	1	1	1	1	1	1	1	1	2	1	1	1	1
BARPROV0759	2/5/2017	19th prov	Provider	Brong Ahafo	Techiman municipal	Techiman Holy Family Hospital	District Hospital	FBO	Midwife	Female	29	Tertiary	1	23	28	15	16	7	24	25	8	8	1	1	3	1	3	3	1	1	3	1	1	1	1	1	1	1	1	1	1	1	1	1	2	1	1	1	1
BARPROV0760	2/5/2017	19th prov	Provider	Brong Ahafo	Techiman municipal	Techiman Holy Family Hospital	District Hospital	FBO	PN/CN/EN/PON	Male	32	Tertiary	8	23	28	15	17	7	18	25	7	8	1	1	3	1	3	3	1	1	3	1	1	1	1	1	1	1	1	1	1	1	1	1	2	1	1	1	1
BARPROV0761	2/5/2017	19th prov	Provider	Brong Ahafo	Sunyani Municipal	Sunyani S.D.A Hospital	District Hospital	FBO	EN/HA/WA	Male	28	Tertiary	3	23	27	16	17	7	20	22	4	4	1	1	3	1	3	3	1	1	3	1	1	1	1	1	1	1	1	1	1	1	1	0	2	1	1	1	1
BARPROV0762	2/5/2017	19th prov	Provider	Brong Ahafo	Asunafo north	Goaso Municipal Hospital	District Hospital	GHS	Midwife	Female	34	Tertiary	13	23	26	17	16	7	25	23	7	8	1	1	3	1	3	3	1	1	3	1	1	1	1	1	1	1	1	1	1	1	1	0	2	1	1	1	1
BARPROV0763	2/5/2017	19th prov	Provider	Brong Ahafo	Sunyani Municipal	Sunyani Municipal Hospital	District Hospital	GHS	Midwife	Female	43	Secondary	16	22	28	16	17	7	23	25	7	8	1	1	3	1	3	3	1	1	3	1	1	1	1	0	1	1	1	1	1	1	1	1	2	1	1	1	1
BARPROV0764	2/5/2017	19th prov	Provider	Brong Ahafo	Techiman municipal	Techiman Holy Family Hospital	District Hospital	FBO	Midwife	Female	26	Tertiary	0.1	23	27	16	17	7	23	23	6	8	1	1	3	1	3	3	1	1	3	1	1	1	1	1	1	1	1	1	1	1	1	1	2	1	1	1	1
BARPROV0765	2/5/2017	19th prov	Provider	Brong Ahafo	Asunafo north	Goaso Municipal Hospital	District Hospital	GHS	EN/HA/WA	Male	30	Tertiary	7	23	19	16	16	7	20	24	6	7	1	1	3	1	3	3	1	1	3	1	1	1	1	1	1	1	1	1	1	1	0	1	0	1	1	1	1
BARPROV07	2/5/2017	19th prov	Provider	Brong Ahafo	Sunyani Municipal	Sunyani S.D.A Hospital	District Hospital	FBO	EN/HA/WA	Female	23	Tertiary	1	23	27	16	17	7	24	25	8	8	1	1	3	1	3	3	1	1	3	1	1	1	1	1	1	1	1	1	1	1	0	1	2	1	1	1	1
BARPROV0767	2/5/2017	19th prov	Provider	Brong Ahafo	Asutifi south	St. Elizabeth Catholic Hospital	District Hospital	FBO	Midwife	Female	27	Tertiary	1	23	26	16	16	7	23	25	7	8	1	1	3	1	3	3	1	1	3	1	1	1	1	1	1	1	1	1	1	1	1	1	0	1	1	1	1
BARPROV0768	2/5/2017	19th prov	Provider	Brong Ahafo	Asunafo north	Goaso Municipal Hospital	District Hospital	GHS	General Nurse	Female	27	Tertiary	3	22	27	16	17	7	23	25	7	8	1	1	3	1	3	3	0	1	3	1	1	1	1	1	1	1	1	1	1	1	1	1	2	1	1	1	1
BARPROV0769	2/5/2017	19th prov	Provider	Brong Ahafo	Sunyani Municipal	Sunyani S.D.A Hospital	District Hospital	FBO	CHN/PHN	Female	27	Tertiary	0.6	23	28	14	15	6	22	23	6	7	1	1	3	1	3	3	1	1	3	1	1	1	1	1	1	1	1	1	1	1	1	1	2	1	1	1	1
BARPROV0770	2/5/2017	19th prov	Provider	Brong Ahafo	Sunyani Municipal	Sunyani S.D.A Hospital	District Hospital	FBO	Midwife	Female	25	Tertiary	1	20	27	16	17	7	23	23	6	8	1	1	3	1	0	3	1	1	3	1	1	1	1	1	1	1	1	1	1	1	1	1	2	1	1	1	1
BARPROV0771	2/5/2017	19th prov	Provider	Brong Ahafo	Asutifi south	St. Elizabeth Catholic Hospital	District Hospital	FBO	Midwife	Female	35	Tertiary	5	21	23	14	15	5	24	25	4	8	1	1	3	1	3	3	1	1	3	1	1	0	1	1	0	1	1	1	1	1	0	1	2	1	1	1	1
BARPROV0772	2/5/2017	19th prov	Provider	Brong Ahafo	Tano north	St. John of God Hospital	District Hospital	FBO	Midwife	Female	35	Tertiary	11	19	25	16	17	7	24	25	6	8	1	1	3	1	3	3	1	1	0	1	1	1	1	0	1	1	1	1	1	1	1	1	0	1	1	1	1
BARPROV0773	2/5/2017	19th prov	Provider	Brong Ahafo	Sunyani Municipal	Sunyani Municipal Hospital	District Hospital	GHS	Midwife	Female	31	Tertiary	3	22	27	16	16	6	24	25	8	8	1	1	3	1	3	3	1	1	3	0	1	1	1	1	1	1	1	1	1	1	1	1	2	1	1	1	1
BARPROV0774	2/5/2017	19th prov	Provider	Brong Ahafo	Techiman municipal	Techiman Holy Family Hospital	District Hospital	FBO	MA/PA	Female	30	Tertiary	7	23	28	16	17	7	24	25	7	8	1	1	3	1	3	3	1	1	3	1	1	1	1	1	1	1	1	1	1	1	1	1	2	1	1	1	1
BARPROV0775	2/5/2017	19th prov	Provider	Brong Ahafo	Techiman municipal	Techiman Holy Family Hospital	District Hospital	FBO	Anaesthetist	Male	33	Tertiary	6	23	27	16	16	7	20	24	6	8	1	1	3	1	3	3	1	1	3	1	1	1	1	1	1	1	1	1	1	1	1	1	2	1	1	1	1
BARPROV0776	2/5/2017	19th prov	Provider	Brong Ahafo	Sunyani Municipal	Sunyani Municipal Hospital	District Hospital	GHS	EN/HA/WA	Female	28	Tertiary	6	20	27	15	17	6	23	25	5	8	1	1	3	1	3	3	1	1	3	0	1	1	1	0	0	1	1	1	1	1	1	1	2	1	1	1	1
BARPROV0777	2/5/2017	19th prov	Provider	Brong Ahafo	Sunyani Municipal	Sunyani Municipal Hospital	District Hospital	GHS	General Nurse	Female	26	Tertiary	3	23	27	16	17	7	19	25	8	8	1	1	3	1	3	3	1	1	3	1	1	1	1	1	1	0	1	1	1	1	1	1	2	1	1	1	1
BARPROV0778	3/12/2017	20th prov	Provider	Brong Ahafo	Sunyani Municipal	Sunyani Municipal Hospital	District Hospital	GHS	Midwife	Female	35	Tertiary	1	23	28	16	17	7	21	23	6	7	1	1	3	1	3	3	1	1	3	1	1	1	1	1	1	1	1	1	1	1	1	1	2	1	1	1	1
BARPROV0779	3/12/2017	20th prov	Provider	Brong Ahafo	Sunyani Municipal	Sunyani Municipal Hospital	District Hospital	GHS	Midwife	Female	33	Tertiary	1	23	28	14	17	7	25	25	7	8	1	1	3	1	3	3	1	1	3	1	1	1	1	1	1	1	1	1	1	1	1	1	2	1	1	1	1
BARPROV0780	3/12/2017	20th prov	Provider	Brong Ahafo	Sunyani Municipal	Sunyani Municipal Hospital	District Hospital	GHS	Midwife	Female	36	Tertiary	1	23	26	14	16	6	21	23	3	8	1	1	3	1	3	3	1	1	3	1	1	1	1	1	1	1	1	1	1	1	1	1	2	1	1	1	1
BARPROV0781	3/12/2017	20th prov	Provider	Brong Ahafo	Sunyani Municipal	Sunyani Municipal Hospital	District Hospital	GHS	EN/HA/WA	Female	35	Tertiary	4	22	26	11	15	7	16	24	2	3	1	1	3	1	3	3	1	1	3	0	1	1	1	1	1	1	1	0	1	1	1	1	2	1	1	1	1
BARPROV0782	3/12/2017	20th prov	Provider	Brong Ahafo	Sunyani Municipal	Sunyani Municipal Hospital	District Hospital	GHS	Midwife	Female	27	Tertiary	5	22	28	16	17	7	23	25	8	8	1	1	3	1	3	3	1	1	3	0	1	1	1	1	1	1	1	1	1	1	1	1	2	1	1	1	1
BARPROV0783	3/12/2017	20th prov	Provider	Brong Ahafo	Sunyani Municipal	Sunyani S.D.A Hospital	District Hospital	FBO	EN/HA/WA	Female	28	Tertiary	0.8	21	26	14	15	7	20	18	5	8	1	1	3	1	3	3	1	1	3	0	1	0	1	1	1	1	1	1	1	1	1	1	2	1	1	1	1
BARPROV0784	3/12/2017	20th prov	Provider	Brong Ahafo	Sunyani Municipal	Sunyani S.D.A Hospital	District Hospital	FBO	General Nurse	Female	33	Tertiary	3	23	27	13	16	7	19	20	4	8	1	1	3	1	3	3	1	1	3	1	1	1	1	1	1	1	1	1	1	1	1	1	2	1	1	1	1
BARPROV0785	3/12/2017	20th prov	Provider	Brong Ahafo	Sunyani Municipal	Sunyani S.D.A Hospital	District Hospital	FBO	EN/HA/WA	Female	28	Tertiary	1.2	23	28	15	15	7	19	23	4	8	1	1	3	1	3	3	1	1	3	1	1	1	1	1	1	1	1	1	1	1	1	1	2	1	1	1	1
BARPROV0786	3/12/2017	20th prov	Provider	Brong Ahafo	Sunyani Municipal	Sunyani S.D.A Hospital	District Hospital	FBO	EN/HA/WA	Female	27	Tertiary	0.8	22	28	9	12	7	16	21	2	4	1	1	3	1	3	3	1	0	3	1	1	1	1	1	1	1	1	1	1	1	1	1	2	1	1	1	1
BARPROV0787	3/12/2017	20th prov	Provider	Brong Ahafo	Techiman municipal	Techiman Holy Family Hospital	District Hospital	FBO	General Nurse	Male	27	Tertiary	1	22	28	16	17	7	22	24	7	8	1	1	3	1	3	3	1	1	3	0	1	1	1	1	1	1	1	1	1	1	1	1	2	1	1	1	1
BARPROV0788	3/12/2017	20th prov	Provider	Brong Ahafo	Techiman municipal	Techiman Holy Family Hospital	District Hospital	FBO	EN/HA/WA	Female	25	Tertiary	2	23	28	15	16	7	23	25	7	7	1	1	3	1	3	3	1	1	3	1	1	1	1	1	1	1	1	1	1	1	1	1	2	1	1	1	1
BARPROV0789	3/12/2017	20th prov	Provider	Brong Ahafo	Techiman municipal	Techiman Holy Family Hospital	District Hospital	FBO	EN/HA/WA	Female	29	Tertiary	5	23	28	14	17	7	17	22	7	8	1	1	3	1	3	3	1	1	3	1	1	1	1	1	1	1	1	1	1	1	1	1	2	1	1	1	1
BARPROV0790	3/12/2017	20th prov	Provider	Brong Ahafo	Techiman municipal	Techiman Holy Family Hospital	District Hospital	FBO	MA/PA	Male	31	Tertiary	5	23	28	15	17	7	23	25	8	8	1	1	3	1	3	3	1	1	3	1	1	1	1	1	1	1	1	1	1	1	1	1	2	1	1	1	1
BARPROV0791	3/12/2017	20th prov	Provider	Brong Ahafo	Techiman municipal	Techiman Holy Family Hospital	District Hospital	FBO	EN/HA/WA	Female	29	Tertiary	3	23	28	14	15	7	22	25	5	8	1	1	3	1	3	3	1	1	3	1	1	1	1	1	1	1	1	1	1	1	1	1	2	1	1	1	1
BARPROV0792	3/12/2017	20th prov	Provider	Brong Ahafo	Techiman municipal	Techiman Holy Family Hospital	District Hospital	FBO	Medical Doctor	Male	28	Tertiary	3	22	28	16	17	7	23	25	7	8	1	1	3	1	3	3	1	1	3	0	1	1	1	1	1	1	1	1	1	1	1	1	2	1	1	1	1
BARPROV0793	3/12/2017	20th prov	Provider	Brong Ahafo	Techiman municipal	Techiman Holy Family Hospital	District Hospital	FBO	Anaesthetist	Male	32	Tertiary	9	23	28	16	16	7	21	24	5	8	1	1	3	1	3	3	1	1	3	1	1	1	1	1	1	1	1	1	1	1	1	1	2	1	1	1	1
BARPROV0794	3/12/2017	20th prov	Provider	Brong Ahafo	Techiman municipal	Techiman Holy Family Hospital	District Hospital	FBO	General Nurse	Male	31	Tertiary	9	23	28	14	17	7	20	22	7	7	1	1	3	1	3	3	1	1	3	1	1	1	1	1	1	1	1	1	1	1	1	1	2	1	1	1	1
BARPROV0795	3/12/2017	20th prov	Provider	Brong Ahafo	Techiman municipal	Techiman Holy Family Hospital	District Hospital	FBO	Midwife	Female	32	Tertiary	10	23	28	16	17	7	24	25	7	8	1	1	3	1	3	3	1	1	3	1	1	1	1	1	1	1	1	1	1	1	1	1	2	1	1	1	1
BARPROV0796	3/12/2017	20th prov	Provider	Brong Ahafo	Techiman municipal	Techiman Holy Family Hospital	District Hospital	FBO	EN/HA/WA	Female	27	Tertiary	3	23	28	13	17	7	23	24	7	8	1	1	3	1	3	3	1	1	3	1	1	1	1	1	1	1	1	1	1	1	1	1	2	1	1	1	1
BARPROV0797	3/12/2017	20th prov	Provider	Brong Ahafo	Techiman municipal	Techiman Holy Family Hospital	District Hospital	FBO	EN/HA/WA	Female	33	Tertiary	7	23	27	16	16	7	21	24	3	7	1	1	3	1	3	3	1	1	3	1	1	1	1	1	1	1	1	1	1	1	1	1	2	1	1	1	1
BARPROV0798	3/12/2017	20th prov	Provider	Brong Ahafo	Techiman municipal	Techiman Holy Family Hospital	District Hospital	FBO	EN/HA/WA	Female	32	Tertiary		20	28	13	15	7	22	23	8	8	1	1	3	1	3	0	1	1	3	1	1	1	1	1	1	1	1	1	1	1	1	1	2	1	1	1	1
BARPROV07	3/12/2017	20th prov	Provider	Brong Ahafo	Techiman municipal	Techiman Holy Family Hospital	District Hospital	FBO	EN/HA/WA	Female	29	Tertiary	3	22	25	13	16	7	19	21	5	5	1	1	3	1	3	3	1	0	3	1	1	1	1	1	1	1	1	0	1	1	1	0	2	1	0	1	1
BARPROV0800	3/12/2017	20th prov	Provider	Brong Ahafo	Techiman municipal	Techiman Holy Family Hospital	District Hospital	FBO	Midwife	Female	29	Tertiary	5	23	27	15	17	7	23	25	8	8	1	1	3	1	3	3	1	1	3	1	1	1	1	1	1	1	1	1	1	1	1	1	2	1	1	1	1
BARPROV0801	3/12/2017	20th prov	Provider	Brong Ahafo	Techiman municipal	Techiman Holy Family Hospital	District Hospital	FBO	EN/HA/WA	Female	30	Tertiary	3	23	28	16	17	7	25	25	7	8	1	1	3	1	3	3	1	1	3	1	1	1	1	1	1	1	1	1	1	1	1	1	2	1	1	1	1
BARPROV0802	3/12/2017	20th prov	Provider	Brong Ahafo	Sunyani Municipal	Sunyani S.D.A Hospital	District Hospital	FBO	Midwife	Female	56	Middle School	35	20	28	17	16	7	20	24	7	8	1	1	3	1	3	3	1	1	0	1	1	1	1	1	1	1	1	1	1	1	1	1	2	1	1	1	1
BARPROV0803	3/12/2017	20th prov	Provider	Brong Ahafo	Tano north	St. John of God Hospital	District Hospital	FBO	Midwife	Female	25	Tertiary	0.6	22	28	17	17	7	24	24	6	8	0	1	3	1	3	3	1	1	3	1	1	1	1	1	1	1	1	1	1	1	1	1	2	1	1	1	1
ERPROV0001	6/21/2015	1st prov	Provider	Eastern	Akwapim South	Presbyterean Hospital, Donkokrom	District Hospital	FBO	General Nurse	Female	25	DIPLOMA	1	20	27	16	17	6	21	25	7	8	1	1	3	1	3	3	1	1	0	1	1	1	1	1	1	1	1	1	1	0	1	1	2	1	1	1	1
ERPROV0002	6/21/2015	1st prov	Provider	Eastern	Akwapim South	Presbyterean Hospital, Donkokrom	District Hospital	FBO	General Nurse	Female	30	TERTIARY	6	23	26	17	17	7	22	24	8	8	1	1	3	1	3	3	1	1	3	1	1	1	1	1	1	1	1	0	1	1	1	0	2	1	1	1	1
ERPROV0003	6/21/2015	1st prov	Provider	Eastern	Akwapim South	Presbyterean Hospital, Donkokrom	District Hospital	FBO	Medical Doctor	Male	30		4	18	27	15	17	6	20	25	7	8	0	0	3	1	3	3	1	1	0	1	1	1	1	1	1	1	1	1	1	1	1	1	2	1	1	1	0
ERPROV0004	6/21/2015	1st prov	Provider	Eastern	ACCRA METRO	GHS/ HEAD QUARTERS	District Hospital	GHS	General Nurse	Female	32		9	19	26	17	17	7	25	25	8	8	1	0	3	1	3	3	1	1	0	1	1	1	1	1	1	1	1	1	1	1	1	0	2	1	1	1	1
ERPROV0005	6/21/2015	1st prov	Provider	Eastern	Birim North	New Abirem Government Hospital	District Hospital	GHS	General Nurse	Female	27		4	23	27	15	17	7	17	24	5	8	1	1	3	1	3	3	1	1	3	1	1	1	1	1	1	1	1	1	1	0	1	1	2	1	1	1	1
ERPROV0006	6/21/2015	1st prov	Provider	Eastern	Birim Central	Oda Government Hospital	District Hospital	GHS	Midwife	Female	25	DIPLOMA	2	19	24	16	17	7	22	25	8	8	1	0	3	1	3	3	1	1	0	1	1	1	1	1	1	1	1	1	1	0	1	0	2	1	1	1	1
ERPROV0007	6/21/2015	1st prov	Provider	Eastern	Kwahu South	Kwahu Government Hospital, Atibie	District Hospital	GHS	PN/CN/EN/PON	Female	27		0.4	20	22	16	17	4	21	25	7	8	1	1	3	1	3	3	1	1	0	1	1	1	1	1	1	1	1	1	1	1	1	1	2	1	1	1	1
ERPROV0008	6/21/2015	1st prov	Provider	Eastern	Kwahu South	Kwahu Government Hospital, Atibie	District Hospital	GHS	General Nurse	Female	56	GCE O' LEVEL	31	20	24	17	17	7	22	24	8	8	1	1	3	1	3	3	1	1	0	1	1	1	1	1	1	1	1	1	0	1	1	0	2	1	1	1	1
ERPROV0009	6/21/2015	1st prov	Provider	Eastern	Birim Central	Oda Government Hospital	District Hospital	GHS	Midwife	Female	27		2	22	22	15	17	7	21	23	8	8	1	0	3	1	3	3	1	1	3	1	1	1	1	1	1	1	1	1	1	1	1	0	2	1	1	1	0
ERPROV0010	6/21/2015	1st prov	Provider	Eastern	Kwahu South	Kwahu Government Hospital, Atibie	District Hospital	GHS	Midwife	Female	27	DEGREE	4	18	26	17	17	7	20	25	6	8	1	0	3	1	3	3	1	1	0	0	1	1	1	1	1	1	1	1	1	1	1	1	2	1	1	1	0
ERPROV0011	6/21/2015	1st prov	Provider	Eastern	Birim North	New Abirem Government Hospital	District Hospital	GHS	General Nurse	Female	58		9	15	26	15	17	7	19	20	6	7	1	0	0	1	3	3	1	1	0	1	1	0	1	1	1	1	1	1	1	1	1	1	2	1	1	1	1
ERPROV0012	6/21/2015	1st prov	Provider	Eastern	Birim North	New Abirem Government Hospital	District Hospital	GHS	General Nurse	Female	47		4	19	27	16	17	6	18	24	7	8	1	0	3	1	3	3	1	1	0	1	1	1	1	1	1	1	1	1	1	1	1	1	2	1	1	1	1
ERPROV0013	6/21/2015	1st prov	Provider	Eastern	Kwahu South	Kwahu Government Hospital, Atibie	District Hospital	GHS	General Nurse	Female	51	DEGREE	28	20	28	17	17	6	22	25	7	8	1	1	3	1	3	3	1	1	0	1	1	1	1	1	1	1	1	1	1	1	1	1	2	1	1	1	1
ERPROV0014	6/21/2015	1st prov	Provider	Eastern	Denkyembuor	St. Dominic Hospital, Akwatia	District Hospital	FBO	Midwife	Female	57	FORM 4	35	20	26	17	17	7	24	24	7	8	1	1	3	1	3	3	1	1	0	1	1	1	1	1	1	1	1	0	1	1	1	1	2	1	1	1	1
ERPROV0015	6/21/2015	1st prov	Provider	Eastern	Akwapim South	Presbyterean Hospital, Donkokrom	District Hospital	FBO	Midwife	Female	26	DIPLOMA	1.5	22	27	15	17	6	20	25	6	8	1	0	3	1	3	3	1	1	3	1	1	1	1	1	1	1	1	1	1	1	1	1	2	1	1	1	1
ERPROV0016	6/21/2015	1st prov	Provider	Eastern	Kwahu West	Holy Family Hospital, Nkawkaw	District Hospital	FBO	Midwife	Female	51	ADVANCE DIPLOMA	28	23	28	17	17	7	24	25	7	8	1	1	3	1	3	3	1	1	3	1	1	1	1	1	1	1	1	1	1	1	1	1	2	1	1	1	1
ERPROV0017	6/21/2015	1st prov	Provider	Eastern	Kwahu West	Holy Family Hospital, Nkawkaw	District Hospital	FBO	Midwife	Female	33	DEGREE	8	20	28	17	17	7	23	25	7	8	1	1	3	1	3	3	1	1	0	1	1	1	1	1	1	1	1	1	1	1	1	1	2	1	1	1	1
ERPROV0018	6/21/2015	1st prov	Provider	Eastern	Kwahu West	Holy Family Hospital, Nkawkaw	District Hospital	FBO	Medical Doctor	Male	29	TERTIARY	4	22	25	17	17	6	23	24	7	8	1	1	3	1	3	3	1	0	3	1	1	1	1	1	1	0	1	0	1	1	1	1	2	0	1	1	1
ERPROV0019	6/21/2015	1st prov	Provider	Eastern	Denkyembuor	St. Dominic Hospital, Akwatia	District Hospital	FBO	Midwife	Female	27	DIPLOMA	3	18	26	16	17	6	18	24	6	8	0	1	3	1	3	3	1	0	0	1	1	1	1	1	1	1	1	1	1	1	1	1	2	1	1	1	1
ERPROV0020	6/21/2015	1st prov	Provider	Eastern	Denkyembuor	St. Dominic Hospital, Akwatia	District Hospital	FBO	Midwife	Female	39	DEGREE NURSING	9	23	27	15	17	6	20	25	8	8	1	1	3	1	3	3	1	1	3	1	1	1	1	1	1	1	1	1	1	1	1	1	2	1	1	1	0
ERPROV0021	6/21/2015	1st prov	Provider	Eastern	Birim Central	Oda Government Hospital	District Hospital	GHS	General Nurse	Female	34	DEGREE	10	22	19	15	17	7	24	25	6	8	1	1	3	1	3	3	1	1	3	1	1	1	1	1	0	1	1	1	1	1	1	0	2	1	1	1	0
ERPROV0022	6/21/2015	1st prov	Provider	Eastern	Birim Central	Oda Government Hospital	District Hospital	GHS	Midwife	Female	26		3	16	27	15	17	7	23	25	7	8	1	0	3	0	3	3	1	0	0	1	1	1	1	1	0	1	1	1	1	1	1	1	2	1	1	1	1
ERPROV0023	6/21/2015	1st prov	Provider	Eastern	Birim Central	Oda Government Hospital	District Hospital	GHS	Anaesthetist	Male	38	DEGREE	9	18	24	17	17	6	21	23	8	8	1	0	3	1	3	3	1	0	0	1	1	1	1	1	1	1	1	1	1	1	0	1	2	1	1	1	1
ERPROV0024	6/21/2015	1st prov	Provider	Eastern	ACCRA METRO	KORLE BU TEACHING HOSPITAL, ACCRA	District Hospital	GHS	General Nurse	Female	32		6	23	26	15	17	7	24	25	8	8	1	1	3	1	3	3	1	1	3	1	1	1	1	1	1	1	1	1	1	1	1	1	2	1	1	1	0
ERPROV0025	6/21/2015	1st prov	Provider	Eastern	Kwahu South	Kwahu Government Hospital, Atibie	District Hospital	GHS	Midwife	Female	27	DIPLOMA	5	23	28	15	17	6	23	25	8	8	1	1	3	1	3	3	1	1	3	1	1	1	1	1	1	1	1	1	1	1	1	1	2	1	1	1	1
ERPROV0026	6/21/2015	1st prov	Provider	Eastern	Kwahu West	Holy Family Hospital, Nkawkaw	District Hospital	FBO	Anaesthetist	Male	32	ADVANCE DIPLOMA	2	18	24	16	17	7	25	24	4	8	1	1	3	1	3	3	1	1	0	0	1	0	1	1	1	1	1	1	1	1	1	1	2	1	1	0	0
ERPROV0027	6/21/2015	1st prov	Provider	Eastern	Denkyembuor	St. Dominic Hospital, Akwatia	District Hospital	FBO	General Nurse	Male	56	DEGREE	36	15	28	13	17	7	22	25	8	8	0	0	3	1	0	0	1	1	3	1	1	1	1	1	1	1	1	1	1	1	1	1	2	1	1	1	1
ERPROV0028	6/21/2015	1st prov	Provider	Eastern	Kwahu West	Holy Family Hospital, Nkawkaw	District Hospital	FBO	General Nurse	Male	42	DEGREE	9	16	24	16	17	7	22	24	7	8	1	1	3	1	0	3	1	1	0	1	1	1	1	1	0	1	0	1	0	1	1	1	2	1	1	1	1
ERPROV0029	6/21/2015	1st prov	Provider	Eastern	Kwahu West	Holy Family Hospital, Nkawkaw	District Hospital	FBO	General Nurse	Female	30		6	15	25	17	17	5	25	25	7	8	1	0	3	1	3	0	1	1	0	0	1	1	1	1	1	1	1	0	1	1	1	1	2	1	1	1	1
ERPROV0030	6/21/2015	1st prov	Provider	Eastern	Akwapim South	Presbyterean Hospital, Donkokrom	District Hospital	FBO	Medical Doctor	Female	30	DEGREE	4	20	25	15	17	6	23	24	7	8	1	1	3	1	3	3	1	1	0	1	1	1	1	1	1	1	1	1	1	0	1	1	2	1	1	1	1
ERPROV0031	6/21/2015	1st prov	Provider	Eastern	Birim North	New Abirem Government Hospital	District Hospital	GHS	Midwife	Female	26	DIPLOMA	1	22	28	17	16	7	21	24	7	8	1	1	3	1	3	3	1	1	3	1	0	1	1	1	1	1	1	1	1	1	1	1	2	1	1	1	1
ERPROV0032	6/21/2015	1st prov	Provider	Eastern	Akwapim South	Presbyterean Hospital, Donkokrom	District Hospital	FBO	General Nurse	Female	26	DIPLOMA	1	23	23	16	16	7	23	25	8	8	1	1	3	1	3	3	1	1	3	1	1	1	1	1	1	1	1	1	0	1	0	1	2	1	1	1	1
ERPROV0033	6/21/2015	1st prov	Provider	Eastern	Birim North	New Abirem Government Hospital	District Hospital	GHS	General Nurse	Male	28		1.5	22	28	16	16	6	25	25	8	8	1	1	3	1	3	3	1	1	3	1	1	0	1	1	1	1	1	1	1	1	1	1	2	1	1	1	1
ERPROV0034	6/21/2015	1st prov	Provider	Eastern	Kwahu South	Kwahu Government Hospital, Atibie	District Hospital	GHS	Midwife	Female				20	28	17	16	7	21	24	8	8	1	1	3	1	3	3	1	1	0	1	1	1	1	1	1	1	1	1	1	1	1	1	2	1	1	1	1
ERPROV0035	6/21/2015	1st prov	Provider	Eastern	Birim Central	Oda Government Hospital	District Hospital	GHS	General Nurse	Female	25	TERTIARY	2.5	18	25	11	16	6	19	20	6	8	1	1	3	1	3	0	1	1	3	1	1	0	1	1	0	1	1	1	1	1	1	1	2	1	1	1	1
ERPROV0036	6/21/2015	1st prov	Provider	Eastern	Denkyembuor	St. Dominic Hospital, Akwatia	District Hospital	FBO	Midwife	Female	55		35	19	20	17	16	5	23	25	7	8	1	1	3	1	3	3	1	1	0	0	1	1	1	1	1	1	1	1	1	1	1	0	2	1	1	1	1
ERPROV0037	6/21/2015	1st prov	Provider	Eastern	Denkyembuor	St. Dominic Hospital, Akwatia	District Hospital	FBO	Midwife	Female	30	DIPLOMA	2.5	18	25	13	16	6	21	25	8	8	1	1	3	1	3	3	1	1	0	0	0	1	1	1	1	0	1	1	1	1	1	0	2	1	1	1	0
ERPROV0038	11/1/2015	2nd prov	Provider	Eastern	Suhum	Suhum Government Hospital	District Hospital	GHS	General Nurse	Female	55	GCE O'LEVEL, HAM	31	21	26	15	17	5	19	25	7	8	1	0	3	1	3	3	1	1	3	1	1	1	1	0	1	1	1	1	1	1	1	1	2	1	1	1	1
ERPROV0039	11/1/2015	2nd prov	Provider	Eastern	Suhum	Suhum Government Hospital	District Hospital	GHS	Anaesthetist	Male	31	ADVANCED DIP. IN ANAESTHETICS	5	17	28	17	17	7	22	25	8	8	1	1	3	1	0	3	1	1	0	1	1	1	1	1	1	1	1	1	1	1	1	1	2	1	1	1	1
ERPROV0040	11/1/2015	2nd prov	Provider	Eastern	Nsawam Adoagyiri	Nsawam Government Hospital	District Hospital	GHS	PN/CN/EN/PON	Female	32	TERTIARY	5	23	26	17	17	7	22	25	7	7	1	1	3	1	3	3	1	1	3	1	1	1	1	1	1	1	1	1	1	1	1	1	2	1	1	1	1
ERPROV0041	11/1/2015	2nd prov	Provider	Eastern	Suhum	Suhum Government Hospital	District Hospital	GHS	Midwife	Female	28	TERTIARY	2.5	23	28	14	17	7	22	25	6	8	1	1	3	1	3	3	1	1	3	1	1	1	1	1	1	1	1	1	1	1	1	1	2	1	1	1	1
ERPROV0042	11/1/2015	2nd prov	Provider	Eastern	Suhum	Suhum Government Hospital	District Hospital	GHS	General Nurse	Female	27	DIPLOMA IN NURSING	4	19	21	13	16	7	21	25	7	8	0	1	3	1	3	3	1	1	0	1	1	1	1	1	1	1	1	0	1	1	1	1	2	1	1	1	1
ERPROV0043	11/1/2015	2nd prov	Provider	Eastern	Suhum	Suhum Government Hospital	District Hospital	GHS	Midwife	Female	25	TERTIARY (DIPLOMA)	1	11	25	17	17	4	24	25	7	8	1	0	3	1	0	0	1	1	0	0	0	1	1	1	1	1	1	0	1	1	1	1	2	1	1	1	1
ERPROV0044	11/1/2015	2nd prov	Provider	Eastern	Kwahu West	Holy Family Hospital, Nkawkaw	District Hospital	FBO	Midwife	Female	59	SRN	36	19	24	16	16	6	24	25	4	7	1	1	3	1	3	3	1	1	0	0	1	1	1	1	1	0	1	1	1	1	1	0	2	1	1	1	1
ERPROV0045	11/1/2015	2nd prov	Provider	Eastern	Kwahu West	Holy Family Hospital, Nkawkaw	District Hospital	FBO	Anaesthetist	Female	33	ADVANCED DIP. IN ANAESTHETICS	3	22	28	16	16	7	23	25	8	8	1	1	3	1	3	3	1	1	3	1	1	1	1	1	0	1	1	1	1	1	1	1	2	1	1	1	1
ERPROV0047	11/1/2015	2nd prov	Provider	Eastern	Nsawam Adoagyiri	Nsawam Government Hospital	District Hospital	GHS	General Nurse	Female	51	ADVANCED DIPLOMA	26	23	28	14	17	7	21	25	6	8	1	1	3	1	3	3	1	1	3	1	1	1	1	1	1	1	1	1	1	1	1	1	2	1	1	1	1
ERPROV0048	11/1/2015	2nd prov	Provider	Eastern	Kwahu South	Kwahu Government Hospital, Atibie	District Hospital	GHS	General Nurse	Female	55	SRN/ MIDWIFERY	29	18	23	17	17	7	24	24	8	8	1	0	3	1	3	3	1	1	0	1	1	1	1	0	1	1	1	1	1	1	1	1	2	1	1	1	1
ERPROV0049	11/1/2015	2nd prov	Provider	Eastern	Kwahu South	Kwahu Government Hospital, Atibie	District Hospital	GHS	Midwife	Female	54	MIDWIFERY	13	18	18	15	17	5	20	24	8	8	1	0	3	1	3	3	1	1	0	1	1	1	1	0	1	0	0	0	1	1	0	0	0	1	1	1	1
ERPROV0050	11/1/2015	2nd prov	Provider	Eastern	Kwahu West	Holy Family Hospital, Nkawkaw	District Hospital	FBO	Midwife	Female	32	DIPLOMA IN MIDWIFERY	7	17	25	17	17	6	22	25	6	8	1	1	3	1	3	0	1	1	0	1	1	1	1	1	1	1	1	0	1	1	1	1	0	1	1	1	1
ERPROV0051	11/1/2015	2nd prov	Provider	Eastern	Kwahu West	Holy Family Hospital, Nkawkaw	District Hospital	FBO	Midwife	Female	25	TERTIARY	2.9	23	27	17	17	7	25	25	8	8	1	1	3	1	3	3	1	1	3	1	1	1	1	1	1	1	1	1	1	1	0	1	2	1	1	1	1
ERPROV0052	11/1/2015	2nd prov	Provider	Eastern	Kwahu South	Kwahu Government Hospital, Atibie	District Hospital	GHS	Midwife	Female	27	DIPLOMA IN MIDWIFERY	1.5	19	19	17	17	5	22	25	8	8	1	1	3	1	0	3	1	1	3	1	1	1	1	0	1	0	0	0	1	1	1	0	0	1	1	1	1
ERPROV0053	11/1/2015	2nd prov	Provider	Eastern	Kwahu West	Holy Family Hospital, Nkawkaw	District Hospital	FBO	General Nurse	Female	31	PAEDIATRIC NURSING CERTIFICATE	8	19	20	15	17	7	18	25	7	7	1	0	3	1	3	3	1	1	0	1	1	1	1	1	1	0	1	1	0	1	1	0	2	1	0	1	1
ERPROV0054	11/1/2015	2nd prov	Provider	Eastern	Kwahu West	Holy Family Hospital, Nkawkaw	District Hospital	FBO	General Nurse	Female	59	TERTIARY	36	16	28	16	17	3	24	25	7	8	1	0	3	0	3	3	1	1	0	1	1	0	0	1	1	1	1	1	1	1	1	1	2	1	1	1	1
ERPROV0055	11/1/2015	2nd prov	Provider	Eastern	Nsawam Adoagyiri	Nsawam Government Hospital	District Hospital	GHS	Medical Doctor	Male	34	BSC, MPH	7	16	28	15	17	7	16	25	7	8	1	0	3	1	0	3	1	1	0	1	1	1	1	1	1	1	1	1	1	1	1	1	2	1	1	1	1
ERPROV0056	11/1/2015	2nd prov	Provider	Eastern	Nsawam Adoagyiri	Nsawam Government Hospital	District Hospital	GHS	Midwife	Female	37	MIDWIFERY	2	20	20	16	15	6	19	25	8	8	1	1	3	1	3	3	1	1	0	1	1	1	1	1	1	1	1	0	0	1	1	1	0	1	1	1	1
ERPROV0057	11/1/2015	2nd prov	Provider	Eastern	Nsawam Adoagyiri	Nsawam Government Hospital	District Hospital	GHS	Midwife	Female	25	DIPLOMA IN MIDWIFERY	1	19	23	17	16	6	23	25	8	8	1	0	3	1	3	3	1	1	0	1	1	1	1	1	1	0	1	1	1	1	1	1	2	1	1	1	1
ERPROV0058	11/1/2015	2nd prov	Provider	Eastern	Nsawam Adoagyiri	Nsawam Government Hospital	District Hospital	GHS	Midwife	Female	25	DIPLOMA IN MIDWIFERY	1	23	27	13	16	7	23	24	8	8	1	1	3	1	3	3	1	1	3	1	1	1	1	1	1	1	1	1	1	1	0	1	2	1	1	1	1
ERPROV0059	11/1/2015	2nd prov	Provider	Eastern	Kwahu South	Kwahu Government Hospital, Atibie	District Hospital	GHS	MA/PA	Female	34	TERTIARY	3	14	28	14	16	7	21	24	5	8	0	0	3	1	0	3	1	1	0	0	1	1	1	1	1	1	1	1	1	1	1	1	2	1	1	1	1
ERPROV0060	11/1/2015	2nd prov	Provider	Eastern	Akwapim North	Tetteh Quarshie Memorial Hospital	District Hospital	GHS	Midwife	Female	57	DEGREE	35	22	24	12	16	7	19	21	3	8	1	1	3	1	3	3	1	1	3	1	1	1	1	0	1	1	1	1	1	1	1	1	2	1	1	1	1
ERPROV0061	11/1/2015	2nd prov	Provider	Eastern	Akwapim North	Tetteh Quarshie Memorial Hospital	District Hospital	GHS	General Nurse	Female	27	POST BASIC IN PAEDIATRIC NURSING	6	20	25	15	17	7	24	25	7	8	1	1	3	1	0	3	1	1	3	1	1	1	1	1	1	0	1	1	1	1	1	0	2	1	1	1	1
ERPROV0062	11/1/2015	2nd prov	Provider	Eastern	Kwahu South	Kwahu Government Hospital, Atibie	District Hospital	GHS	Midwife	Female	28	TERTIARY (DIPLOMA)	6	23	27	17	17	7	25	25	7	8	1	1	3	1	3	3	1	1	3	1	1	1	1	1	1	1	1	1	1	1	1	1	2	1	1	1	1
ERPROV0063	11/1/2015	2nd prov	Provider	Eastern	Kwahu South	Kwahu Government Hospital, Atibie	District Hospital	GHS	Midwife	Female	29	DIPLOMA IN MIDWIFERY	3	23	24	17	17	7	25	25	8	8	1	1	3	1	3	3	1	1	3	1	1	1	1	1	1	1	1	1	1	1	1	1	2	1	1	1	1
ERPROV0064	11/1/2015	2nd prov	Provider	Eastern	Akwapim North	Tetteh Quarshie Memorial Hospital	District Hospital	GHS	General Nurse	Female	49	BSC NURSING	29	20	25	14	16	3	24	25	7	8	1	1	3	1	3	0	1	1	3	1	1	1	1	1	1	1	1	1	1	1	1	1	2	1	1	1	0
ERPROV0065	11/1/2015	2nd prov	Provider	Eastern	Akwapim North	Tetteh Quarshie Memorial Hospital	District Hospital	GHS	Anaesthetist	Female	33	ADVANCED DIP. IN ANAESTHETICS	3	18	22	12	17	6	21	25	5	8	1	0	3	1	3	3	1	1	0	1	1	1	1	0	1	1	1	1	0	1	1	1	0	1	1	1	1
ERPROV00	11/1/2015	2nd prov	Provider	Eastern	Suhum	Suhum Government Hospital	District Hospital	GHS	Midwife	Female	28	BSC. MIDWIFERY	5	23	28	17	17	7	23	25	8	8	1	1	3	1	3	3	1	1	3	1	1	1	1	1	1	1	1	1	1	1	1	1	2	1	1	1	1
ERPROV0067	11/1/2015	2nd prov	Provider	Eastern	Akwapim North	Tetteh Quarshie Memorial Hospital	District Hospital	GHS	Midwife	Female	26	DIPLOMA IN MIDWIFERY	3	22	24	13	17	6	19	25	6	8	1	0	3	1	3	3	1	1	3	1	1	1	1	1	1	1	1	1	1	1	1	1	0	1	1	1	1
ERPROV0068	11/29/2015	3rd prov	Provider	Eastern	Lower Manya Krobo	St. Martin Hospital, Agormanya	District Hospital	FBO	Midwife	Female	29	DIPLOMA	2.5	22	28	17	17	6	21	23	8	8	1	1	3	1	3	3	1	1	3	1	1	1	1	0	1	1	1	1	1	1	1	1	2	1	1	1	1
ERPROV0069	11/29/2015	3rd prov	Provider	Eastern	Lower Manya Krobo	St. Martin Hospital, Agormanya	District Hospital	FBO	Midwife	Female	28	TERTIARY	3	23	27	17	17	7	20	24	8	8	1	1	3	1	3	3	1	1	3	1	1	1	1	1	1	1	1	1	1	1	0	1	2	1	1	1	1
ERPROV0070	11/29/2015	3rd prov	Provider	Eastern	Lower Manya Krobo	St. Martin Hospital, Agormanya	District Hospital	FBO	Midwife	Female	29	TERTIARY	6	23	27	15	17	7	21	24	7	8	1	1	3	1	3	3	1	1	3	1	1	1	1	1	1	1	1	1	1	1	1	1	2	1	1	1	0
ERPROV0071	11/29/2015	3rd prov	Provider	Eastern	Lower Manya Krobo	St. Martin Hospital, Agormanya	District Hospital	FBO	Anaesthetist	Female	36	TERTIARY	9	23	28	15	17	7	22	24	7	8	1	1	3	1	3	3	1	1	3	1	1	1	1	1	1	1	1	1	1	1	1	1	2	1	1	1	1
ERPROV0072	11/29/2015	3rd prov	Provider	Eastern	Lower Manya Krobo	St. Martin Hospital, Agormanya	District Hospital	FBO	General Nurse	Female	27	DIPLOMA	4	23	28	17	17	7	23	24	7	8	1	1	3	1	3	3	1	1	3	1	1	1	1	1	1	1	1	1	1	1	1	1	2	1	1	1	1
ERPROV0073	11/29/2015	3rd prov	Provider	Eastern	Lower Manya Krobo	St. Martin Hospital, Agormanya	District Hospital	FBO	Midwife	Female	52	GCE O'LEVEL	31	22	28	16	17	7	21	25	7	8	1	1	3	1	3	3	1	1	3	0	1	1	1	1	1	1	1	1	1	1	1	1	2	1	1	1	1
ERPROV0074	11/29/2015	3rd prov	Provider	Eastern	Lower Manya Krobo	Atua Government Hospital	District Hospital	GHS	Midwife	Female	28	DIPLOMA	3.5	21	28	17	17	6	22	24	7	7	1	1	3	1	3	3	0	1	3	1	1	1	1	1	0	1	1	1	1	1	1	1	2	1	1	1	1
ERPROV0075	11/29/2015	3rd prov	Provider	Eastern	Asuogyaman	VRA Hospital, Akosombo	District Hospital	Quasi-Government	Midwife	Female	26	TERTIARY	2	23	27	17	17	7	22	23	7	8	1	1	3	1	3	3	1	1	3	1	1	1	1	1	1	1	0	1	1	1	1	1	2	1	1	1	1
ERPROV0076	11/29/2015	3rd prov	Provider	Eastern	Lower Manya Krobo	Akuse Government Hospital	District Hospital	GHS	Medical Doctor	Female	30	TERTIARY	1	23	28	17	17	7	24	25	7	7	1	1	3	1	3	3	1	1	3	1	1	1	1	1	1	1	1	1	1	1	1	1	2	1	1	1	1
ERPROV0077	11/29/2015	3rd prov	Provider	Eastern	Lower Manya Krobo	Akuse Government Hospital	District Hospital	GHS	General Nurse	Female	45	BSC NURSING	19	20	26	17	17	7	25	25	7	8	1	1	3	1	3	3	1	1	0	1	1	1	1	1	1	0	1	1	1	1	1	1	2	1	1	1	0
ERPROV0078	11/29/2015	3rd prov	Provider	Eastern	Lower Manya Krobo	Akuse Government Hospital	District Hospital	GHS	Midwife	Female	57	GCE O'LEVEL	31	18	26	17	17	7	22	23	7	8	1	1	3	0	3	3	1	1	0	0	1	1	1	1	1	1	1	1	1	1	1	1	2	1	1	1	1
ERPROV0079	11/29/2015	3rd prov	Provider	Eastern	Lower Manya Krobo	Akuse Government Hospital	District Hospital	GHS	Midwife	Female	29	TERTIARY	2	21	28	16	17	4	21	25	7	8	1	1	3	1	3	3	1	0	3	0	1	1	1	1	1	1	1	1	1	1	1	1	2	1	1	1	1
ERPROV0080	11/29/2015	3rd prov	Provider	Eastern	Lower Manya Krobo	Akuse Government Hospital	District Hospital	GHS	Midwife	Female	30	TERTIARY	2	23	27	15	17	7	20	24	7	8	1	1	3	1	3	3	1	1	3	1	1	1	1	1	1	1	1	1	1	1	1	1	2	0	1	1	1
ERPROV0081	11/29/2015	3rd prov	Provider	Eastern	Lower Manya Krobo	Akuse Government Hospital	District Hospital	GHS	Midwife	Female	26	DIPLOMA	2.5	22	26	16	17	6	21	24	7	8	1	1	3	1	3	3	1	0	3	1	1	1	1	1	1	1	1	1	1	1	1	1	2	1	1	1	1
ERPROV0082	11/29/2015	3rd prov	Provider	Eastern	Upper Manya Krobo	Asessewa Government Hospital	District Hospital	GHS	Midwife	Female	58	GCE O'LEVEL	35	20	26	14	17	7	19	25	7	8	1	1	3	1	3	3	1	1	0	1	1	1	1	1	1	1	1	1	1	1	1	1	2	1	1	1	1
ERPROV0083	11/29/2015	3rd prov	Provider	Eastern	Upper Manya Krobo	Asessewa Government Hospital	District Hospital	GHS	General Nurse	Female	32	POST BASIC DIPLOMA	6	23	28	17	17	7	23	25	7	8	1	1	3	1	3	3	1	1	3	1	1	1	1	1	1	1	1	1	1	1	1	1	2	1	1	1	1
ERPROV0084	11/29/2015	3rd prov	Provider	Eastern	Lower Manya Krobo	Atua Government Hospital	District Hospital	GHS	PN/CN/EN/PON	Female	30	PAEDIATRIC NURSING	6	23	25	16	17	7	25	25	7	7	1	1	3	1	3	3	1	1	3	1	1	1	1	1	1	1	1	1	1	1	1	1	2	1	1	1	1
ERPROV0085	11/29/2015	3rd prov	Provider	Eastern	Lower Manya Krobo	Atua Government Hospital	District Hospital	GHS	Midwife	Female	58	TERTIARY	36	19	26	15	16	6	20	25	7	8	1	1	3	1	3	3	1	1	0	1	1	1	1	0	1	0	1	0	1	1	1	1	2	1	1	1	1
ERPROV0086	11/29/2015	3rd prov	Provider	Eastern	Lower Manya Krobo	Atua Government Hospital	District Hospital	GHS	General Nurse	Female	55	TERTIARY	31	18	27	16	17	4	22	24	7	8	1	1	3	1	3	3	1	1	0	0	1	1	1	1	0	1	1	1	1	1	1	1	2	1	1	1	1
ERPROV0087	11/29/2015	3rd prov	Provider	Eastern	Upper Manya Krobo	Asessewa Government Hospital	District Hospital	GHS	Midwife	Female	25	TERTIARY	1.5	18	28	16	16	7	23	24	6	8	1	0	3	1	0	3	1	0	3	1	1	1	1	1	1	1	1	1	1	1	1	1	2	1	1	1	1
ERPROV0088	11/29/2015	3rd prov	Provider	Eastern	Upper Manya Krobo	Asessewa Government Hospital	District Hospital	GHS	Midwife	Female	26	TERTIARY	1	23	25	17	17	7	23	25	6	8	1	1	3	1	3	3	1	1	3	1	1	1	1	1	1	1	1	0	1	1	1	1	2	1	1	1	1
ERPROV0089	11/29/2015	3rd prov	Provider	Eastern	East Akim	New Tafo Government Hospital	District Hospital	GHS	Midwife	Female	28	TERTIARY	1	21	26	12	17	7	22	22	6	8	1	0	3	1	3	3	1	1	3	1	0	1	1	1	1	0	1	1	1	1	1	0	2	1	1	1	1
ERPROV0090	11/29/2015	3rd prov	Provider	Eastern	East Akim	New Tafo Government Hospital	District Hospital	GHS	Midwife	Female	57	MSLC, MIDWIFERY	14	18	28	15	17	2	22	24	6	8	1	1	3	1	3	3	1	1	0	0	1	1	1	0	1	1	1	1	1	1	1	1	2	1	1	1	1
ERPROV0091	11/29/2015	3rd prov	Provider	Eastern	East Akim	New Tafo Government Hospital	District Hospital	GHS	General Nurse	Female	31	HEALTH ASSISTANT CLINICAL TRAINING	5	19	25	15	17	3	22	25	6	8	1	1	3	1	3	0	1	1	3	1	1	1	1	0	1	1	1	0	1	0	1	1	2	1	1	1	1
ERPROV0092	11/29/2015	3rd prov	Provider	Eastern	East Akim	New Tafo Government Hospital	District Hospital	GHS	General Nurse	Female	28	TERTIARY	2	23	28	13	17	7	18	24	5	8	1	1	3	1	3	3	1	1	3	1	1	1	1	1	1	1	1	1	1	1	1	1	2	1	1	1	1
ERPROV0093	11/29/2015	3rd prov	Provider	Eastern	East Akim	New Tafo Government Hospital	District Hospital	GHS	Midwife	Female	30	TERTIARY	3.5	23	26	17	17	7	23	25	5	8	1	1	3	1	3	3	1	1	3	1	1	1	1	1	1	1	1	1	1	1	1	1	2	1	1	1	1
ERPROV0094	11/29/2015	3rd prov	Provider	Eastern	Lower Manya Krobo	Atua Government Hospital	District Hospital	GHS	Midwife	Female	26	TERTIARY	1.7	22	26	17	17	7	24	25	4	8	1	0	3	1	3	3	1	1	3	1	1	1	1	1	1	1	1	1	1	1	1	1	2	1	1	1	1
ERPROV0095	11/29/2015	3rd prov	Provider	Eastern	East Akim	New Tafo Government Hospital	District Hospital	GHS	Midwife	Female	27	DIPLOMA	2.5	21	27	16	17	7	23	25	4	8	0	1	3	1	3	3	1	1	3	1	1	1	1	1	0	1	1	1	1	1	1	1	2	1	1	1	1
ERPROV0096	11/29/2015	3rd prov	Provider	Eastern	Upper Manya Krobo	Asessewa Government Hospital	District Hospital	GHS	Anaesthetist	Female	51	ADVANCED DIPLOMA IN ANAESTHETICS	25	19	26	14	17	5	19	23	4	8	1	1	3	0	3	3	0	1	3	1	0	1	1	1	0	1	1	1	0	1	1	1	2	1	1	1	1
ERPROV0097	11/29/2015	3rd prov	Provider	Eastern	Asuogyaman	VRA Hospital, Akosombo	District Hospital	Quasi-Government	General Nurse	Female	38	TERTIARY	13	22	28	16	17	7	22	24	4	8	1	1	3	1	3	3	1	1	3	0	1	1	1	1	1	1	1	1	1	1	1	1	2	1	1	1	1
ERPROV0098	11/29/2015	3rd prov	Provider	Eastern	Asuogyaman	VRA Hospital, Akosombo	District Hospital	Quasi-Government	General Nurse	Female	54	TERTIARY	29	23	28	8	17	7	23	24	4	8	1	1	3	1	3	3	1	1	3	1	1	1	1	1	1	1	1	1	1	1	1	1	2	1	1	1	1
ERPROV00	11/29/2015	3rd prov	Provider	Eastern	Asuogyaman	VRA Hospital, Akosombo	District Hospital	Quasi-Government	Anaesthetist	Male	42	ADVANCED DIPLOMA IN ANAESTHETICS	3	19	28	15	17	7	22	24	4	7	1	1	3	1	3	3	1	0	0	1	1	1	1	1	1	1	1	1	1	1	1	1	2	1	1	1	1
ERPROV0100	11/29/2015	3rd prov	Provider	Eastern	Lower Manya Krobo	Atua Government Hospital	District Hospital	GHS	Anaesthetist	Male	33	ADVANCED DIPLOMA IN ANAESTHETICS	3	22	28	17	17	7	22	24	3	7	1	1	3	1	3	3	1	1	3	1	0	1	1	1	1	1	1	1	1	1	1	1	2	1	1	1	1
ERPROV0101	11/29/2015	3rd prov	Provider	Eastern	Asuogyaman	VRA Hospital, Akosombo	District Hospital	Quasi-Government	General Nurse	Female	50	BSC NURSING	25	23	25	15	17	7	24	25	2	8	1	1	3	1	3	3	1	1	3	1	1	1	1	1	1	1	1	1	1	1	1	1	2	1	1	1	1
ERPROV0101	3/13/2016	4th prov	Provider	Eastern	Kwaebibirem	Kade Government Hospital	District Hospital	GHS	General Nurse	Female	30	DIPLOMA	3	22	28	15	17	6	24	25	2	8	1	1	3	1	3	3	1	1	3	0	1	1	1	1	1	1	1	1	1	1	1	1	2	1	1	1	1
ERPROV0102	11/29/2015	3rd prov	Provider	Eastern	Upper Manya Krobo	Asessewa Government Hospital	District Hospital	GHS	General Nurse	Female	29	TERTIARY	6	19	28	17	17	7	21	24	5	8	1	1	3	1	3	3	0	1	3	0	1	1	1	0	0	1	1	1	1	1	1	1	2	1	1	1	1
ERPROV0102	3/13/2016	4th prov	Provider	Eastern	West Akim	Asamankese Government Hospital	District Hospital	GHS	General Nurse	Female	57	GCE 'O' LEVEL	32	7	23	15	16	6	22	25	3	7	1	0	0	1	0	0	0	0	0	1	1	0	1	1	1	1	1	1	0	1	0	0	2	1	1	1	1
ERPROV0103	3/13/2016	4th prov	Provider	Eastern	Fanteakwa	Begoro Government Hospital	District Hospital	GHS	General Nurse	Female	30	CERTIFICATE IN PAEDIATRIC NURSING	5	16	28	17	17	7	25	24	7	8	1	1	3	1	0	3	1	1	0	1	0	1	1	1	1	1	1	1	1	1	1	1	2	1	1	1	1
ERPROV0104	3/13/2016	4th prov	Provider	Eastern	Atiwa	Enyiresi Government Hospital	District Hospital	GHS	General Nurse	Male	30	CERTIFICATE IN PAEDIATRIC NURSING	6	19	28	17	17	7	25	25	7	8	1	1	3	1	0	3	1	1	3	1	0	1	1	1	1	1	1	1	1	1	1	1	2	1	1	1	1
ERPROV0105	3/13/2016	4th prov	Provider	Eastern	East Akim	Hawa Memorial Hospital, Osiem	District Hospital	FBO	Midwife	Female	27	DIPLOMA	3	20	28	17	17	4	21	25	8	8	1	1	3	1	3	3	1	1	3	1	1	0	0	0	1	1	1	1	1	1	1	1	2	1	1	1	1
ERPROV0106	3/13/2016	4th prov	Provider	Eastern	Suhum	Suhum Government Hospital	District Hospital	GHS	Medical Doctor	Male	30	MBChB	3	23	28	16	17	7	25	25	6	8	1	1	3	1	3	3	1	1	3	1	1	1	1	1	1	1	1	1	1	1	1	1	2	1	1	1	1
ERPROV0107	3/13/2016	4th prov	Provider	Eastern	Kwaebibirem	Kade Government Hospital	District Hospital	GHS	General Nurse	Female	49	DEGREE	29	22	28	17	17	7	20	24	7	8	1	1	3	1	3	3	1	1	3	0	1	1	1	1	1	1	1	1	1	1	1	1	2	1	1	1	1
ERPROV0108	3/13/2016	4th prov	Provider	Eastern	West Akim	Asamankese Government Hospital	District Hospital	GHS	Midwife	Female	56	CERTIFICATE	11	22	28	17	17	7	23	24	7	8	1	1	3	1	3	3	1	1	3	0	1	1	1	1	1	1	1	1	1	1	1	1	2	1	1	1	1
ERPROV0109	3/13/2016	4th prov	Provider	Eastern	Fanteakwa	Begoro Government Hospital	District Hospital	GHS	Medical Doctor	Male	30	MBChB	3	22	26	16	17	7	23	25	7	8	0	1	3	1	3	3	1	1	3	1	1	1	1	1	1	1	1	1	1	1	0	1	2	1	1	1	1
ERPROV0110	3/13/2016	4th prov	Provider	Eastern	Fanteakwa	Begoro Government Hospital	District Hospital	GHS	General Nurse	Female	55	ADVANCE DIPLOMA	36	22	28	17	16	7	23	25	6	8	1	1	3	1	3	3	1	1	3	1	1	0	1	1	1	1	1	1	1	1	1	1	2	1	1	1	1
ERPROV0111	3/13/2016	4th prov	Provider	Eastern	East Akim	Kibi Government Hospital	District Hospital	GHS	PN/CN/EN/PON	Female	34	DIPLOMA	6	19	28	17	17	1	22	25	7	8	1	1	3	1	0	3	1	1	3	1	1	1	1	1	0	1	1	1	1	1	1	1	2	1	1	1	1
ERPROV0112	3/13/2016	4th prov	Provider	Eastern	East Akim	Hawa Memorial Hospital, Osiem	District Hospital	FBO	Midwife	Female	30	DIPLOMA	3	22	28	15	16	7	21	25	7	8	1	0	3	1	3	3	1	1	3	1	1	1	1	1	1	1	1	1	1	1	1	1	2	1	1	1	1
ERPROV0113	3/13/2016	4th prov	Provider	Eastern	Kwaebibirem	Kade Government Hospital	District Hospital	GHS	Midwife	Female	30	DIPLOMA	3	20	26	17	17	6	22	24	7	8	1	1	3	1	3	3	1	1	0	1	1	1	1	1	1	1	1	1	1	1	1	1	2	1	1	1	1
ERPROV0114	3/13/2016	4th prov	Provider	Eastern	West Akim	Asamankese Government Hospital	District Hospital	GHS	Midwife	Female	34	DIPLOMA	2	22	27	17	17	6	22	25	8	8	1	1	3	1	3	3	1	1	3	1	1	1	1	0	1	1	1	1	1	1	1	1	2	1	1	1	1
ERPROV0115	3/13/2016	4th prov	Provider	Eastern	Atiwa	Enyiresi Government Hospital	District Hospital	GHS	Midwife	Female	29	DIPLOMA	4	20	27	17	17	7	22	25	7	8	1	1	3	1	3	0	1	1	3	1	1	1	1	1	1	1	1	1	1	1	1	1	2	1	1	1	1
ERPROV0116	3/13/2016	4th prov	Provider	Eastern	East Akim	Kibi Government Hospital	District Hospital	GHS	General Nurse	Female	56		32	14	23	16	17	6	22	24	5	8	1	1	3	1	3	0	1	1	0	0	1	1	1	0	0	1	1	1	1	1	1	1	2	1	1	1	1
ERPROV0117	3/13/2016	4th prov	Provider	Eastern	East Akim	Hawa Memorial Hospital, Osiem	District Hospital	FBO	Midwife	Female	27	DIPLOMA	6	19	26	15	15	6	23	24	7	8	1	1	3	1	3	3	1	1	0	1	1	1	1	1	0	1	1	1	1	1	1	1	2	1	1	1	1
ERPROV0118	3/13/2016	4th prov	Provider	Eastern	Upper Manya Krobo	Asessewa Government Hospital	District Hospital	GHS	Medical Doctor	Male	32	MBChB	4	23	28	16	17	7	23	25	7	8	1	1	3	1	3	3	1	1	3	1	1	1	1	1	1	1	1	1	1	1	1	1	2	1	1	1	1
ERPROV0119	3/13/2016	4th prov	Provider	Eastern	Kwaebibirem	Kade Government Hospital	District Hospital	GHS	Anaesthetist	Female	36	ADVANCE DIPLOMA	6	22	28	16	16	7	22	25	6	8	1	1	3	1	3	3	0	1	3	1	1	1	1	1	1	1	1	1	1	1	1	1	2	1	1	1	1
ERPROV0120	3/13/2016	4th prov	Provider	Eastern	West Akim	Asamankese Government Hospital	District Hospital	GHS	Midwife	Female	35	DIPLOMA	5	22	28	15	17	7	23	24	8	8	1	0	3	1	3	3	1	1	3	1	1	1	1	1	1	1	1	1	1	1	1	1	2	1	1	1	1
ERPROV0121	3/13/2016	4th prov	Provider	Eastern	Fanteakwa	Begoro Government Hospital	District Hospital	GHS	Midwife	Female	29	DIPLOMA	2	22	28	17	17	7	25	25	6	8	1	1	3	1	3	3	1	1	3	1	1	1	1	0	1	1	1	1	1	1	1	1	2	1	1	1	1
ERPROV0122	3/13/2016	4th prov	Provider	Eastern	Atiwa	Enyiresi Government Hospital	District Hospital	GHS	Anaesthetist	Male	32	ADVANCE DIPLOMA	4	23	28	15	17	7	19	24	7	8	1	1	3	1	3	3	1	1	3	1	1	1	1	1	1	1	1	1	1	1	1	1	2	1	1	1	1
ERPROV0123	3/13/2016	4th prov	Provider	Eastern	East Akim	Kibi Government Hospital	District Hospital	GHS	Medical Doctor	Female	29	MBChB	2	23	28	16	16	7	23	25	7	8	1	1	3	1	3	3	1	1	3	1	1	1	1	1	1	1	1	1	1	1	1	1	2	1	1	1	1
ERPROV0124	3/13/2016	4th prov	Provider	Eastern	East Akim	Hawa Memorial Hospital, Osiem	District Hospital	FBO	Midwife	Female	64	GCE 'O' LEVEL	43	20	26	17	17	7	19	22	7	8	1	1	3	1	3	3	1	1	0	1	1	1	1	1	1	1	0	1	1	1	1	1	2	1	1	1	1
ERPROV0125	3/13/2016	4th prov	Provider	Eastern	Kwaebibirem	Kade Government Hospital	District Hospital	GHS	Midwife	Female	26	DIPLOMA	1.87616	18	28	16	17	4	25	25	7	8	1	1	3	1	3	3	1	1	0	0	1	1	1	0	1	1	1	1	1	1	1	1	2	1	1	1	1
ERPROV0126	3/13/2016	4th prov	Provider	Eastern	West Akim	Asamankese Government Hospital	District Hospital	GHS	General Nurse	Male	28	DIPLOMA	3	23	28	16	17	7	22	24	8	8	1	1	3	1	3	3	1	1	3	1	1	1	1	1	1	1	1	1	1	1	1	1	2	1	1	1	1
ERPROV0127	3/13/2016	4th prov	Provider	Eastern	Fanteakwa	Begoro Government Hospital	District Hospital	GHS	Midwife	Female	27	DIPLOMA	3	23	28	15	17	7	24	24	6	8	1	1	3	1	3	3	1	1	3	1	1	1	1	1	1	1	1	1	1	1	1	1	2	1	1	1	1
ERPROV0128	3/13/2016	4th prov	Provider	Eastern	Atiwa	Enyiresi Government Hospital	District Hospital	GHS	General Nurse	Female	57	GCE 'O' LEVEL	32	18	27	16	17	5	23	24	7	8	1	1	3	1	3	3	1	1	0	1	0	0	1	1	1	1	1	1	1	1	0	1	2	1	1	1	1
ERPROV0129	3/13/2016	4th prov	Provider	Eastern	East Akim	Kibi Government Hospital	District Hospital	GHS	Midwife	Female	29	DIPLOMA	5	22	28	17	16	2	21	23	8	8	1	1	3	1	3	3	1	1	3	0	1	1	1	1	1	1	1	1	1	1	1	1	2	1	1	1	1
ERPROV0130	3/13/2016	4th prov	Provider	Eastern	Lower Manya Krobo	Atua Government Hospital	District Hospital	GHS	Medical Doctor	Female	34	MBChB	5	23	28	14	17	7	25	25	8	8	1	1	3	1	3	3	1	1	3	1	1	1	1	1	1	1	1	1	1	1	1	1	2	1	1	1	1
ERPROV0131	3/13/2016	4th prov	Provider	Eastern	West Akim	Asamankese Government Hospital	District Hospital	GHS	Anaesthetist	Male	32	ADVANCE DIPLOMA	6	22	27	15	17	7	24	25	7	8	0	1	3	1	3	3	1	1	3	1	1	1	1	1	1	1	1	1	1	1	1	1	2	1	1	1	1
ERPROV0132	3/13/2016	4th prov	Provider	Eastern	Fanteakwa	Begoro Government Hospital	District Hospital	GHS	Midwife	Female	28	DIPLOMA	3	21	28	16	17	6	23	25	7	8	0	1	3	1	3	3	1	1	3	0	1	1	1	1	1	1	1	1	1	1	1	1	2	1	1	1	1
ERPROV0133	3/13/2016	4th prov	Provider	Eastern	Atiwa	Enyiresi Government Hospital	District Hospital	GHS	Midwife	Female	29	DIPLOMA	6	20	28	12	17	6	21	25	7	8	1	0	3	1	3	3	1	0	3	0	1	1	1	1	1	1	1	1	1	1	1	1	2	1	1	1	1
ERPROV0134	3/13/2016	4th prov	Provider	Eastern	East Akim	Kibi Government Hospital	District Hospital	GHS	Midwife	Female	31	DIPLOMA	3	23	28	14	17	6	24	24	6	8	1	1	3	1	3	3	1	1	3	1	1	1	1	1	1	1	1	1	1	1	1	1	2	1	1	1	1
ERPROV0135	3/13/2016	4th prov	Provider	Eastern	East Akim	Hawa Memorial Hospital, Osiem	District Hospital	FBO	General Nurse	Female	27	CERTIFICATE	3	23	27	17	17	7	22	24	6	8	1	1	3	1	3	3	1	1	3	1	1	1	1	1	1	1	1	1	1	1	1	1	2	1	1	1	1
ERPROV0136	3/13/2016	4th prov	Provider	Eastern	Atiwa	Enyiresi Government Hospital	District Hospital	GHS	Medical Doctor	Female	28	MBChB	2	23	28	16	17	7	25	25	7	8	1	1	3	1	3	3	1	1	3	1	1	1	1	1	1	1	1	1	1	1	1	1	2	1	1	1	1
ERPROV0137	3/13/2016	4th prov	Provider	Eastern	Kwaebibirem	Kade Government Hospital	District Hospital	GHS	Medical Doctor	Male	33	MBChB	5	20	28	17	17	7	19	25	7	8	1	1	3	1	3	3	1	1	0	1	1	1	1	1	1	1	1	1	1	1	1	1	2	1	1	1	1
ERPROV0138	3/13/2016	4th prov	Provider	Eastern	Atiwa	Enyiresi Government Hospital	District Hospital	GHS	Midwife	Female	27	DIPLOMA	4	23	27	17	17	7	23	25	7	8	1	1	3	1	3	3	1	1	3	1	1	1	1	1	1	1	1	1	1	1	0	1	2	1	1	1	1
ERPROV0139	3/13/2016	4th prov	Provider	Eastern	East Akim	Kibi Government Hospital	District Hospital	GHS	Midwife	Female	27	DIPLOMA	3	23	28	17	17	7	24	25	8	8	1	1	3	1	3	3	1	1	3	1	1	1	1	1	1	1	1	1	1	1	1	1	2	1	1	1	1
ERPROV0140	3/13/2016	4th prov	Provider	Eastern	East Akim	Hawa Memorial Hospital, Osiem	District Hospital	FBO	General Nurse	Male	31	DIPLOMA	3	23	27	15	16	7	19	23	6	8	1	1	3	1	3	3	1	1	3	1	1	1	1	1	1	1	1	1	1	1	1	0	2	1	1	1	1
ERPROV0141	3/13/2016	4th prov	Provider	Eastern	Birim North	New Abirem Government Hospital	District Hospital	GHS	Medical Doctor	Female	32	MBChB	4	17	28	16	17	7	22	24	8	8	1	1	3	1	3	0	1	1	0	1	1	1	1	1	1	1	1	1	1	1	1	1	2	1	1	1	1
ERPROV0143	4/17/2016	5th prov	Provider	Eastern	Nsawam Adoagyiri	Nsawam Government Hospital	District Hospital	GHS	Midwife	Female	29		5	23	28	16	17	7	24	25	7	8	1	1	3	1	3	3	1	1	3	1	1	1	1	1	1	1	1	1	1	1	1	1	2	1	1	1	1
ERPROV0144	4/17/2016	5th prov	Provider	Eastern	Denkyembuor	St. Dominic Hospital, Akwatia	District Hospital	FBO	Midwife	Female	28		4	23	28	17	17	7	21	25	8	8	1	1	3	1	3	3	1	1	3	1	1	1	1	1	1	1	1	1	1	1	1	1	2	1	1	1	1
ERPROV0145	4/17/2016	5th prov	Provider	Eastern	New Juaben	SDA Hospital, Koforidua	District Hospital	FBO	Midwife	Female	28		3	22	28	17	17	7	19	25	5	8	1	1	3	1	3	3	1	1	3	0	1	1	1	1	1	1	1	1	1	1	1	1	2	1	1	1	1
ERPROV0146	4/17/2016	5th prov	Provider	Eastern	New Juaben	St. Joseph Hospital, Koforidua	District Hospital	FBO	Medical Doctor	Male	34	MBChB	3	23	27	15	17	7	24	25	7	8	1	1	3	1	3	3	1	1	3	1	1	1	1	1	1	1	1	1	1	1	1	1	2	1	1	1	1
ERPROV0147	4/17/2016	5th prov	Provider	Eastern	Birim Central	Oda Government Hospital	District Hospital	GHS	General Nurse	Female			7	23	28	17	17	7	25	25	7	8	1	1	3	1	3	3	1	1	3	1	1	1	1	1	1	1	1	1	1	1	1	1	2	1	1	1	1
ERPROV0148	4/17/2016	5th prov	Provider	Eastern	Suhum	Suhum Government Hospital	District Hospital	GHS	Midwife	Female		DIPLOMA IN MIDWIFERY	6	23	28	17	17	7	24	25	6	8	1	1	3	1	3	3	1	1	3	1	1	1	1	1	1	1	1	1	1	1	1	1	2	1	1	1	1
ERPROV0149	4/17/2016	5th prov	Provider	Eastern	Nsawam Adoagyiri	Nsawam Government Hospital	District Hospital	GHS	Midwife	Female	28		3	20	28	17	17	7	21	25	7	8	1	1	3	1	3	3	1	1	0	1	1	1	1	1	1	1	1	1	1	1	1	1	2	1	1	1	1
ERPROV0150	4/17/2016	5th prov	Provider	Eastern	New Juaben	SDA Hospital, Koforidua	District Hospital	FBO	Midwife	Female	29		4	17	28	17	17	7	22	25	8	8	1	1	3	1	3	0	1	1	0	1	1	1	1	1	1	1	1	1	1	1	1	1	2	1	1	1	1
ERPROV0151	4/17/2016	5th prov	Provider	Eastern	Denkyembuor	GCD Hospital, Akwatia	District Hospital	Quasi-Government	Midwife	Female	28		2	22	27	17	17	7	24	25	7	8	1	1	3	1	3	3	1	1	3	1	1	1	1	0	1	1	1	1	1	1	1	1	2	1	1	0	1
ERPROV0152	4/17/2016	5th prov	Provider	Eastern	New Juaben	St. Joseph Hospital, Koforidua	District Hospital	FBO	Anaesthetist	Female	41		19	23	28	16	17	7	21	24	8	8	1	1	3	1	3	3	1	1	3	1	1	1	1	1	1	1	1	1	1	1	1	1	2	1	1	1	1
ERPROV0153	4/17/2016	5th prov	Provider	Eastern	Birim Central	Oda Government Hospital	District Hospital	GHS	Midwife	Female	27		1	16	27	17	17	7	23	25	7	8	1	1	0	1	3	3	1	1	0	1	1	1	1	0	1	1	1	1	1	1	1	1	2	1	1	0	1
ERPROV0154	4/17/2016	5th prov	Provider	Eastern	Suhum	Suhum Government Hospital	District Hospital	GHS	General Nurse	Female	28		4	22	28	12	15	7	19	23	7	8	1	1	3	1	3	3	1	1	3	0	1	1	1	1	1	1	1	1	1	1	1	1	2	1	1	1	1
ERPROV0155	4/17/2016	5th prov	Provider	Eastern	Denkyembuor	St. Dominic Hospital, Akwatia	District Hospital	FBO	General Nurse	Female	28	DEGREE	1.7	23	25	15	16	7	22	25	7	8	1	1	3	1	3	3	1	1	3	1	1	1	1	1	1	1	1	1	1	0	1	1	2	1	1	1	1
ERPROV0156	4/17/2016	5th prov	Provider	Eastern	New Juaben	SDA Hospital, Koforidua	District Hospital	FBO	Midwife	Female	31		8	23	28	16	17	7	23	23	7	8	1	1	3	1	3	3	1	1	3	1	1	1	1	1	1	1	1	1	1	1	1	1	2	1	1	1	1
ERPROV0157	4/17/2016	5th prov	Provider	Eastern	East Akim	Hawa Memorial Hospital, Osiem	District Hospital	FBO	Midwife	Female	27	DIPLOMA IN MIDWIFERY	4	23	28	17	16	7	20	25	8	8	1	1	3	1	3	3	1	1	3	1	1	1	1	1	1	1	1	1	1	1	1	1	2	1	1	1	1
ERPROV0158	4/17/2016	5th prov	Provider	Eastern	New Juaben	St. Joseph Hospital, Koforidua	District Hospital	FBO	Midwife	Female	26	DIPLOMA IN MIDWIFERY	3	23	27	16	16	6	21	25	6	8	1	1	3	1	3	3	1	1	3	1	1	1	1	1	1	1	1	1	1	1	1	1	2	1	1	1	1
ERPROV0159	4/17/2016	5th prov	Provider	Eastern	Birim Central	Oda Government Hospital	District Hospital	GHS	Anaesthetist	Female	45	ADVANCE DIPLOMA	18	19	25	17	17	7	21	22	4	8	1	1	3	1	3	3	1	1	0	1	1	1	1	0	1	1	1	1	1	1	1	1	0	1	1	1	0
ERPROV0160	4/17/2016	5th prov	Provider	Eastern	Suhum	Suhum Government Hospital	District Hospital	GHS	Midwife	Female	28	DIPLOMA IN MIDWIFERY	2.5	22	27	14	15	7	21	24	6	8	1	1	3	1	3	3	1	0	3	1	1	1	1	1	1	1	1	1	1	1	1	1	2	1	1	0	1
ERPROV0161	4/17/2016	5th prov	Provider	Eastern	Nsawam Adoagyiri	Nsawam Government Hospital	District Hospital	GHS	Anaesthetist	Male	35	ADVANCE DIPLOMA	8	23	28	16	16	7	21	25	8	8	1	1	3	1	3	3	1	1	3	1	1	1	1	1	1	1	1	1	1	1	1	1	2	1	1	1	1
ERPROV0162	4/17/2016	5th prov	Provider	Eastern	Denkyembuor	St. Dominic Hospital, Akwatia	District Hospital	FBO	Anaesthetist	Male	30	ADVANCE DIPLOMA	7	23	27	16	17	7	22	25	7	8	1	1	3	1	3	3	1	1	3	1	1	1	1	1	1	0	1	1	1	1	1	1	2	1	1	1	1
ERPROV0163	4/17/2016	5th prov	Provider	Eastern	New Juaben	SDA Hospital, Koforidua	District Hospital	FBO	MA/PA	Female	57	ADVANCE DIPLOMA	36	23	26	16	17	7	22	25	7	8	1	1	3	1	3	3	1	1	3	1	1	1	1	1	1	1	1	1	1	1	1	1	2	1	1	1	1
ERPROV0164	4/17/2016	5th prov	Provider	Eastern	Denkyembuor	GCD Hospital, Akwatia	District Hospital	Quasi-Government	General Nurse	Female	56	DIPLOMA IN NURSING	34	16	25	14	15	5	24	25	7	8	1	1	3	1	3	3	0	0	0	0	1	1	1	1	0	1	1	1	1	1	1	1	0	1	1	1	1
ERPROV0165	4/17/2016	5th prov	Provider	Eastern	Birim Central	Oda Government Hospital	District Hospital	GHS	Midwife	Female	27	DIPLOMA IN MIDWIFERY	4	23	28	17	17	7	24	25	8	8	1	1	3	1	3	3	1	1	3	1	1	1	1	1	1	1	1	1	1	1	1	1	2	1	1	1	1
ERPROV01	4/17/2016	5th prov	Provider	Eastern	Suhum	Suhum Government Hospital	District Hospital	GHS	Midwife	Female	39	POST BASIC MIDWIFERY	16	22	26	17	17	7	22	25	7	8	1	0	3	1	3	3	1	1	3	1	1	1	1	1	1	1	1	1	1	1	1	1	2	1	1	1	1
ERPROV0167	4/17/2016	5th prov	Provider	Eastern	Nsawam Adoagyiri	Nsawam Government Hospital	District Hospital	GHS	General Nurse	Female	25	DIPLOMA IN NURSING	4	22	27	17	17	7	23	25	7	8	1	1	3	1	3	3	1	1	3	1	0	1	1	1	1	1	1	1	1	1	1	1	2	1	1	1	1
ERPROV0168	4/17/2016	5th prov	Provider	Eastern	Denkyembuor	St. Dominic Hospital, Akwatia	District Hospital	FBO	Midwife	Female	32	DEGREE	7	22	28	15	17	6	23	25	5	8	0	1	3	1	3	3	1	1	3	1	1	1	1	1	1	1	1	1	1	1	1	1	2	1	1	1	1
ERPROV0169	4/17/2016	5th prov	Provider	Eastern	New Juaben	SDA Hospital, Koforidua	District Hospital	FBO	General Nurse	Female	28	DIPLOMA IN NURSING	6	21	28	16	17	6	23	25	7	8	1	0	3	1	3	3	1	1	3	1	1	1	1	1	0	1	1	1	1	1	1	1	2	1	1	1	1
ERPROV0170	4/17/2016	5th prov	Provider	Eastern	Denkyembuor	GCD Hospital, Akwatia	District Hospital	Quasi-Government	General Nurse	Female	25	CERTIFICATE IN HEALTH ASSISTANT	2	16	25	8	16	4	18	23	6	7	1	0	3	0	3	3	0	1	0	1	1	0	1	1	1	1	1	1	1	1	1	1	2	1	0	1	1
ERPROV0171	4/17/2016	5th prov	Provider	Eastern	New Juaben	St. Joseph Hospital, Koforidua	District Hospital	FBO	Midwife	Female	25	DIPLOMA IN MIDWIFERY	2.5	22	26	17	16	7	22	24	8	8	1	1	3	0	3	3	1	1	3	1	1	1	1	1	1	1	1	1	1	1	1	1	2	1	1	1	1
ERPROV0172	4/17/2016	5th prov	Provider	Eastern	Suhum	Suhum Government Hospital	District Hospital	GHS	Midwife	Female	30	DIPLOMA IN MIDWIFERY	7	23	26	17	17	7	23	25	8	8	1	1	3	1	3	3	1	1	3	1	1	1	1	1	1	1	1	1	0	1	1	1	2	1	1	1	1
ERPROV0173	4/17/2016	5th prov	Provider	Eastern	Nsawam Adoagyiri	Nsawam Government Hospital	District Hospital	GHS	Midwife	Female	30		4	17	24	17	17	7	19	24	7	8	1	1	3	1	3	0	1	1	0	1	1	1	1	1	1	1	1	1	1	0	0	0	2	1	1	1	1
ERPROV0174	4/17/2016	5th prov	Provider	Eastern	Denkyembuor	St. Dominic Hospital, Akwatia	District Hospital	FBO	Midwife	Female	26		4	23	26	17	17	7	25	25	7	8	1	1	3	1	3	3	1	1	3	1	1	1	1	1	1	1	1	1	1	1	1	1	2	1	1	1	1
ERPROV0175	4/17/2016	5th prov	Provider	Eastern	New Juaben	SDA Hospital, Koforidua	District Hospital	FBO	Anaesthetist	Female	32		4	20	27	15	16	5	19	24	5	8	0	1	3	1	3	3	1	1	3	0	1	0	1	1	1	1	1	1	1	1	1	1	2	1	1	1	1
ERPROV0176	4/17/2016	5th prov	Provider	Eastern	Denkyembuor	GCD Hospital, Akwatia	District Hospital	Quasi-Government	Midwife	Female	24	DIPLOMA IN MIDWIFERY	2	23	25	16	17	7	21	23	8	8	1	1	3	1	3	3	1	1	3	1	1	1	1	1	1	1	1	1	1	1	1	0	2	1	1	1	1
ERPROV0177	4/17/2016	5th prov	Provider	Eastern	New Juaben	St. Joseph Hospital, Koforidua	District Hospital	FBO	Midwife	Female	27	DIPLOMA IN MIDWIFERY	4	23	25	16	16	4	24	25	8	8	1	1	3	1	3	3	1	1	3	1	1	1	1	1	1	1	1	1	1	1	1	1	2	1	1	1	1
ERPROV0178	4/17/2016	5th prov	Provider	Eastern	Birim Central	Oda Government Hospital	District Hospital	GHS	Medical Doctor	Female	31	MBChB	5	22	28	17	17	7	25	25	7	8	1	0	3	1	3	3	1	1	3	1	1	1	1	1	1	1	1	1	1	1	1	1	2	1	1	1	1
ERPROV0179	4/17/2016	5th prov	Provider	Eastern	Denkyembuor	St. Dominic Hospital, Akwatia	District Hospital	FBO	Midwife	Female	26	DIPLOMA IN MIDWIFERY	2	22	28	17	17	6	20	24	7	8	1	0	3	1	3	3	1	1	3	1	1	1	1	1	1	1	1	1	1	1	1	1	2	1	1	1	1
ERPROV0180	4/17/2016	5th prov	Provider	Eastern	Denkyembuor	GCD Hospital, Akwatia	District Hospital	Quasi-Government	Anaesthetist	Male	37	ADVANCE DIPLOMA	10	23	27	17	17	7	24	24	3	7	1	1	3	1	3	3	1	1	3	1	1	1	1	1	1	1	1	1	1	1	1	1	2	1	1	1	1
ERPROV0181	4/17/2016	5th prov	Provider	Eastern	New Juaben	St. Joseph Hospital, Koforidua	District Hospital	FBO	General Nurse	Female	45	PON/ MSC ONGOING	20	19	28	17	17	6	23	24	8	8	1	0	3	1	3	3	1	1	0	1	1	1	1	1	1	1	1	1	1	1	1	1	2	1	1	1	1
ERPROV0182	4/17/2016	5th prov	Provider	Eastern	Birim Central	Oda Government Hospital	District Hospital	GHS	Midwife	Female	28	DIPLOMA IN MIDWIFERY	4	23	27	17	17	7	25	25	6	8	1	1	3	1	3	3	1	1	3	1	1	1	1	1	1	0	1	1	1	1	1	1	2	1	1	1	1
ERPROV0183	4/17/2016	5th prov	Provider	Eastern	Suhum	Suhum Government Hospital	District Hospital	GHS	Midwife	Female	30		4	23	28	17	17	7	23	25	5	8	1	1	3	1	3	3	1	1	3	1	1	1	1	1	1	1	1	1	1	1	1	1	2	1	1	1	1
ERPROV0184	5/29/2016	6th prov	Provider	Eastern	Upper Manya Krobo	Asessewa Government Hospital	District Hospital	GHS	Midwife	Female	39	CERTIFICATE	20	22	27	11	17	7	21	23	4	8	1	1	3	1	3	3	1	1	3	1	1	0	1	1	1	1	1	1	1	1	1	1	2	1	1	1	1
ERPROV0185	5/29/2016	6th prov	Provider	Eastern	East Akim	New Tafo Government Hospital	District Hospital	GHS	Midwife	Female	27	DIPLOMA	3	22	28	13	17	7	24	25	7	8	1	1	3	1	3	3	1	1	3	0	1	1	1	1	1	1	1	1	1	1	1	1	2	1	1	1	1
ERPROV0186	5/29/2016	6th prov	Provider	Eastern	Asuogyaman	VRA Hospital, Akosombo	District Hospital	Quasi-Government	Midwife	Female	46	1ST DEGREE	23	16	24	14	16	6	23	23	8	8	1	0	3	1	0	3	1	1	0	1	1	1	1	1	1	0	1	1	1	1	1	1	2	1	1	1	0
ERPROV0187	5/29/2016	6th prov	Provider	Eastern	Lower Manya Krobo	St. Martin Hospital, Agormanya	District Hospital	FBO	Midwife	Female	27	DIPLOMA	6	22	27	16	17	7	23	25	7	8	1	0	3	1	3	3	1	1	3	1	1	1	1	1	1	1	1	1	1	1	1	1	2	1	1	1	1
ERPROV0188	5/29/2016	6th prov	Provider	Eastern	Lower Manya Krobo	Atua Government Hospital	District Hospital	GHS	General Nurse	Female	25	DIPLOMA	2	23	28	17	17	7	24	25	7	8	1	1	3	1	3	3	1	1	3	1	1	1	1	1	1	1	1	1	1	1	1	1	2	1	1	1	1
ERPROV0189	5/29/2016	6th prov	Provider	Eastern	Lower Manya Krobo	Akuse Government Hospital	District Hospital	GHS	Anaesthetist	Male	47	ADVANCED DIPLOMA	12	16	27	14	16	7	23	24	3	8	1	0	3	1	3	0	1	1	0	1	1	1	1	1	1	0	1	1	1	1	1	1	2	1	1	1	1
ERPROV0190	5/29/2016	6th prov	Provider	Eastern	Upper Manya Krobo	Asessewa Government Hospital	District Hospital	GHS	Midwife	Female	28	DIPLOMA	2	23	28	17	17	7	25	25	8	8	1	1	3	1	3	3	1	1	3	1	1	1	1	1	1	1	1	1	1	1	1	1	2	1	1	1	1
ERPROV0191	5/29/2016	6th prov	Provider	Eastern	East Akim	New Tafo Government Hospital	District Hospital	GHS	Midwife	Female	29	DIPLOMA	3	20	27	16	17	7	23	24	8	8	1	0	3	1	3	3	1	1	3	1	1	0	1	0	1	1	0	1	1	1	1	1	2	1	1	1	1
ERPROV0192	5/29/2016	6th prov	Provider	Eastern	East Akim	Kibi Government Hospital	District Hospital	GHS	Midwife	Female	27	DIPLOMA	3	22	28	16	17	7	24	25	8	8	1	1	3	1	3	3	1	1	3	1	1	0	1	1	1	1	1	1	1	1	1	1	2	1	1	1	1
ERPROV0193	5/29/2016	6th prov	Provider	Eastern	New Juaben	Koforidua Polyclinic	Polyclinic	GHS	General Nurse	Female	53	CERTIFICATE	26	16	26	15	17	6	18	22	8	8	0	0	3	1	3	3	1	1	0	1	1	0	1	0	1	1	0	1	1	1	1	1	2	1	1	1	1
ERPROV0194	5/29/2016	6th prov	Provider	Eastern	Lower Manya Krobo	Atua Government Hospital	District Hospital	GHS	Anaesthetist	Female	32	ADVANCED DIPLOMA	5	23	26	17	17	7	25	25	8	8	1	1	3	1	3	3	1	1	3	1	1	1	1	1	1	1	0	1	1	1	1	1	2	1	1	1	1
ERPROV0195	5/29/2016	6th prov	Provider	Eastern	Lower Manya Krobo	Akuse Government Hospital	District Hospital	GHS	Midwife	Female	56	CERTIFICATE	10	19	27	16	17	7	19	21	7	8	1	1	3	1	3	3	1	1	0	1	1	1	1	0	1	1	1	1	1	1	0	1	2	1	1	1	1
ERPROV0196	5/29/2016	6th prov	Provider	Eastern	Upper Manya Krobo	Asessewa Government Hospital	District Hospital	GHS	General Nurse	Female	34	1ST DEGREE	5	19	28	17	17	5	25	25	7	8	1	1	3	1	3	0	1	1	3	0	1	1	1	1	1	1	1	1	1	1	1	1	2	1	1	1	1
ERPROV0197	5/29/2016	6th prov	Provider	Eastern	East Akim	Kibi Government Hospital	District Hospital	GHS	Midwife	Female	28	1ST DEGREE	6	22	28	16	17	7	19	24	8	8	1	1	3	1	3	3	1	0	3	1	1	1	1	1	1	1	1	1	1	1	1	1	2	1	1	1	1
ERPROV0198	5/29/2016	6th prov	Provider	Eastern	Lower Manya Krobo	St. Martin Hospital, Agormanya	District Hospital	FBO	General Nurse	Male	26	DIPLOMA	3	19	28	16	17	7	24	25	8	8	1	0	3	1	3	3	1	1	0	1	1	1	1	1	1	1	1	1	1	1	1	1	2	1	1	1	1
ERPROV01	5/29/2016	6th prov	Provider	Eastern	Lower Manya Krobo	Atua Government Hospital	District Hospital	GHS	General Nurse	Female	57	1ST DEGREE	36	20	27	17	17	5	21	24	6	8	1	1	3	1	3	3	1	1	0	1	1	1	1	1	1	0	1	1	1	1	1	1	2	1	1	1	1
ERPROV0200	5/29/2016	6th prov	Provider	Eastern	Asuogyaman	VRA Hospital, Akosombo	District Hospital	Quasi-Government	Midwife	Female	40	1ST DEGREE	16	22	28	17	17	1	25	25	7	8	1	1	3	1	3	3	1	1	3	1	0	1	1	1	1	1	1	1	1	1	1	1	2	1	1	1	1
ERPROV0201	5/29/2016	6th prov	Provider	Eastern	Asuogyaman	VRA Hospital, Akosombo	District Hospital	Quasi-Government	Anaesthetist	Male	40	1ST DEGREE	14	20	26	15	17	7	22	25	7	8	1	1	3	1	3	3	1	1	0	1	1	1	1	1	1	1	1	1	1	1	1	1	2	1	0	1	1
ERPROV0202	5/29/2016	6th prov	Provider	Eastern	East Akim	New Tafo Government Hospital	District Hospital	GHS	Anaesthetist	Female	35	ADVANCED DIPLOMA	4	20	28	17	17	7	22	25	6	8	1	1	3	1	3	3	1	1	0	1	1	1	1	1	1	1	1	1	1	1	1	1	2	1	1	1	1
ERPROV0203	5/29/2016	6th prov	Provider	Eastern	East Akim	Kibi Government Hospital	District Hospital	GHS	General Nurse	Female	30	DIPLOMA	6	17	28	15	16	7	22	25	6	8	1	1	3	1	0	3	1	1	0	1	1	1	1	1	1	1	1	1	1	1	1	1	2	1	1	1	1
ERPROV0204	5/29/2016	6th prov	Provider	Eastern	Lower Manya Krobo	Atua Government Hospital	District Hospital	GHS	Midwife	Female	53	CERTIFICATE	36	19	25	16	17	7	23	22	4	8	1	1	3	1	3	3	1	1	0	1	1	1	1	1	0	1	1	1	1	1	0	1	2	1	1	0	1
ERPROV0205	5/29/2016	6th prov	Provider	Eastern	Lower Manya Krobo	Akuse Government Hospital	District Hospital	GHS	Midwife	Female	37	DIPLOMA	5	23	28	17	17	7	23	23	7	8	1	1	3	1	3	3	1	1	3	1	1	1	1	1	1	1	1	1	1	1	1	1	2	1	1	1	1
ERPROV0206	5/29/2016	6th prov	Provider	Eastern	Upper Manya Krobo	Asessewa Government Hospital	District Hospital	GHS	General Nurse	Male	26	DIPLOMA	3	23	28	17	17	7	22	25	7	8	1	1	3	1	3	3	1	1	3	1	1	1	1	1	1	1	1	1	1	1	1	1	2	1	1	1	1
ERPROV0207	5/29/2016	6th prov	Provider	Eastern	East Akim	New Tafo Government Hospital	District Hospital	GHS	General Nurse	Female	30	DIPLOMA	7	22	28	16	17	6	20	24	6	8	1	1	3	1	3	3	1	0	3	1	1	1	1	1	1	1	1	1	1	1	1	1	2	1	1	1	1
ERPROV0208	5/29/2016	6th prov	Provider	Eastern	East Akim	Kibi Government Hospital	District Hospital	GHS	Midwife	Female	56	CERTIFICATE	30	22	28	17	17	7	20	25	8	8	1	1	3	1	3	3	1	1	3	1	1	1	1	0	1	1	1	1	1	1	1	1	2	1	1	1	1
ERPROV0209	5/29/2016	6th prov	Provider	Eastern	Lower Manya Krobo	St. Martin Hospital, Agormanya	District Hospital	FBO	Anaesthetist	Female	32	ADVANCED DIPLOMA	2	23	28	17	17	7	25	25	8	8	1	1	3	1	3	3	1	1	3	1	1	1	1	1	1	1	1	1	1	1	1	1	2	1	1	1	1
ERPROV0210	5/29/2016	6th prov	Provider	Eastern	Lower Manya Krobo	Atua Government Hospital	District Hospital	GHS	Midwife	Female	28	DIPLOMA	4	23	28	17	17	7	25	25	8	8	1	1	3	1	3	3	1	1	3	1	1	1	1	1	1	1	1	1	1	1	1	1	2	1	1	1	1
ERPROV0211	5/29/2016	6th prov	Provider	Eastern	Lower Manya Krobo	Akuse Government Hospital	District Hospital	GHS	Midwife	Female	25	DIPLOMA	2	22	28	15	17	7	25	25	6	8	0	1	3	1	3	3	1	1	3	1	1	1	1	1	1	1	1	1	1	1	1	1	2	1	1	1	1
ERPROV0212	5/29/2016	6th prov	Provider	Eastern	New Juaben	Koforidua Polyclinic	Polyclinic	GHS	Midwife	Female	36	CERTIFICATE	12	23	28	17	17	7	22	23	7	8	1	1	3	1	3	3	1	1	3	1	1	1	1	1	1	1	1	1	1	1	1	1	2	1	1	1	1
ERPROV0213	5/29/2016	6th prov	Provider	Eastern	East Akim	New Tafo Government Hospital	District Hospital	GHS	Midwife	Female	40	CERTIFICATE	16	23	28	16	17	6	24	25	3	8	1	1	3	1	3	3	1	1	3	1	1	1	1	1	1	1	1	1	1	1	1	1	2	1	1	1	1
ERPROV0214	5/29/2016	6th prov	Provider	Eastern	East Akim	Kibi Government Hospital	District Hospital	GHS	Midwife	Female	33	1ST DEGREE	8	22	28	17	17	4	22	24	7	8	1	1	3	1	3	3	1	0	3	1	1	1	1	1	1	1	1	1	1	1	1	1	2	1	1	1	1
ERPROV0215	5/29/2016	6th prov	Provider	Eastern	Upper Manya Krobo	Asessewa Government Hospital	District Hospital	GHS	General Nurse	Male	29	1ST DEGREE	3.5	18	28	17	17	6	24	24	5	8	0	1	3	1	3	0	1	1	3	0	1	1	1	1	1	1	1	1	1	1	1	1	2	1	1	1	1
ERPROV0216	5/29/2016	6th prov	Provider	Eastern	Lower Manya Krobo	St. Martin Hospital, Agormanya	District Hospital	FBO	Midwife	Female	55	MSLC	32	23	28	17	16	6	23	24	7	8	1	1	3	1	3	3	1	1	3	1	1	1	1	1	1	1	1	1	1	1	1	1	2	1	1	1	1
ERPROV0217	5/29/2016	6th prov	Provider	Eastern	Lower Manya Krobo	Akuse Government Hospital	District Hospital	GHS	General Nurse	Female	25	1ST DEGREE	2.5	23	28	17	17	7	21	24	7	8	1	1	3	1	3	3	1	1	3	1	1	1	1	1	1	1	1	1	1	1	1	1	2	1	1	1	1
ERPROV0218	5/29/2016	6th prov	Provider	Eastern	Asuogyaman	VRA Hospital, Akosombo	District Hospital	Quasi-Government	Midwife	Female	48	DIPLOMA	20	23	25	16	17	6	22	24	7	8	1	1	3	1	3	3	1	1	3	1	1	1	1	1	1	1	0	1	0	0	1	1	2	1	1	1	1
ERPROV0219	5/29/2016	6th prov	Provider	Eastern	Lower Manya Krobo	Akuse Government Hospital	District Hospital	GHS	Midwife	Female	53	CERTIFICATE	23	21	20	15	17	6	23	23	8	8	1	1	3	1	3	3	1	1	3	1	1	0	1	0	1	1	0	1	1	0	1	0	0	1	1	1	1
ERPROV0220	5/29/2016	6th prov	Provider	Eastern	Lower Manya Krobo	Atua Government Hospital	District Hospital	GHS	Midwife	Female	43	CERTIFICATE	15	23	28	16	17	6	24	25	6	8	1	1	3	1	3	3	1	1	3	1	1	1	1	1	1	1	1	1	1	1	1	1	2	1	1	1	1
ERPROV0221	5/29/2016	6th prov	Provider	Eastern	Lower Manya Krobo	St. Martin Hospital, Agormanya	District Hospital	FBO	Midwife	Female	28	DIPLOMA	4	23	28	17	17	7	23	24	5	8	1	1	3	1	3	3	1	1	3	1	1	1	1	1	1	1	1	1	1	1	1	1	2	1	1	1	1
ERPROV0222	5/29/2016	6th prov	Provider	Eastern	East Akim	Kibi Government Hospital	District Hospital	GHS	Anaesthetist	Male	35	ADVANCED DIPLOMA	9	23	26	15	17	6	22	23	7	8	1	1	3	1	3	3	1	1	3	1	1	1	1	1	1	0	0	1	1	1	1	1	2	1	1	1	1
ERPROV0223	5/29/2016	6th prov	Provider	Eastern	New Juaben	Koforidua Polyclinic	Polyclinic	GHS	Midwife	Female	54	MIDWIFERY	26	23	28	13	17	6	21	25	3	8	1	1	3	1	3	3	1	1	3	1	1	1	1	1	1	1	1	1	1	1	1	1	2	1	1	1	1
ERPROV0224	6/5/2016	7th prov	Provider	Eastern	Atiwa	Enyiresi Government Hospital	District Hospital	GHS	Midwife	Female	28	DIPLOMA	4	23	27	15	17	7	24	24	8	8	1	1	3	1	3	3	1	1	3	1	1	1	1	1	1	1	1	1	1	1	1	1	2	1	1	1	1
ERPROV0225	6/5/2016	7th prov	Provider	Eastern	Akwapim South	Presbyterean Hospital, Donkokrom	District Hospital	FBO	Midwife	Female	27	DIPLOMA	2.50463	23	28	17	17	7	24	25	7	8	1	1	3	1	3	3	1	1	3	1	1	1	1	1	1	1	1	1	1	1	1	1	2	1	1	1	1
ERPROV0226	6/5/2016	7th prov	Provider	Eastern	Kwahu West	Holy Family Hospital, Nkawkaw	District Hospital	FBO	Midwife	Female	26	DIPLOMA	5	23	28	17	17	7	23	25	8	8	1	1	3	1	3	3	1	1	3	1	1	1	1	1	1	1	1	1	1	1	1	1	2	1	1	1	1
ERPROV0227	6/5/2016	7th prov	Provider	Eastern	Kwahu Afraim Plains South	Tease Health centre	District Hospital	GHS	Midwife	Female	53	CERTIFICATE	9	22	28	16	17	7	23	24	5	8	1	1	3	1	3	3	1	1	3	1	1	0	1	1	1	1	1	1	1	1	1	1	2	1	1	1	1
ERPROV0228	6/5/2016	7th prov	Provider	Eastern	Atiwa	Enyiresi Government Hospital	District Hospital	GHS	Midwife	Female	28	DIPLOMA	5	22	28	17	17	7	24	25	7	8	1	1	3	1	3	3	1	1	3	1	1	1	1	0	1	1	1	1	1	1	1	1	2	1	1	1	1
ERPROV0229	6/5/2016	7th prov	Provider	Eastern	Akwapim South	Presbyterean Hospital, Donkokrom	District Hospital	FBO	Midwife	Female	27	DIPLOMA	3	23	26	15	15	7	21	25	7	8	1	1	3	1	3	3	1	1	3	1	1	1	1	1	1	1	1	1	1	1	1	1	2	1	1	1	1
ERPROV0230	6/5/2016	7th prov	Provider	Eastern	Kwahu South	Kwahu Government Hospital, Atibie	District Hospital	GHS	Midwife	Female	55	CERTIFICATE	35	23	28	17	17	7	22	25	4	8	1	1	3	1	3	3	1	1	3	1	1	1	1	1	1	1	1	1	1	1	1	1	2	1	1	1	1
ERPROV0231	6/5/2016	7th prov	Provider	Eastern	Kwahu West	Holy Family Hospital, Nkawkaw	District Hospital	FBO	General Nurse	Female	29	DIPLOMA	6	22	28	16	17	7	24	25	7	8	1	1	3	1	3	3	1	0	3	1	1	1	1	1	1	1	1	1	1	1	1	1	2	1	1	1	1
ERPROV0232	6/5/2016	7th prov	Provider	Eastern	Birim North	New Abirem Government Hospital	District Hospital	GHS	Midwife	Female	27	DIPLOMA	2	23	28	17	17	7	23	25	8	8	1	1	3	1	3	3	1	1	3	1	1	1	1	1	1	1	1	1	1	1	1	1	2	1	1	1	1
ERPROV0233	6/5/2016	7th prov	Provider	Eastern	New Juaben	Koforidua Polyclinic	Polyclinic	GHS	MA/PA	Male	53	ADVANCE DIPLOMA	22	23	28	15	16	7	23	25	7	8	1	1	3	1	3	3	1	1	3	1	1	1	1	1	1	1	1	1	1	1	1	1	2	1	1	1	1
ERPROV0234	6/5/2016	7th prov	Provider	Eastern	Atiwa	Enyiresi Government Hospital	District Hospital	GHS	Midwife	Female	28	DIPLOMA	4	23	28	17	17	7	22	25	7	8	1	1	3	1	3	3	1	1	3	1	1	1	1	1	1	1	1	1	1	1	1	1	2	1	1	1	1
ERPROV0235	6/5/2016	7th prov	Provider	Eastern	Akwapim South	Presbyterean Hospital, Donkokrom	District Hospital	FBO	Midwife	Female	27	CERTIFICATE	1	23	28	17	17	7	24	25	7	8	1	1	3	1	3	3	1	1	3	1	1	1	1	1	1	1	1	1	1	1	1	1	2	1	1	1	1
ERPROV0236	6/5/2016	7th prov	Provider	Eastern	Kwahu South	Kwahu Government Hospital, Atibie	District Hospital	GHS	Midwife	Female	34	DIPLOMA	4	20	26	16	17	6	24	24	7	8	1	1	3	1	3	3	1	1	0	1	1	1	1	1	1	1	1	1	1	1	1	1	2	1	1	1	1
ERPROV0237	6/5/2016	7th prov	Provider	Eastern	New Juaben	Koforidua Polyclinic	Polyclinic	GHS	Midwife	Female	31	DIPLOMA	7	21	28	17	17	5	23	25	7	8	1	1	3	1	3	3	0	1	3	1	1	0	1	1	1	1	1	1	1	1	1	1	2	1	1	1	1
ERPROV0238	6/5/2016	7th prov	Provider	Eastern	New Juaben	St. Joseph Hospital, Koforidua	District Hospital	FBO	Midwife	Female	25	DIPLOMA	1.5	23	28	17	16	7	24	25	7	8	1	1	3	1	3	3	1	1	3	1	1	1	1	1	1	1	1	1	1	1	1	1	2	1	1	1	1
ERPROV0239	6/5/2016	7th prov	Provider	Eastern	Atiwa	Enyiresi Government Hospital	District Hospital	GHS	Midwife	Female	30	DIPLOMA	5	23	28	12	17	7	23	25	7	8	1	1	3	1	3	3	1	1	3	1	1	1	1	1	1	1	1	1	1	1	1	1	2	1	1	1	1
ERPROV0240	6/5/2016	7th prov	Provider	Eastern	Akwapim South	Presbyterean Hospital, Donkokrom	District Hospital	FBO	General Nurse	Male	27	DIPLOMA	4	22	28	15	17	6	23	23	8	8	1	1	3	1	3	3	1	1	3	0	1	1	1	1	1	1	1	1	1	1	1	1	2	1	1	1	1
ERPROV0241	6/5/2016	7th prov	Provider	Eastern	Kwahu West	Holy Family Hospital, Nkawkaw	District Hospital	FBO	Midwife	Female	30	DIPLOMA	8	22	28	16	17	7	25	25	8	8	1	1	3	1	3	3	1	1	3	1	1	0	1	1	1	1	1	1	1	1	1	1	2	1	1	1	1
ERPROV0242	6/5/2016	7th prov	Provider	Eastern	Birim North	New Abirem Government Hospital	District Hospital	GHS	General Nurse	Female	31	DIPLOMA	6	23	28	14	17	7	22	24	7	8	1	1	3	1	3	3	1	1	3	1	1	1	1	1	1	1	1	1	1	1	1	1	2	1	1	1	1
ERPROV0243	6/5/2016	7th prov	Provider	Eastern	Atiwa	Enyiresi Government Hospital	District Hospital	GHS	General Nurse	Male	28	FIRST DEGREE	2	20	28	16	17	7	21	24	7	8	1	1	3	1	3	3	1	1	0	1	1	1	1	1	1	1	1	1	1	1	1	1	2	1	1	1	1
ERPROV0244	6/5/2016	7th prov	Provider	Eastern	Akwapim South	Presbyterean Hospital, Donkokrom	District Hospital	FBO	Medical Doctor	Female	29	MBCHB	3	23	28	15	17	5	25	25	7	8	1	1	3	1	3	3	1	1	3	1	1	1	1	1	1	1	1	1	1	1	1	1	2	1	1	1	1
ERPROV0245	6/5/2016	7th prov	Provider	Eastern	Kwahu South	Kwahu Government Hospital, Atibie	District Hospital	GHS	Midwife	Female	28	DIPLOMA	5	23	28	17	17	7	25	25	8	8	1	1	3	1	3	3	1	1	3	1	1	1	1	1	1	1	1	1	1	1	1	1	2	1	1	1	1
ERPROV0246	6/5/2016	7th prov	Provider	Eastern	Kwahu West	Holy Family Hospital, Nkawkaw	District Hospital	FBO	Midwife	Female	29	DIPLOMA	7	23	28	17	17	7	25	25	7	8	1	1	3	1	3	3	1	1	3	1	1	1	1	1	1	1	1	1	1	1	1	1	2	1	1	1	1
ERPROV0247	6/5/2016	7th prov	Provider	Eastern	New Juaben	St. Joseph Hospital, Koforidua	District Hospital	FBO	MA/PA	Female	30	ADVANCE DIPLOMA	10	20	28	17	17	7	23	24	6	8	1	1	3	1	3	3	1	1	0	1	1	1	1	1	1	1	1	1	1	1	1	1	2	1	1	1	1
ERPROV0248	6/5/2016	7th prov	Provider	Eastern	Atiwa	Enyiresi Government Hospital	District Hospital	GHS	Anaesthetist	Male	41	ADVANCE DIPLOMA	11	22	28	12	16	6	18	23	7	8	0	1	3	1	3	3	1	1	3	1	1	1	1	1	1	1	1	1	1	1	1	1	2	1	1	1	1
ERPROV0249	6/5/2016	7th prov	Provider	Eastern	Kwahu South	Kwahu Government Hospital, Atibie	District Hospital	GHS	Midwife	Female	54	CERTIFICATE	14	23	28	16	17	7	24	25	8	8	1	1	3	1	3	3	1	1	3	1	1	1	1	1	1	1	1	1	1	1	1	1	2	1	1	1	1
ERPROV0250	6/5/2016	7th prov	Provider	Eastern	Kwahu West	Holy Family Hospital, Nkawkaw	District Hospital	FBO	Midwife	Female	28	DIPLOMA	3.5	23	28	17	17	7	25	25	8	8	1	1	3	1	3	3	1	1	3	1	1	1	1	1	1	1	1	1	1	1	1	1	2	1	1	1	1
ERPROV0251	6/5/2016	7th prov	Provider	Eastern	Birim North	New Abirem Government Hospital	District Hospital	GHS	Midwife	Female	26	DIPLOMA	3	23	28	17	17	7	25	25	8	8	1	1	3	1	3	3	1	1	3	1	1	1	1	1	1	1	1	1	1	1	1	1	2	1	1	1	1
ERPROV0252	6/5/2016	7th prov	Provider	Eastern	Kwahu Afraim Plains South	Tease Health centre	District Hospital	GHS	Midwife	Female	28	CERTIFICATE	7	23	28	16	17	7	21	24	7	8	1	1	3	1	3	3	1	1	3	1	1	1	1	1	1	1	1	1	1	1	1	1	2	1	1	1	1
ERPROV0253	6/5/2016	8th prov	Provider	Eastern	West Akim	Asamankese Government Hospital	District Hospital	GHS	Midwife	Female	32	Diploma	10	23	28	15	16	7	24	24	7	8	1	1	3	1	3	3	1	1	3	1	1	1	1	1	1	1	1	1	1	1	1	1	2	1	1	1	1
ERPROV0254	6/5/2016	8th prov	Provider	Eastern	New Juaben	SDA Hospital, Koforidua	District Hospital	FBO	Midwife	Female	31	Diploma	14	23	28	16	17	7	24	25	5	8	1	1	3	1	3	3	1	1	3	1	1	1	1	1	1	1	1	1	1	1	1	1	2	1	1	1	1
ERPROV0255	6/5/2016	8th prov	Provider	Eastern	Kwaebibirem	Kade Government Hospital	District Hospital	GHS	Midwife	Female	27	MBCHB	0.3	23	27	17	17	7	25	25	7	8	1	1	3	1	3	3	1	1	3	1	1	1	1	1	1	1	1	1	1	1	1	1	2	1	1	1	1
ERPROV0256	6/5/2016	8th prov	Provider	Eastern	Birim Central	Oda Government Hospital	District Hospital	GHS	Midwife	Female	26	Diploma	4	23	28	16	17	7	25	25	8	8	1	1	3	1	3	3	1	1	3	1	1	1	1	1	1	1	1	1	1	1	1	1	2	1	1	1	1
ERPROV0257	6/5/2016	8th prov	Provider	Eastern	Upper West Akim	Adeiso Health Centre	Health Centre	GHS	Midwife	Female	48	Certificate	11	22	17	14	15	7	24	23	4	8	1	0	3	1	3	3	1	1	3	1	1	1	1	1	1	1	1	1	1	1	1	1	2	1	1	1	1
ERPROV0258	6/5/2016	8th prov	Provider	Eastern	Birim South	Catholic Clinic and Maternity - Akim Swedru	Health Centre	FBO	Midwife	Female	39	Certificate	3	23	28	17	16	7	23	25	6	8	1	1	3	1	3	3	1	1	3	1	1	1	1	1	1	1	1	1	1	1	1	1	2	1	1	1	1
ERPROV0259	6/5/2016	8th prov	Provider	Eastern	West Akim	Asamankese Government Hospital	District Hospital	GHS	Midwife	Female	31	Advance Diploma	4	23	27	17	16	7	24	24	8	8	1	1	3	1	3	3	1	1	3	1	1	1	1	1	1	1	1	1	1	1	1	1	2	1	0	1	1
ERPROV0260	6/5/2016	8th prov	Provider	Eastern	New Juaben	SDA Hospital, Koforidua	District Hospital	FBO	Midwife	Female	24	Diploma	1	23	28	16	16	7	22	25	7	8	1	1	3	1	3	3	1	1	3	1	1	1	1	1	1	1	1	1	1	1	1	1	2	1	1	1	1
ERPROV0261	6/5/2016	8th prov	Provider	Eastern	Kwaebibirem	Kade Government Hospital	District Hospital	GHS	Midwife	Female	28	Advance Diploma	3	23	28	17	17	7	21	24	8	8	1	1	3	1	3	3	1	1	3	1	1	1	1	1	1	1	1	1	1	1	1	1	2	1	1	1	1
ERPROV0262	6/5/2016	8th prov	Provider	Eastern	Birim Central	Oda Government Hospital	District Hospital	GHS	General Nurse	Female	27	Advance Diploma	1.87616	23	28	16	17	7	22	25	7	8	1	1	3	1	3	3	1	1	3	1	1	1	1	1	1	1	1	1	1	1	1	1	2	1	1	1	1
ERPROV0263	6/5/2016	8th prov	Provider	Eastern	Upper West Akim	Adeiso Health Centre	Health Centre	GHS	MA/PA	Male	31	Advance Diploma	2	23	27	15	16	7	24	25	4	8	1	1	3	1	3	3	1	1	3	1	1	1	1	1	1	1	1	1	1	1	1	1	2	0	1	1	1
ERPROV0264	6/5/2016	8th prov	Provider	Eastern	Ayensuano	Asuboi Health Centre	Health Centre	GHS	Midwife	Female	59	Certificate	38	22	28	16	16	7	24	25	5	8	1	0	3	1	3	3	1	1	3	1	1	1	1	1	1	1	1	1	1	1	1	1	2	1	1	1	1
ERPROV0265	6/5/2016	8th prov	Provider	Eastern	West Akim	Asamankese Government Hospital	District Hospital	GHS	Midwife	Female	29	Diploma	4	23	28	16	16	7	20	24	6	8	1	1	3	1	3	3	1	1	3	1	1	1	1	1	1	1	1	1	1	1	1	1	2	1	1	1	1
ERPROV02	6/5/2016	8th prov	Provider	Eastern	New Juaben	SDA Hospital, Koforidua	District Hospital	FBO	Midwife	Female	32	Diploma	6	23	28	16	16	7	19	25	7	8	1	1	3	1	3	3	1	1	3	1	1	1	1	1	1	1	1	1	1	1	1	1	2	1	1	1	1
ERPROV0267	6/5/2016	8th prov	Provider	Eastern	Kwaebibirem	Kade Government Hospital	District Hospital	GHS	Midwife	Female	28	Diploma	1.5	23	28	16	16	7	19	25	7	8	1	1	3	1	3	3	1	1	3	1	1	1	1	1	1	1	1	1	1	1	1	1	2	1	1	1	1
ERPROV0268	6/5/2016	8th prov	Provider	Eastern	Birim Central	Oda Government Hospital	District Hospital	GHS	General Nurse	Female	27	Diploma		23	27	16	16	7	24	25	8	8	1	1	3	1	3	3	1	1	3	1	1	1	1	1	1	1	1	1	1	1	1	1	2	1	1	1	1
ERPROV0269	6/5/2016	8th prov	Provider	Eastern	Denkyembuor	GCD Hospital, Akwatia	District Hospital	Quasi-Government	General Nurse	Female	28	Certificate	8	16	25	9	16	6	18	22	6	7	1	1	3	1	3	0	1	1	0	1	1	1	0	1	1	1	1	1	1	1	1	1	0	1	1	1	1
ERPROV0270	6/5/2016	8th prov	Provider	Eastern	Ayensuano	Asuboi Health Centre	Health Centre	GHS	MA/PA	Female	31	Advance Diploma	10	23	28	14	16	7	20	25	7	8	1	1	3	1	3	3	1	1	3	1	1	1	1	1	1	1	1	1	1	1	1	1	2	1	1	1	1
ERPROV0271	6/5/2016	8th prov	Provider	Eastern	West Akim	Asamankese Government Hospital	District Hospital	GHS	General Nurse	Female	27	Certificate	4	23	28	15	17	7	20	23	5		1	1	3	1	3	3	1	1	3	1	1	1	1	1	1	1	1	1	1	1	1	1	2	1	1	1	1
ERPROV0272	6/5/2016	8th prov	Provider	Eastern	New Juaben	SDA Hospital, Koforidua	District Hospital	FBO	General Nurse	Female	52	Certificate	15	16	26	15	15	7	21	23	2	8	1	1	0	1	3	3	1	1	0	0	1	1	1	1	1	0	1	1	1	1	1	1	2	1	1	1	0
ERPROV0273	6/5/2016	8th prov	Provider	Eastern	Kwaebibirem	Kade Government Hospital	District Hospital	GHS	Midwife	Female	53	Certificate	32	16	28	15	16	6	23	22	4	7	1	1	3	1	0	0	1	1	3	1	1	0	1	1	1	1	1	1	1	1	1	1	2	1	1	1	1
ERPROV0274	6/5/2016	8th prov	Provider	Eastern	Birim Central	Oda Government Hospital	District Hospital	GHS	Midwife	Female	27	Diploma	3	23	28	16	16	7	24	25	7	8	1	1	3	1	3	3	1	1	3	1	1	1	1	1	1	1	1	1	1	1	1	1	2	1	1	1	1
ERPROV0275	6/5/2016	8th prov	Provider	Eastern	Denkyembuor	GCD Hospital, Akwatia	District Hospital	Quasi-Government	Midwife	Female	27	Certificate	2	16	28	13	15	6	20	25	6	8	1	1	3	1	3	0	1	1	0	1	1	1	1	0	1	1	1	1	1	1	1	1	2	1	1	1	1
ERPROV0276	6/5/2016	8th prov	Provider	Eastern	Yilo Krobo	Somanya Polyclinic	Polyclinic	GHS	Midwife	Female	45	Certificate	16	22	26	15	15	6	20	22	7	8	1	1	3	1	3	3	1	1	3	1	1	0	1	1	1	1	1	1	1	1	1	1	2	1	1	1	1
ERPROV0277	6/5/2016	8th prov	Provider	Eastern	Yilo Krobo	Somanya Polyclinic	Polyclinic	GHS	Midwife	Female	33	Certificate	9	20	28	15	16	5	20	24	6	8	1	1	3	1	3	0	1	1	3	1	1	1	1	1	1	1	1	1	1	1	1	1	2	1	1	1	1
ERPROV0278	6/5/2016	8th prov	Provider	Eastern	West Akim	Asamankese Government Hospital	District Hospital	GHS	Anaesthetist	Female	34	1st degree in Anaesthetist	12	22	28	16	17	7	21	25	4	8	1	1	3	1	3	3	1	1	3	1	1	0	1	1	1	1	1	1	1	1	1	1	2	1	1	1	1
ERPROV0279	6/5/2016	8th prov	Provider	Eastern	New Juaben	SDA Hospital, Koforidua	District Hospital	FBO	Midwife	Female	31	Diploma	2	23	28	16	16	7	24	24	5	8	1	1	3	1	3	3	1	1	3	1	1	1	1	1	1	1	1	1	1	1	1	1	2	1	1	1	1
ERPROV0280	6/5/2016	8th prov	Provider	Eastern	Kwaebibirem	Kade Government Hospital	District Hospital	GHS	General Nurse	Female	27	Diploma	3	23	28	16	16	7	22	25	7	8	1	1	3	1	3	3	1	1	3	1	1	1	1	1	1	1	1	1	1	1	1	1	2	1	1	1	1
ERPROV0281	6/5/2016	8th prov	Provider	Eastern	Birim Central	Oda Government Hospital	District Hospital	GHS	Midwife	Female	26	Diploma	3	23	28	16	16	7	25	25	8	8	1	1	3	1	3	3	1	1	3	1	1	1	1	1	1	1	1	1	1	1	1	1	2	1	1	1	1
ERPROV0282	6/5/2016	8th prov	Provider	Eastern	Birim Central	Oda Government Hospital	District Hospital	GHS	MA/PA	Male	29	BSc in Physician Assistanship	3	22	21	14	16	7	16	23	7	8	1	1	3	1	3	3	1	1	3	1	0	1	1	1	1	1	1	1	1	1	0	1	2	1	1	1	1
ERPROV0283	6/5/2016	8th prov	Provider	Eastern	New Juaben	Koforidua Polyclinic	Polyclinic	GHS	Midwife	Female	25	Diploma	2	22	28	16	16	6	24	25	7	8	1	0	3	1	3	3	1	1	3	1	1	1	1	1	1	1	1	1	1	1	1	1	2	1	1	1	1
ERPROV0284	6/5/2016	8th prov	Provider	Eastern	West Akim	Asamankese Government Hospital	District Hospital	GHS	Midwife	Female	26	Diploma	4	23	27	16	16	6	22	25	7	8	1	1	3	1	3	3	1	1	3	1	1	1	1	1	1	1	1	1	1	1	1	1	2	1	1	1	1
ERPROV0285	6/5/2016	8th prov	Provider	Eastern	Kwaebibirem	Kade Government Hospital	District Hospital	GHS	General Nurse	Female	31	1st degree	10	23	28	16	16	7	22	25	7	8	1	1	3	1	3	3	1	1	3	1	1	1	1	1	1	1	1	1	1	1	1	1	2	1	1	1	1
ERPROV0286	6/5/2016	8th prov	Provider	Eastern	Birim Central	Oda Government Hospital	District Hospital	GHS	Midwife	Female	28	Diploma	1.5	23	26	14	16	7	19	24	6	8	1	1	3	1	3	3	1	1	3	1	1	1	1	1	1	1	1	1	1	1	1	1	2	1	1	1	0
ERPROV0287	6/5/2016	8th prov	Provider	Eastern	New Juaben	Koforidua Polyclinic	Polyclinic	GHS	Midwife	Female	30	Diploma	4	23	28	16	17	7	23	25	6	8	1	1	3	1	3	3	1	1	3	1	1	1	1	1	1	1	1	1	1	1	1	1	2	1	1	1	1
ERPROV0288	6/5/2016	8th prov	Provider	Eastern	Birim South	Catholic Clinic and Maternity - Akim Swedru	Health Centre	FBO	MA/PA	Female	34	BSc in Physician Assistantship	10	21	28	16	16	6	25	25	5	8	0	1	3	1	3	3	1	1	3	0	1	1	1	1	1	1	1	1	1	1	1	1	2	1	1	1	1
ERPROV0289	6/19/2016	9th prov	Provider	Eastern	East Akim	Kibi Government Hospital	District Hospital	GHS	Midwife	Female	29	DIPLOMA	4	23	28	17	17	7	25	25	8	8	1	1	3	1	3	3	1	1	3	1	1	1	1	1	1	1	1	1	1	1	1	1	2	1	1	1	1
ERPROV0290	6/19/2016	9th prov	Provider	Eastern	East Akim	Hawa Memorial Hospital, Osiem	District Hospital	FBO	Midwife	Female	28	DIPLOMA	0.3	23	28	16	17	7	24	25	8	8	1	1	3	1	3	3	1	1	3	1	1	1	1	1	1	1	1	1	1	1	1	1	2	1	1	1	1
ERPROV0291	6/19/2016	9th prov	Provider	Eastern	Kwahu South	Kwahu Government Hospital, Atibie	District Hospital	GHS	General Nurse	Female	34	1ST DEGREE	10	23	28	16	17	7	23	25	8	8	1	1	3	1	3	3	1	1	3	1	1	1	1	1	1	1	1	1	1	1	1	1	2	1	1	1	1
ERPROV0292	6/19/2016	9th prov	Provider	Eastern	New Juaben	St. Joseph Hospital, Koforidua	District Hospital	FBO	General Nurse	Female	25	CERTIFICATE	1	23	28	16	17	7	22	25	8	8	1	1	3	1	3	3	1	1	3	1	1	1	1	1	1	1	1	1	1	1	1	1	2	1	1	1	1
ERPROV0293	6/19/2016	9th prov	Provider	Eastern	Kwahu West	Holy Family Hospital, Nkawkaw	District Hospital	FBO	Midwife	Female	32	DIPLOMA	4	21	28	15	17	2	25	24	8	8	1	1	3	1	3	3	1	0	3	1	1	1	1	0	1	1	1	1	1	1	1	1	2	1	1	1	1
ERPROV0294	6/19/2016	9th prov	Provider	Eastern	New Juaben	St. Joseph Hospital, Koforidua	District Hospital	FBO	General Nurse	Male	30	DIPLOMA	3	22	28	14	17	7	21	25	7	8	1	0	3	1	3	3	1	1	3	1	1	1	1	1	1	1	1	1	1	1	1	1	2	1	1	1	1
ERPROV0295	6/19/2016	9th prov	Provider	Eastern	East Akim	Kibi Government Hospital	District Hospital	GHS	Midwife	Female	27	DIPLOMA	3	23	27	17	17	7	25	25	7	8	1	1	3	1	3	3	1	1	3	1	1	1	1	1	1	1	1	1	1	1	1	1	2	1	1	1	1
ERPROV0296	6/19/2016	9th prov	Provider	Eastern	East Akim	Hawa Memorial Hospital, Osiem	District Hospital	FBO	Midwife	Female	26	DIPLOMA	1.5	23	28	15	17	7	24	25	7	8	1	1	3	1	3	3	1	1	3	1	1	1	1	1	1	1	1	1	1	1	1	1	2	1	1	1	1
ERPROV0297	6/19/2016	9th prov	Provider	Eastern	Kwahu South	Kwahu Government Hospital, Atibie	District Hospital	GHS	Midwife	Female	26	DIPLOMA	1.5	23	28	16	16	7	24	25	8	8	1	1	3	1	3	3	1	1	3	1	1	1	1	1	1	1	1	1	1	1	1	1	2	1	1	1	1
ERPROV0298	6/19/2016	9th prov	Provider	Eastern	New Juaben	St. Joseph Hospital, Koforidua	District Hospital	FBO	Midwife	Female	55	POST BASIC MIDWIFERY	36	23	27	16	17	7	23	25	8	8	1	1	3	1	3	3	1	1	3	1	1	1	1	1	1	1	1	1	1	0	1	1	2	1	1	1	1
ERPROV02	6/19/2016	9th prov	Provider	Eastern	Kwahu West	Holy Family Hospital, Nkawkaw	District Hospital	FBO	General Nurse	Male	30	CERTIFICATE	2	23	27	16	17	6	22	24	8	8	1	1	3	1	3	3	1	1	3	1	1	1	1	1	1	1	1	1	1	0	1	1	2	1	1	1	1
ERPROV0300	6/19/2016	9th prov	Provider	Eastern	East Akim	New Tafo Government Hospital	District Hospital	GHS	Midwife	Female	29	DIPLOMA	4	19	28	13	17	7	25	25	8	8	1	1	3	1	3	3	1	1	0	1	1	0	1	1	1	1	1	1	1	1	1	1	2	1	1	1	1
ERPROV0301	6/19/2016	9th prov	Provider	Eastern	East Akim	Kibi Government Hospital	District Hospital	GHS	Midwife	Female	32	DIPLOMA	5	23	28	15	17	7	21	24	5	8	1	1	3	1	3	3	1	1	3	1	1	1	1	1	1	1	1	1	1	1	1	1	2	1	1	1	1
ERPROV0302	6/19/2016	9th prov	Provider	Eastern	Kwahu South	Kwahu Government Hospital, Atibie	District Hospital	GHS	Midwife	Female	58	CERTIFICATE	34	20	24	16	15	5	21	25	8	7	1	1	3	1	3	3	1	1	0	1	1	1	1	1	1	0	1	1	1	1	1	1	0	1	1	1	0
ERPROV0303	6/19/2016	9th prov	Provider	Eastern	New Juaben	St. Joseph Hospital, Koforidua	District Hospital	FBO	Anaesthetist	Female	32	1ST DEGREE	11	23	28	16	17	7	21	24	8	8	1	1	3	1	3	3	1	1	3	1	1	1	1	1	1	1	1	1	1	1	1	1	2	1	1	1	1
ERPROV0304	6/19/2016	9th prov	Provider	Eastern	Kwahu West	Holy Family Hospital, Nkawkaw	District Hospital	FBO	Midwife	Female	29	DIPLOMA	3	19	28	15	17	7	24	25	7	8	1	1	3	1	0	3	1	1	3	0	1	1	1	1	1	1	1	1	1	1	1	1	2	1	1	1	1
ERPROV0305	6/19/2016	9th prov	Provider	Eastern	East Akim	New Tafo Government Hospital	District Hospital	GHS	Midwife	Female	28	DIPLOMA	3	20	28	15	17	5	23	25	7	8	1	1	3	1	3	3	1	1	0	1	1	1	1	1	1	1	1	1	1	1	1	1	2	1	1	1	1
ERPROV0306	6/19/2016	9th prov	Provider	Eastern	East Akim	Hawa Memorial Hospital, Osiem	District Hospital	FBO	Midwife	Female	27	DIPLOMA	2	23	26	16	17	7	24	25	8	7	1	1	3	1	3	3	1	1	3	1	1	1	1	1	1	1	1	1	1	1	1	1	0	1	1	1	1
ERPROV0307	6/19/2016	9th prov	Provider	Eastern	East Akim	Kibi Government Hospital	District Hospital	GHS	Midwife	Female	29	DIPLOMA	4	23	28	15	17	7	21	25	7	8	1	1	3	1	3	3	1	1	3	1	1	1	1	1	1	1	1	1	1	1	1	1	2	1	1	1	1
ERPROV0308	6/19/2016	9th prov	Provider	Eastern	Kwahu South	Kwahu Government Hospital, Atibie	District Hospital	GHS	Medical Doctor	Male	29	MBCHB	3	21	27	12	17	7	21	25	7	8	1	0	3	1	3	3	1	1	3	1	1	1	1	0	1	1	1	1	1	1	1	1	2	1	1	1	1
ERPROV0309	6/19/2016	9th prov	Provider	Eastern	New Juaben	St. Joseph Hospital, Koforidua	District Hospital	FBO	Midwife	Female	50	CERTIFICATE	34	22	25	15	16	6	23	23	6	8	1	0	3	1	3	3	1	1	3	1	1	1	1	1	1	1	1	1	1	1	1	1	2	1	1	1	1
ERPROV0310	6/19/2016	9th prov	Provider	Eastern	Kwahu West	Holy Family Hospital, Nkawkaw	District Hospital	FBO	Anaesthetist	Female	30	ADVANCED DIPLOMA	9	23	28	16	17	7	21	25	7	8	1	1	3	1	3	3	1	1	3	1	1	1	1	1	1	1	1	1	1	1	1	1	2	1	1	1	1
ERPROV0311	6/19/2016	9th prov	Provider	Eastern	New Juaben	Koforidua Polyclinic	Polyclinic	GHS	Midwife	Female	48	CERTIFICATE	16	19	22	16	15	6	20	25	4	8	1	1	3	1	3	3	1	1	0	1	1	0	1	1	1	1	1	1	1	1	0	1	2	1	1	0	1
ERPROV0312	6/19/2016	9th prov	Provider	Eastern	East Akim	Hawa Memorial Hospital, Osiem	District Hospital	FBO	Midwife	Female	28	DIPLOMA	4	23	28	15	17	7	24	25	7	8	1	1	3	1	3	3	1	1	3	1	1	1	1	1	1	1	1	1	1	1	1	1	2	1	1	1	1
ERPROV0313	6/19/2016	9th prov	Provider	Eastern	East Akim	Kibi Government Hospital	District Hospital	GHS	Anaesthetist	Female	56	ADVANCED DIPLOMA	19	23	24	12	17	7	23	25	6	8	1	1	3	1	3	3	1	1	3	1	1	1	1	1	1	1	1	1	1	1	1	1	0	1	1	1	1
ERPROV0314	6/19/2016	9th prov	Provider	Eastern	Kwahu South	Kwahu Government Hospital, Atibie	District Hospital	GHS	Anaesthetist	Female	32	ADVANCED DIPLOMA	9	19	28	16	17	6	24	25	6	8	1	1	3	1	3	3	1	1	0	0	1	1	1	1	1	1	1	1	1	1	1	1	2	1	1	1	1
ERPROV0315	6/19/2016	9th prov	Provider	Eastern	New Juaben	St. Joseph Hospital, Koforidua	District Hospital	FBO	Midwife	Female	26	DIPLOMA	3	23	28	16	17	7	23	25	8	8	1	1	3	1	3	3	1	1	3	1	1	1	1	1	1	1	1	1	1	1	1	1	2	1	1	1	1
ERPROV0316	6/19/2016	9th prov	Provider	Eastern	Kwahu West	Holy Family Hospital, Nkawkaw	District Hospital	FBO	Midwife	Female	55	CERTIFICATE	32	23	26	16	16	7	24	25	6	8	1	1	3	1	3	3	1	1	3	1	1	1	1	1	1	1	1	1	1	1	1	1	2	1	0	1	1
ERPROV0317	6/19/2016	9th prov	Provider	Eastern	New Juaben	Koforidua Polyclinic	Polyclinic	GHS	Midwife	Female	45	CERTIFICATE	19	23	28	15	17	6	20	25	6	8	1	1	3	1	3	3	1	1	3	1	1	1	1	1	1	1	1	1	1	1	1	1	2	1	1	1	1
ERPROV0318	6/19/2016	9th prov	Provider	Eastern	East Akim	Hawa Memorial Hospital, Osiem	District Hospital	FBO	Midwife	Female	58	CERTIFICATE	32	18	23	11	14	7	19	24	5	8	1	1	3	1	3	3	1	1	0	1	1	0	1	0	1	1	1	1	1	1	1	1	0	1	0	1	1
ERPROV0319	6/19/2016	9th prov	Provider	Eastern	East Akim	Kibi Government Hospital	District Hospital	GHS	General Nurse	Male	34	1ST DEGREE	8	19	28	15	17	7	20	23	5	8	1	1	3	1	3	0	1	1	3	1	1	0	1	1	1	1	1	1	1	1	1	1	2	1	1	1	1
ERPROV0320	6/19/2016	9th prov	Provider	Eastern	East Akim	Hawa Memorial Hospital, Osiem	District Hospital	FBO	Midwife	Female	31	DIPLOMA	6	23	28	16	17	7	23	25	8	8	1	1	3	1	3	3	1	1	3	1	1	1	1	1	1	1	1	1	1	1	1	1	2	1	1	1	1
ERPROV0321	6/19/2016	9th prov	Provider	Eastern	Kwahu South	Kwahu Government Hospital, Atibie	District Hospital	GHS	Midwife	Female	55	CERTIFICATE	34	23	28	16	16	7	21	25	3	8	1	1	3	1	3	3	1	1	3	1	1	1	1	1	1	1	1	1	1	1	1	1	2	1	1	1	1
ERPROV0322	6/19/2016	9th prov	Provider	Eastern	New Juaben	St. Joseph Hospital, Koforidua	District Hospital	FBO	Midwife	Female	29	DIPLOMA	6	23	28	16	17	7	22	25	7	8	1	1	3	1	3	3	1	1	3	1	1	1	1	1	1	1	1	1	1	1	1	1	2	1	1	1	1
ERPROV0323	6/19/2016	9th prov	Provider	Eastern	Kwahu West	Holy Family Hospital, Nkawkaw	District Hospital	FBO	Midwife	Female	55	CERTIFICATE	34	19	28	16	17	7	23	25	7	8	1	1	3	1	3	3	1	1	0	1	1	1	1	0	1	1	1	1	1	1	1	1	2	1	1	1	1
ERPROV0324	6/19/2016	9th prov	Provider	Eastern	New Juaben	St. Joseph Hospital, Koforidua	District Hospital	FBO	Midwife	Female	56	1ST DEGREE	34	23	28	14	16	6	23	24	5	8	1	1	3	1	3	3	1	1	3	1	1	1	1	1	1	1	1	1	1	1	1	1	2	1	1	1	1
ERPROV0325	6/26/2016	10th prov	Provider	Eastern	Upper Manya Krobo	Asessewa Government Hospital	District Hospital	GHS	General Nurse	Female	29	CERTIFICATE	3	22	26	16	17	6	25	25	6	8	1	1	3	1	3	3	1	1	3	1	1	1	1	0	1	1	1	1	1	1	1	1	2	1	1	1	1
ERPROV0326	6/26/2016	10th prov	Provider	Eastern	Fanteakwa	Begoro Government Hospital	District Hospital	GHS	Midwife	Female	26	DIPLOMA	2	22	28	16	16	7	20	25	6	8	1	1	3	1	3	3	0	1	3	1	1	1	1	1	1	1	1	1	1	1	1	1	2	1	1	1	1
ERPROV0327	6/26/2016	10th prov	Provider	Eastern	Denkyembuor	St. Dominic Hospital, Akwatia	District Hospital	FBO	Midwife	Female	31	DIPLOMA	3	23	27	16	16	7	20	24	7	8	1	1	3	1	3	3	1	1	3	1	1	1	1	1	1	1	1	1	1	0	1	1	2	1	1	1	1
ERPROV0328	6/26/2016	10th prov	Provider	Eastern	Kwaebibirem	Asuom Health Centre	Health Centre	GHS	Midwife	Female	56	CERTIFICATE	24	20	27	16	15	7	20	22	8	8	1	1	3	1	3	3	1	1	0	1	1	1	1	1	1	1	1	1	1	1	1	1	2	1	1	1	1
ERPROV0329	6/26/2016	10th prov	Provider	Eastern	Akyemansa	Ayirebi Health Centre	Health Centre	GHS	Midwife	Female	33	CERTIFICATE	11	22	26	16	16	7	20	24	6	8	1	1	3	1	3	3	1	1	3	1	1	1	1	1	0	1	1	1	1	1	1	1	2	1	1	1	1
ERPROV0330	6/26/2016	10th prov	Provider	Eastern	Nsawam Adoagyiri	Nsawam Government Hospital	District Hospital	GHS	Midwife	Female	35	CERTIFICATE	10	23	13	15	17	5	22	21	5	8	1	1	3	1	3	3	1	1	3	1	1	1	1	1	1	1	1	1	0	1	1	1	2	1	1	1	1
ERPROV0331	6/26/2016	10th prov	Provider	Eastern	Suhum	Suhum Government Hospital	District Hospital	GHS	Midwife	Female	25	DIPLOMA	2	23	28	15	17	7	21	25	7	8	1	1	3	1	3	3	1	1	3	1	1	1	1	1	1	1	1	1	1	1	1	1	2	1	1	1	1
ERPROV0332	6/26/2016	10th prov	Provider	Eastern	Upper Manya Krobo	Asessewa Government Hospital	District Hospital	GHS	Midwife	Female	30	DIPLOMA	5	22	26	16	17	7	23	24	7	8	1	1	3	1	3	3	0	1	3	1	1	1	1	1	1	1	1	1	1	1	1	1	0	1	1	1	1
ERPROV0333	6/26/2016	10th prov	Provider	Eastern	Fanteakwa	Begoro Government Hospital	District Hospital	GHS	Midwife	Female	58	CERTIFICATE	35	17	26	12	15	7	21	23	4	8	1	1	3	1	3	0	1	1	0	1	1	1	1	1	1	1	1	1	0	1	0	1	2	1	1	1	1
ERPROV0334	6/26/2016	10th prov	Provider	Eastern	Denkyembuor	St. Dominic Hospital, Akwatia	District Hospital	FBO	Midwife	Female	30	DIPLOMA	4	23	27	16	17	7	24	25	7	7	1	1	3	1	3	3	1	1	3	1	1	1	1	1	1	1	1	0	1	1	1	1	2	1	1	1	1
ERPROV0335	6/26/2016	10th prov	Provider	Eastern	Akwapim North	Tetteh Quarshie Memorial Hospital	District Hospital	GHS	Midwife	Female	55	CERTIFICATE	30	20	26	10	17	6	20	22	4	8	1	1	3	1	3	3	1	1	0	1	1	1	1	1	1	1	1	1	1	1	1	1	0	1	1	1	1
ERPROV0336	6/26/2016	10th prov	Provider	Eastern	Nsawam Adoagyiri	Nsawam Government Hospital	District Hospital	GHS	Midwife	Female	50	CERTIFICATE	24	20	27	15	15	7	21	25	7	8	1	1	3	1	3	3	1	1	0	1	1	1	1	1	1	1	1	0	1	1	1	1	2	1	1	1	1
ERPROV0337	6/26/2016	10th prov	Provider	Eastern	Suhum	Suhum Government Hospital	District Hospital	GHS	Midwife	Female	27	ADVANCED DIPLOMA	4	23	28	16	17	7	21	25	7	8	1	1	3	1	3	3	1	1	3	1	1	1	1	1	1	1	1	1	1	1	1	1	2	1	1	1	1
ERPROV0338	6/26/2016	10th prov	Provider	Eastern	Upper Manya Krobo	Asessewa Government Hospital	District Hospital	GHS	Midwife	Female	31	DIPLOMA	4	23	23	15	17	7	22	25	5	7	1	1	3	1	3	3	1	1	3	1	1	1	1	1	1	1	1	1	1	0	1	1	2	1	1	1	1
ERPROV0339	6/26/2016	10th prov	Provider	Eastern	Fanteakwa	Begoro Government Hospital	District Hospital	GHS	Midwife	Female	27	ADVANCED DIPLOMA	2	23	28	16	17	7	23	23	7	8	1	1	3	1	3	3	1	1	3	1	1	1	1	1	1	1	1	1	1	1	1	1	2	1	1	1	1
ERPROV0340	6/26/2016	10th prov	Provider	Eastern	Denkyembuor	St. Dominic Hospital, Akwatia	District Hospital	FBO	Midwife	Female	26	ADVANCED DIPLOMA	3	23	27	16	16	7	19	23	7	8	1	1	3	1	3	3	1	1	3	1	1	1	1	1	1	1	1	1	1	1	1	1	2	1	1	1	1
ERPROV0341	6/26/2016	10th prov	Provider	Eastern	Akyemansa	Ayirebi Health Centre	Health Centre	GHS	Midwife	Female	30	ADVANCED DIPLOMA	4	20	27	14	17	4	21	25	7	7	1	1	3	1	3	0	1	1	3	1	1	1	1	1	1	1	1	1	1	1	1	1	2	1	1	1	1
ERPROV0342	6/26/2016	10th prov	Provider	Eastern	Nsawam Adoagyiri	Nsawam Government Hospital	District Hospital	GHS	Midwife	Female	25	ADVANCED DIPLOMA	4	23	28	16	17	7	19	24	6	8	1	1	3	1	3	3	1	1	3	1	1	1	1	1	1	1	1	1	1	1	1	1	2	1	1	1	1
ERPROV0343	6/26/2016	10th prov	Provider	Eastern	Suhum	Suhum Government Hospital	District Hospital	GHS	General Nurse	Female	26	DIPLOMA	2	22	28	15	17	7	23	24	7	7	1	1	3	1	3	3	1	0	3	1	1	1	1	1	1	1	1	1	1	1	1	1	2	1	1	1	1
ERPROV0344	6/26/2016	10th prov	Provider	Eastern	Atiwa	Enyiresi Government Hospital	District Hospital	GHS	Midwife	Female	28	DIPLOMA	4	22	27	16	17	6	22	23	6	7	1	1	3	1	3	3	1	0	3	1	1	1	1	1	1	1	1	1	0	1	1	1	2	1	1	1	1
ERPROV0345	6/26/2016	10th prov	Provider	Eastern	Fanteakwa	Begoro Government Hospital	District Hospital	GHS	Anaesthetist	Male	39	ADVANCED DIPLOMA	10	20	27	16	17	7	21	24	6	8	1	1	3	1	3	0	1	1	3	1	1	1	1	1	1	1	1	1	0	1	1	1	2	1	1	1	1
ERPROV0346	6/26/2016	10th prov	Provider	Eastern	Denkyembuor	St. Dominic Hospital, Akwatia	District Hospital	FBO	Anaesthetist	Male	31	ADVANCED DIPLOMA	7	19	28	16	16	4	18	22	7	8	1	1	3	1	3	0	1	1	3	0	1	1	1	1	1	1	1	1	1	1	1	1	2	1	1	1	1
ERPROV0347	6/26/2016	10th prov	Provider	Eastern	Akwapim North	Tetteh Quarshie Memorial Hospital	District Hospital	GHS	Midwife	Female	28	DIPLOMA	5	22	26	16	17	7	18	24	6	8	1	1	3	1	3	3	1	1	3	1	1	0	1	1	1	1	1	1	1	1	1	1	2	1	1	1	1
ERPROV0348	6/26/2016	10th prov	Provider	Eastern	Akwapim North	Tetteh Quarshie Memorial Hospital	District Hospital	GHS	Midwife	Female	28	DIPLOMA	3	19	27	15	17	7	20	24	6	8	1	1	3	1	3	3	1	1	0	1	1	1	1	0	1	1	1	1	1	1	1	1	2	1	1	1	1
ERPROV0349	6/26/2016	10th prov	Provider	Eastern	Atiwa	Enyiresi Government Hospital	District Hospital	GHS	Midwife	Female	35	DIPLOMA	8	23	25	16	17	6	24	24	5	8	1	1	3	1	3	3	1	1	3	1	1	1	1	1	1	1	1	1	1	0	1	1	2	1	0	1	1
ERPROV0350	6/26/2016	10th prov	Provider	Eastern	Upper Manya Krobo	Asessewa Government Hospital	District Hospital	GHS	General Nurse	Female	28	DIPLOMA	1.5	23	28	17	17	7	23	25	6	8	1	1	3	1	3	3	1	1	3	1	1	1	1	1	1	1	1	1	1	1	1	1	2	1	1	1	1
ERPROV0351	6/26/2016	10th prov	Provider	Eastern	Fanteakwa	Begoro Government Hospital	District Hospital	GHS	Midwife	Female	46	DIPLOMA	20	20	28	13	14	6	21	24	5	8	1	1	3	1	3	3	1	1	0	1	1	1	1	1	1	1	1	1	1	1	1	1	2	1	1	1	1
ERPROV0352	6/26/2016	10th prov	Provider	Eastern	Akwapim North	Tetteh Quarshie Memorial Hospital	District Hospital	GHS	General Nurse	Male	29	1ST DEGREE	2	23	26	12	17	7	19	24	6	7	1	1	3	1	3	3	1	1	3	1	1	1	1	1	1	1	1	1	1	1	1	1	0	1	1	1	1
ERPROV0353	6/26/2016	10th prov	Provider	Eastern	Nsawam Adoagyiri	Nsawam Government Hospital	District Hospital	GHS	Midwife	Female	32	ADVANCED DIPLOMA	3	23	28	16	17	7	21	25	6	8	1	1	3	1	3	3	1	1	3	1	1	1	1	1	1	1	1	1	1	1	1	1	2	1	1	1	1
ERPROV0354	6/26/2016	10th prov	Provider	Eastern	Suhum	Suhum Government Hospital	District Hospital	GHS	Anaesthetist	Female	36	ADVANCED DIPLOMA	12	23	23	15	17	7	20	24	6	8	1	1	3	1	3	3	1	1	3	1	1	1	1	1	1	1	1	1	1	0	1	1	2	1	1	1	1
ERPROV0355	6/26/2016	10th prov	Provider	Eastern	Atiwa	Enyiresi Government Hospital	District Hospital	GHS	Midwife	Female	26	DIPLOMA	2	20	24	15	17	7	24	24	7	8	1	1	3	1	3	3	1	1	0	1	1	1	1	1	1	1	1	1	1	1	1	1	2	1	1	1	1
ERPROV0356	6/26/2016	10th prov	Provider	Eastern	Upper Manya Krobo	Asessewa Government Hospital	District Hospital	GHS	General Nurse	Male	29	DIPLOMA	4	20	27	15	17	7	22	24	7	8	1	1	3	1	3	3	1	1	0	1	1	1	1	1	1	1	1	1	1	1	1	1	2	1	1	1	0
ERPROV0357	6/26/2016	10th prov	Provider	Eastern	Yilo Krobo	Klo Agogo Clinic	Health Centre	GHS	Midwife	Female	35	CERTIFICATE	1	19	27	15	17	5	23	21	7	8	1	0	3	1	3	3	1	1	0	1	1	1	1	1	1	1	1	1	1	1	1	1	2	1	1	1	1
ERPROV0358	6/26/2016	10th prov	Provider	Eastern	Yilo Krobo	Klo Agogo Clinic	Health Centre	GHS	Medical Doctor	Male	30	MBCHB	3	20	27	16	17	7	23	25	7	8	1	1	3	1	3	0	1	1	3	1	1	1	1	1	1	1	1	1	1	1	1	1	2	1	1	1	1
ERPROV0359	6/26/2016	10th prov	Provider	Eastern	Fanteakwa	Begoro Government Hospital	District Hospital	GHS	Midwife	Female	27	DIPLOMA	5	20	28	16	17	7	24	24	7	8	1	1	3	1	3	3	1	1	0	1	1	1	1	1	1	1	1	1	1	1	1	1	2	1	1	1	1
ERPROV0360	6/26/2016	10th prov	Provider	Eastern	Suhum	Suhum Government Hospital	District Hospital	GHS	Midwife	Female	29	DIPLOMA	3	19	28	16	17	7	25	25	7	8	1	0	3	1	3	3	1	1	0	1	1	1	1	1	1	1	1	1	1	1	1	1	2	1	1	1	1
ERPROV0361	6/26/2016	10th prov	Provider	Eastern	Upper Manya Krobo	Asessewa Government Hospital	District Hospital	GHS	General Nurse	Male	27	DIPLOMA	3	20	28	16	17	7	25	25	7	8	1	1	3	1	3	3	1	1	0	1	1	1	1	1	1	1	1	1	1	1	1	1	2	1	1	1	1
ERPROV0362	6/26/2016	10th prov	Provider	Eastern	Denkyembuor	St. Dominic Hospital, Akwatia	District Hospital	FBO	Midwife	Female	28	DIPLOMA	5.5	23	28	16	17	7	23	25	7	7	1	1	3	1	3	3	1	1	3	1	1	1	1	1	1	1	1	1	1	1	1	1	2	1	1	1	1
ERPROV0363	6/26/2016	10th prov	Provider	Eastern	Kwaebibirem	Asuom Health Centre	Health Centre	GHS	MA/PA	Male	50	ADVANCED DIPLOMA	18	18	26	14	17	7	21	24	6	8	1	1	3	1	3	3	1	0	0	1	1	1	1	1	0	1	1	1	1	1	1	1	2	1	1	1	0
ERPROV0364	6/26/2016	10th prov	Provider	Eastern	Akwapim North	Tetteh Quarshie Memorial Hospital	District Hospital	GHS	Anaesthetist	Female	32	1ST DEGREE	10	22	27	17	17	7	20	24	7	8	1	1	3	1	3	3	1	1	3	0	1	1	1	1	1	0	1	1	1	1	1	1	2	1	1	1	1
ERPROV0365	6/26/2016	10th prov	Provider	Eastern	Nsawam Adoagyiri	Nsawam Government Hospital	District Hospital	GHS	Midwife	Female	52	CERTIFICATE	21	17	25	13	17	6	20	25	7	8	1	1	3	1	3	0	1	1	0	1	1	1	1	1	1	1	1	1	1	1	1	1	0	1	1	1	1
ERPROV03	6/26/2016	10th prov	Provider	Eastern	Nsawam Adoagyiri	Nsawam Government Hospital	District Hospital	GHS	Anaesthetist	Female	38	ADVANCED DIPLOMA	14	19	28	15	16	6	18	23	4	7	1	1	3	1	3	3	1	1	0	1	1	1	0	1	1	1	1	1	1	1	1	1	2	1	1	1	1
ERPROV0367	7/17/2016	11th prov	Provider	Eastern	East Akim	Hawa Memorial Hospital, Osiem	District Hospital	FBO	Midwife	Female	27	DIPLOMA	1	20	25	16	17	7	22	25	6	8	1	1	3	1	3	0	1	1	3	1	1	1	1	1	1	1	1	1	1	1	1	1	2	1	1	1	1
ERPROV0368	7/17/2016	11th prov	Provider	Eastern	East Akim	Hawa Memorial Hospital, Osiem	District Hospital	FBO	Midwife	Female	25	DIPLOMA	1.1	23	28	15	17	7	24	24	7	8	1	1	3	1	3	3	1	1	3	1	1	1	1	1	1	1	1	1	1	1	1	1	2	1	1	1	1
ERPROV0369	7/17/2016	11th prov	Provider	Eastern	East Akim	Hawa Memorial Hospital, Osiem	District Hospital	FBO	Midwife	Female	28	DIPLOMA	5	22	28	16	17	7	22	25	7	8	1	0	3	1	3	3	1	1	3	1	1	1	1	1	1	1	1	1	1	1	1	1	2	1	1	1	1
ERPROV0370	7/17/2016	11th prov	Provider	Eastern	East Akim	Hawa Memorial Hospital, Osiem	District Hospital	FBO	General Nurse	Female	34	DIPLOMA	7	23	26	13	14	7	20	23	3	7	1	1	3	1	3	3	1	1	3	1	1	1	1	1	1	1	1	1	1	1	1	1	0	1	1	1	1
ERPROV0371	7/17/2016	11th prov	Provider	Eastern	East Akim	Hawa Memorial Hospital, Osiem	District Hospital	FBO	EN/HA/WA	Female	47	CERTIFICATE	19	14	27	8	16	5	21	21	4	8	1	1	3	1	0	0	1	1	0	1	1	1	1	1	1	1	1	1	1	1	1	1	2	1	1	1	1
ERPROV0372	7/17/2016	11th prov	Provider	Eastern	East Akim	Hawa Memorial Hospital, Osiem	District Hospital	FBO	Midwife	Female	25	DIPLOMA	1	23	28	16	17	6	23	24	8	8	1	1	3	1	3	3	1	1	3	1	1	1	1	1	1	1	1	1	1	1	1	1	2	1	1	1	1
ERPROV0373	7/17/2016	11th prov	Provider	Eastern	East Akim	Kibi Government Hospital	District Hospital	GHS	General Nurse	Female	29	CERTIFICATE	2	22	25	16	16	7	21	24	6	8	1	1	3	1	3	3	1	0	3	1	1	1	1	1	1	0	1	1	1	1	1	0	2	1	1	1	1
ERPROV0374	7/17/2016	11th prov	Provider	Eastern	East Akim	Kibi Government Hospital	District Hospital	GHS	Midwife	Female	26	DIPLOMA	1.1	23	28	16	16	7	24	23	7	8	1	1	3	1	3	3	1	1	3	1	1	1	1	1	1	1	1	1	1	1	1	1	2	1	1	1	1
ERPROV0375	7/17/2016	11th prov	Provider	Eastern	East Akim	Kibi Government Hospital	District Hospital	GHS	Midwife	Female	27	DIPLOMA	1.2	23	27	15	17	7	22	25	7	8	1	1	3	1	3	3	1	1	3	1	1	1	1	1	1	0	1	1	1	1	1	1	2	1	1	1	1
ERPROV0376	7/17/2016	11th prov	Provider	Eastern	East Akim	Kibi Government Hospital	District Hospital	GHS	General Nurse	Female	32	DIPLOMA	1	18	26	14	15	6	22	24	7	8	1	0	3	1	3	3	1	1	0	0	1	1	1	1	1	0	1	1	1	1	1	1	2	1	1	1	1
ERPROV0377	7/17/2016	11th prov	Provider	Eastern	East Akim	Kibi Government Hospital	District Hospital	GHS	Midwife	Female	58	DIPLOMA	36	17	27	15	14	6	18	25	8	8	1	1	3	0	3	3	1	1	0	0	1	1	1	0	1	0	1	1	1	1	1	1	2	1	1	1	1
ERPROV0378	7/17/2016	11th prov	Provider	Eastern	East Akim	Kibi Government Hospital	District Hospital	GHS	Midwife	Female	32	DIPLOMA	4	23	27	17	17	7	23	24	8	7	1	1	3	1	3	3	1	1	3	1	1	1	1	1	1	1	1	1	1	1	0	1	2	1	1	1	1
ERPROV0379	7/17/2016	11th prov	Provider	Eastern	New Juaben	St. Joseph Hospital, Koforidua	District Hospital	FBO	General Nurse	Female	27	CERTIFICATE	1	19	28	15	15	7	18	24	6	8	1	0	3	1	3	3	1	1	0	1	1	1	1	1	1	1	1	1	1	1	1	1	2	1	1	1	1
ERPROV0380	7/17/2016	11th prov	Provider	Eastern	New Juaben	St. Joseph Hospital, Koforidua	District Hospital	FBO	Midwife	Female	24	DIPLOMA	1	23	28	16	17	7	24	25	7	8	1	1	3	1	3	3	1	1	3	1	1	1	1	1	1	1	1	1	1	1	1	1	2	1	1	1	1
ERPROV0381	7/17/2016	11th prov	Provider	Eastern	New Juaben	St. Joseph Hospital, Koforidua	District Hospital	FBO	Midwife	Female	33	DIPLOMA	1	22	28	11	17	7	16	24	2	8	1	1	3	1	3	3	1	1	3	1	1	1	1	0	1	1	1	1	1	1	1	1	2	1	1	1	1
ERPROV0382	7/17/2016	11th prov	Provider	Eastern	New Juaben	St. Joseph Hospital, Koforidua	District Hospital	FBO	Midwife	Female	25	DIPLOMA	1	22	27	15	17	6	18	23	7	8	1	1	3	1	3	3	1	1	3	1	0	1	1	1	1	1	1	0	1	1	1	1	2	1	1	1	1
ERPROV0383	7/17/2016	11th prov	Provider	Eastern	New Juaben	St. Joseph Hospital, Koforidua	District Hospital	FBO	Midwife	Female	30	DIPLOMA	2	23	26	13	15	7	20	23	6	8	1	1	3	1	3	3	1	1	3	1	1	1	1	1	1	1	0	1	1	1	1	1	2	1	1	1	1
ERPROV0384	7/17/2016	11th prov	Provider	Eastern	New Juaben	St. Joseph Hospital, Koforidua	District Hospital	FBO	Midwife	Female	26	DIPLOMA	1	23	28	14	16	6	19	24	8	8	1	1	3	1	3	3	1	1	3	1	1	1	1	1	1	1	1	1	1	1	1	1	2	1	1	1	1
ERPROV0385	7/17/2016	11th prov	Provider	Eastern	Lower Manya Krobo	St. Martin Hospital, Agormanya	District Hospital	FBO	Midwife	Female	27	DIPLOMA	3	23	28	17	17	7	25	24	6	8	1	1	3	1	3	3	1	1	3	1	1	1	1	1	1	1	1	1	1	1	1	1	2	1	1	1	1
ERPROV0386	7/17/2016	11th prov	Provider	Eastern	Lower Manya Krobo	St. Martin Hospital, Agormanya	District Hospital	FBO	Midwife	Female	29	CERTIFICATE	6	23	28	15	17	7	25	24	7	8	1	1	3	1	3	3	1	1	3	1	1	1	1	1	1	1	1	1	1	1	1	1	2	1	1	1	1
ERPROV0387	7/17/2016	11th prov	Provider	Eastern	Lower Manya Krobo	St. Martin Hospital, Agormanya	District Hospital	FBO	Midwife	Female	27	DIPLOMA	3	20	26	17	17	6	25	25	7	8	1	1	3	1	3	3	1	1	0	1	1	1	1	1	1	1	1	1	1	1	0	1	2	1	1	0	1
ERPROV0388	7/17/2016	11th prov	Provider	Eastern	Lower Manya Krobo	St. Martin Hospital, Agormanya	District Hospital	FBO	Midwife	Female	25	DIPLOMA	2.5	23	26	16	17	7	21	25	7	8	1	1	3	1	3	3	1	1	3	1	1	1	1	1	1	1	1	1	0	1	1	1	2	1	1	1	1
ERPROV0389	7/17/2016	11th prov	Provider	Eastern	Lower Manya Krobo	St. Martin Hospital, Agormanya	District Hospital	FBO	Midwife	Female	39	DIPLOMA	1	23	28	15	17	7	23	25	8	8	1	1	3	1	3	3	1	1	3	1	1	1	1	1	1	1	1	1	1	1	1	1	2	1	1	1	1
ERPROV0390	7/17/2016	11th prov	Provider	Eastern	Lower Manya Krobo	St. Martin Hospital, Agormanya	District Hospital	FBO	Anaesthetist	Female	30	ADVANCED DIPLOMA	9	23	27	16	17	7	22	25	8	7	1	1	3	1	3	3	1	1	3	1	1	1	1	1	1	1	1	1	1	1	1	1	2	1	0	1	1
ERPROV0391	7/17/2016	11th prov	Provider	Eastern	Kwahu West	Holy Family Hospital, Nkawkaw	District Hospital	FBO	Midwife	Female	29	DIPLOMA	3	20	28	16	16	7	24	25	5	8	1	1	3	1	3	0	1	1	3	1	1	1	1	1	1	1	1	1	1	1	1	1	2	1	1	1	1
ERPROV0392	7/17/2016	11th prov	Provider	Eastern	Kwahu West	Holy Family Hospital, Nkawkaw	District Hospital	FBO	Midwife	Female	29	DIPLOMA	7	20	27	16	16	7	24	24	7	8	1	0	3	1	3	3	1	1	3	0	0	1	1	1	1	1	1	1	1	1	1	1	2	1	1	1	1
ERPROV0393	7/17/2016	11th prov	Provider	Eastern	Kwahu West	Holy Family Hospital, Nkawkaw	District Hospital	FBO	General Nurse	Female	32	CERTIFICATE	5	22	28	16	17	7	18	24	4	8	1	0	3	1	3	3	1	1	3	1	1	1	1	1	1	1	1	1	1	1	1	1	2	1	1	1	1
ERPROV0394	7/17/2016	11th prov	Provider	Eastern	Kwahu West	Holy Family Hospital, Nkawkaw	District Hospital	FBO	Midwife	Female	28	DIPLOMA	4.5	22	28	16	17	7	22	25	7	8	1	0	3	1	3	3	1	1	3	1	1	1	1	1	1	1	1	1	1	1	1	1	2	1	1	1	1
ERPROV0395	7/17/2016	11th prov	Provider	Eastern	Kwahu West	Holy Family Hospital, Nkawkaw	District Hospital	FBO	Midwife	Female	34	DIPLOMA	2	23	27	16	17	7	21	23	8	8	1	1	3	1	3	3	1	1	3	1	1	1	1	1	1	1	1	1	1	1	1	1	2	1	1	1	1
ERPROV0396	7/17/2016	11th prov	Provider	Eastern	Kwahu West	Holy Family Hospital, Nkawkaw	District Hospital	FBO	Midwife	Female	58		37	19	28	16	16	6	22	23	6	8	1	1	3	1	3	3	1	1	0	1	1	1	1	0	1	1	1	1	1	1	1	1	2	1	1	1	1
ERPROV0397	7/17/2016	11th prov	Provider	Eastern	Denkyembuor	St. Dominic Hospital, Akwatia	District Hospital	FBO	CHN/PHN	Female	26	CERTIFICATE	3	23	28	15	17	7	21	24	6	8	1	1	3	1	3	3	1	1	3	1	1	1	1	1	1	1	1	1	1	1	1	1	2	1	1	1	1
ERPROV0398	7/17/2016	11th prov	Provider	Eastern	Denkyembuor	St. Dominic Hospital, Akwatia	District Hospital	FBO	General Nurse	Female	34	DIPLOMA	6	20	28	14	16	7	22	25	6	8	1	1	3	1	3	3	1	1	0	1	1	1	1	1	1	1	1	1	1	1	1	1	2	1	1	1	1
ERPROV03	7/17/2016	11th prov	Provider	Eastern	Denkyembuor	St. Dominic Hospital, Akwatia	District Hospital	FBO	Midwife	Female	33	DIPLOMA	6	23	25	15	15	6	17	23	5	7	1	1	3	1	3	3	1	1	3	1	1	1	1	1	1	1	1	0	1	1	1	1	2	1	1	0	1
ERPROV0400	7/17/2016	11th prov	Provider	Eastern	Denkyembuor	St. Dominic Hospital, Akwatia	District Hospital	FBO	Midwife	Female	27	DIPLOMA	2	22	28	16	17	6	23	24	7	8	1	1	3	1	3	3	1	0	3	1	1	1	1	1	1	1	1	1	1	1	1	1	2	1	1	1	1
ERPROV0401	7/17/2016	11th prov	Provider	Eastern	Denkyembuor	St. Dominic Hospital, Akwatia	District Hospital	FBO	Anaesthetist	Female	41	ADVANCED DIPLOMA	18	23	28	16	16	7	22	24	5	7	1	1	3	1	3	3	1	1	3	1	1	1	1	1	1	1	1	1	1	1	1	1	2	1	1	1	1
ERPROV0402	7/17/2016	11th prov	Provider	Eastern	Denkyembuor	St. Dominic Hospital, Akwatia	District Hospital	FBO	Midwife	Female	29	DIPLOMA	3	20	25	15	16	6	23	23	8	8	1	1	3	1	3	3	1	1	0	1	1	1	1	1	1	1	1	1	1	1	1	1	2	1	1	1	1
ERPROV0403	7/17/2016	11th prov	Provider	Eastern	Kwaebibirem	Asuom Health Centre	Health Centre	GHS	CHN/PHN	Female	26	CERTIFICATE	5	12	26	13	17	6	19	24	8	8	1	0	3	1	3	3	1	0	0	0	0	0	0	0	0	1	1	0	1	1	1	1	2	1	1	1	1
ERPROV0404	7/17/2016	11th prov	Provider	Eastern	Kwaebibirem	Asuom Health Centre	Health Centre	GHS	Midwife	Female	32	DIPLOMA	7	22	28	15	17	7	20	25	6	8	1	1	3	1	3	3	1	1	3	1	0	1	1	1	1	1	1	1	1	1	1	1	2	1	1	1	1
ERPROV0405	7/17/2016	11th prov	Provider	Eastern	Upper West Akim	Adeiso Health Centre	Health Centre	GHS	Midwife	Female	33	CERTIFICATE	9	22	28	16	16	7	22	25	4	8	1	1	3	1	3	3	1	1	3	1	0	1	1	1	1	1	1	1	1	1	1	1	2	1	1	1	1
ERPROV0406	7/17/2016	11th prov	Provider	Eastern	Upper West Akim	Adeiso Health Centre	Health Centre	GHS	Midwife	Female	39	CERTIFICATE	10	23	28	15	16	7	21	25	8	8	1	1	3	1	3	3	1	1	3	1	1	1	1	1	1	1	1	1	1	1	1	1	2	1	1	1	1
ERPROV0407	7/17/2016	11th prov	Provider	Eastern	Akwapim South	Pokrom Health Centre	Health Centre	GHS	MA/PA	Female	31	ADVANCED DIPLOMA	8	23	26	15	16	7	23	25	7	8	1	1	3	1	3	3	1	1	3	1	1	1	1	1	1	1	1	0	1	1	1	1	2	1	1	0	1
ERPROV0408	7/17/2016	11th prov	Provider	Eastern	Akwapim South	Pokrom Health Centre	Health Centre	GHS	Midwife	Female	55	CERTIFICATE	30	13	28	13	16	6	20	22	7	8	1	1	0	1	3	0	1	0	0	1	1	1	1	1	1	1	1	1	1	1	1	1	2	1	1	1	1
ERPROV0409	8/7/2016	12th Prov	Provider	Eastern	New Juaben	St. Joseph Hospital, Koforidua	District Hospital	FBO	Midwife	Female	47	CERTIFICATE	20	20	27	15	17	7	23	24	7	8	1	1	3	1	3	3	1	1	0	1	1	1	1	1	1	1	1	1	1	1	0	1	2	1	1	1	1
ERPROV0410	8/7/2016	12th Prov	Provider	Eastern	Lower Manya Krobo	Atua Government Hospital	District Hospital	GHS	Midwife	Female	48	CERTIFICATE	20	23	28	16	17	7	24	25	7	8	1	1	3	1	3	3	1	1	3	1	1	1	1	1	1	1	1	1	1	1	1	1	2	1	1	1	1
ERPROV0411	8/7/2016	12th Prov	Provider	Eastern	West Akim	Asamankese Government Hospital	District Hospital	GHS	Midwife	Female	28	DIPLOMA	1.1	21	26	11	17	1	18	22	5	8	1	0	3	1	3	3	1	1	3	1	1	1	1	0	1	0	1	1	1	1	1	1	2	1	1	1	1
ERPROV0412	8/7/2016	12th Prov	Provider	Eastern	Kwahu South	Kwahu Government Hospital, Atibie	District Hospital	GHS	Midwife	Female	29	DIPLOMA	1.1	21	27	15	17	7	23	25	7	8	1	0	3	1	3	3	1	1	3	1	1	1	1	0	1	1	1	1	1	1	1	1	2	1	1	1	1
ERPROV0413	8/7/2016	12th Prov	Provider	Eastern	New Juaben	SDA Hospital, Koforidua	District Hospital	FBO	Midwife	Female	25	DIPLOMA	1.1	22	28	16	17	7	24	25	7	8	1	1	3	1	3	3	1	0	3	1	1	1	1	1	1	1	1	1	1	1	1	1	2	1	1	1	1
ERPROV0414	8/7/2016	12th Prov	Provider	Eastern	Birim Central	Oda Government Hospital	District Hospital	GHS	Midwife	Female	29	DIPLOMA	2	20	28	16	17	7	23	25	5	8	1	1	3	1	3	0	1	1	3	1	1	1	1	1	1	1	1	1	1	1	1	1	2	1	1	1	1
ERPROV0415	8/7/2016	12th Prov	Provider	Eastern	New Juaben	St. Joseph Hospital, Koforidua	District Hospital	FBO	Midwife	Female	55	CERTIFICATE	33	20	24	16	17	6	23	24	6	8	1	1	3	1	3	3	1	1	0	1	1	1	1	1	1	1	1	1	1	1	1	0	0	1	1	1	1
ERPROV0416	8/7/2016	12th Prov	Provider	Eastern	Lower Manya Krobo	Atua Government Hospital	District Hospital	GHS	Midwife	Female	29	DIPLOMA	4	22	27	15	17	6	23	24	6	8	1	1	3	1	3	3	1	1	3	1	1	1	1	0	1	1	1	1	1	1	1	1	2	1	1	1	1
ERPROV0417	8/7/2016	12th Prov	Provider	Eastern	Kwaebibirem	Kade Government Hospital	District Hospital	GHS	Midwife	Female	28	DIPLOMA	4	20	26	14	17	5	24	24	8	8	1	1	3	1	3	0	1	1	3	1	1	1	1	1	1	0	1	1	1	1	1	1	2	1	1	1	1
ERPROV0418	8/7/2016	12th Prov	Provider	Eastern	Kwahu South	Kwahu Government Hospital, Atibie	District Hospital	GHS	General Nurse	Female	27	DIPLOMA	4	20	23	15	17	6	25	23	6	8	1	1	3	1	3	3	1	1	0	1	1	1	1	1	1	0	1	1	1	1	0	0	0	1	1	1	1
ERPROV0419	8/7/2016	12th Prov	Provider	Eastern	New Juaben	SDA Hospital, Koforidua	District Hospital	FBO	Midwife	Female	24	DIPLOMA	3	20	28	16	17	6	25	25	7	8	1	1	3	1	3	3	1	1	0	1	1	1	1	1	1	1	1	1	1	1	1	1	2	1	1	1	1
ERPROV0420	8/7/2016	12th Prov	Provider	Eastern	Birim Central	Oda Government Hospital	District Hospital	GHS	Midwife	Female	31	DIPLOMA	2	23	28	17	17	7	24	25	7	8	1	1	3	1	3	3	1	1	3	1	1	1	1	1	1	1	1	1	1	1	1	1	2	1	1	1	1
ERPROV0421	8/7/2016	12th Prov	Provider	Eastern	New Juaben	St. Joseph Hospital, Koforidua	District Hospital	FBO	General Nurse	Female	26	CERTIFICATE	2	23	28	17	17	7	24	24	8	8	1	1	3	1	3	3	1	1	3	1	1	1	1	1	1	1	1	1	1	1	1	1	2	1	1	1	1
ERPROV0422	8/7/2016	12th Prov	Provider	Eastern	Lower Manya Krobo	Atua Government Hospital	District Hospital	GHS	General Nurse	Female	28	DIPLOMA	5	19	28	17	17	7	24	25	7	8	1	1	3	1	3	3	1	1	0	0	1	1	1	1	1	1	1	1	1	1	1	1	2	1	1	1	1
ERPROV0423	8/7/2016	12th Prov	Provider	Eastern	West Akim	Asamankese Government Hospital	District Hospital	GHS	Midwife	Female	57	CERTIFICATE	35	23	28	15	17	7	23	25	7	8	1	1	3	1	3	3	1	1	3	1	1	1	1	1	1	1	1	1	1	1	1	1	2	1	1	1	1
ERPROV0424	8/7/2016	12th Prov	Provider	Eastern	Kwaebibirem	Kade Government Hospital	District Hospital	GHS	Midwife	Female	29	DIPLOMA	4	22	28	15	17	7	21	25	8	8	1	0	3	1	3	3	1	1	3	1	1	1	1	1	1	1	1	1	1	1	1	1	2	1	1	1	1
ERPROV0425	8/7/2016	12th Prov	Provider	Eastern	New Juaben	SDA Hospital, Koforidua	District Hospital	FBO	Midwife	Female	27	DIPLOMA	1	20	28	15	17	6	20	24	3	8	1	1	3	1	3	3	1	1	0	1	1	1	1	1	1	1	1	1	1	1	1	1	2	1	1	1	1
ERPROV0426	8/7/2016	12th Prov	Provider	Eastern	Birim Central	Oda Government Hospital	District Hospital	GHS	Midwife	Female	28	DIPLOMA	5	23	27	15	17	7	21	25	7	8	1	1	3	1	3	3	1	1	3	1	1	1	1	1	1	1	1	1	1	1	1	1	2	1	1	1	1
ERPROV0427	8/7/2016	12th Prov	Provider	Eastern	New Juaben	St. Joseph Hospital, Koforidua	District Hospital	FBO	Anaesthetist	Female	36	1ST DEGREE	12	22	27	16	17	7	24	23	6	8	1	1	3	1	3	3	1	0	3	1	1	1	1	1	1	1	1	1	1	1	0	1	2	1	1	1	1
ERPROV0428	8/7/2016	12th Prov	Provider	Eastern	West Akim	Asamankese Government Hospital	District Hospital	GHS	General Nurse	Female	25	CERTIFICATE	0.4	23	28	17	17	7	24	25	7	8	1	1	3	1	3	3	1	1	3	1	1	1	1	1	1	1	1	1	1	1	1	1	2	1	1	1	1
ERPROV0429	8/7/2016	12th Prov	Provider	Eastern	Kwaebibirem	Kade Government Hospital	District Hospital	GHS	Midwife	Female	27	DIPLOMA	4	23	28	17	17	7	24	25	8	8	1	1	3	1	3	3	1	1	3	1	1	1	1	1	1	1	1	1	1	1	1	1	2	1	1	1	1
ERPROV0430	8/7/2016	12th Prov	Provider	Eastern	Kwahu South	Kwahu Government Hospital, Atibie	District Hospital	GHS	Midwife	Female	58	CERTIFICATE	38	22	27	16	17	7	21	25	8	8	1	1	3	1	3	3	1	1	3	1	1	1	1	0	1	1	1	1	1	1	1	1	2	1	1	1	1
ERPROV0431	8/7/2016	12th Prov	Provider	Eastern	New Juaben	SDA Hospital, Koforidua	District Hospital	FBO	General Nurse	Female	25	CERTIFICATE	2	9	27	14	16	5	22	24	4	8	0	1	0	1	3	0	1	1	0	0	0	0	1	1	0	1	1	1	1	1	1	1	2	1	1	1	1
ERPROV0432	8/7/2016	12th Prov	Provider	Eastern	Birim Central	Oda Government Hospital	District Hospital	GHS	Midwife	Female	26	DIPLOMA	1.25232	21	27	15	16	6	21	23	3	8	1	1	3	1	3	3	1	1	3	1	0	1	1	1	0	1	1	1	1	1	1	1	2	1	1	1	1
ERPROV0433	8/7/2016	12th Prov	Provider	Eastern	New Juaben	St. Joseph Hospital, Koforidua	District Hospital	FBO	General Nurse	Female	32	1ST DEGREE	10	23	28	17	17	7	25	25	6	8	1	1	3	1	3	3	1	1	3	1	1	1	1	1	1	1	1	1	1	1	1	1	2	1	1	1	1
ERPROV0434	8/7/2016	12th Prov	Provider	Eastern	West Akim	Asamankese Government Hospital	District Hospital	GHS	Midwife	Female	27	DIPLOMA	2	22	28	17	17	7	24	24	7	8	1	1	3	1	3	3	1	1	3	1	1	1	1	0	1	1	1	1	1	1	1	1	2	1	1	1	1
ERPROV0435	8/7/2016	12th Prov	Provider	Eastern	Kwaebibirem	Kade Government Hospital	District Hospital	GHS	Midwife	Female	30	DIPLOMA	6	20	28	13	16	7	21	22	5	8	1	1	3	1	3	3	1	1	0	1	1	1	1	1	1	1	1	1	1	1	1	1	2	1	1	1	1
ERPROV0436	8/7/2016	12th Prov	Provider	Eastern	Kwahu South	Kwahu Government Hospital, Atibie	District Hospital	GHS	General Nurse	Female	29	CERTIFICATE	1	23	28	16	17	7	18	25	8	8	1	1	3	1	3	3	1	1	3	1	1	1	1	1	1	1	1	1	1	1	1	1	2	1	1	1	1
ERPROV0437	8/7/2016	12th Prov	Provider	Eastern	Birim Central	Oda Government Hospital	District Hospital	GHS	Midwife	Female	58	CERTIFICATE	37	21	27	14	17	7	23	23	5	8	1	0	3	1	3	3	1	1	3	1	0	1	1	1	1	1	1	1	1	1	1	1	2	1	1	1	1
ERPROV0438	8/7/2016	12th Prov	Provider	Eastern	Birim Central	Oda Government Hospital	District Hospital	GHS	General Nurse	Female	33	DIPLOMA	3	23	28	16	17	7	25	25	6	8	1	1	3	1	3	3	1	1	3	1	1	1	1	1	1	1	1	1	1	1	1	1	2	1	1	1	1
ERPROV0439	8/7/2016	12th Prov	Provider	Eastern	New Juaben	St. Joseph Hospital, Koforidua	District Hospital	FBO	General Nurse	Female	29	CERTIFICATE	4	23	28	16	17	7	20	23	8	8	1	1	3	1	3	3	1	1	3	1	1	1	1	1	1	1	1	1	1	1	1	1	2	1	1	1	1
ERPROV0440	8/7/2016	12th Prov	Provider	Eastern	Lower Manya Krobo	Atua Government Hospital	District Hospital	GHS	Midwife	Female	57	MIDWIFERY	36	23	28	15	17	7	22	25	5	8	1	1	3	1	3	3	1	1	3	1	1	1	1	1	1	1	1	1	1	1	1	1	2	1	1	1	1
ERPROV0441	8/7/2016	12th Prov	Provider	Eastern	West Akim	Asamankese Government Hospital	District Hospital	GHS	Midwife	Female	30	DIPLOMA	2.75232	23	28	15	17	7	24	25	8	8	1	1	3	1	3	3	1	1	3	1	1	1	1	1	1	1	1	1	1	1	1	1	2	1	1	1	1
ERPROV0442	8/7/2016	12th Prov	Provider	Eastern	Kwahu South	Kwahu Government Hospital, Atibie	District Hospital	GHS	MA/PA	Female	44	ADVANCED DIPLOMA	15	23	28	16	17	7	23	25	6	8	1	1	3	1	3	3	1	1	3	1	1	1	1	1	1	1	1	1	1	1	1	1	2	1	1	1	1
ERPROV0443	8/7/2016	12th Prov	Provider	Eastern	New Juaben	SDA Hospital, Koforidua	District Hospital	FBO	Midwife	Female	30	DIPLOMA	6.5	22	21	13	17	7	21	25	7	8	1	1	3	1	3	3	1	1	3	1	1	0	1	1	1	1	1	1	1	1	1	1	2	1	1	1	1
ERPROV0444	8/7/2016	12th Prov	Provider	Eastern	Birim Central	Oda Government Hospital	District Hospital	GHS	Medical Doctor	Male	31	MBChB	3	23	28	13	17	7	20	25	6	8	1	1	3	1	3	3	1	1	3	1	1	1	1	1	1	1	1	1	1	1	1	1	2	1	1	1	1
ERPROV0445	8/14/2016	13th Prov	Provider	Eastern	Lower Manya Krobo	St. Martin Hospital, Agormanya	District Hospital	FBO	General Nurse	Female	33	1ST DEGREE	10	23	28	14	17	7	24	24	7	8	1	1	3	1	3	3	1	1	3	1	1	1	1	1	1	1	1	1	1	1	1	1	2	1	1	1	1
ERPROV0446	8/14/2016	13th Prov	Provider	Eastern	Lower Manya Krobo	St. Martin Hospital, Agormanya	District Hospital	FBO	MA/PA	Male	28	ADVANCE DIPLOMA	5	23	28	15	16	7	21	24	7	8	1	1	3	1	3	3	1	1	3	1	1	1	1	1	1	1	1	1	1	1	1	1	2	1	1	1	1
ERPROV0447	8/14/2016	13th Prov	Provider	Eastern	Kwahu West	Holy Family Hospital, Nkawkaw	District Hospital	FBO	Anaesthetist	Male	36	ADVANCE DIPLOMA	6	23	28	15	17	7	20	24	7	8	1	1	3	1	3	3	1	1	3	1	1	1	1	1	1	1	1	1	1	1	1	1	2	1	1	1	1
ERPROV0448	8/14/2016	13th Prov	Provider	Eastern	East Akim	Hawa Memorial Hospital, Osiem	District Hospital	FBO	CHN/PHN	Female	29	CERTIFICATE	2	23	28	16	17	7	20	24	7	8	1	1	3	1	3	3	1	1	3	1	1	1	1	1	1	1	1	1	1	1	1	1	2	1	1	1	1
ERPROV0449	8/14/2016	13th Prov	Provider	Eastern	Suhum	Suhum Government Hospital	District Hospital	GHS	Midwife	Female	59	CERTIFICATE	37	22	28	15	15	7	18	23	6	8	1	0	3	1	3	3	1	1	3	1	1	1	1	1	1	1	1	1	1	1	1	1	2	1	1	1	1
ERPROV0450	8/14/2016	13th Prov	Provider	Eastern	East Akim	Kibi Government Hospital	District Hospital	GHS	General Nurse	Female	28	CERTIFICATE	1	23	28	16	17	7	23	25	7	8	1	1	3	1	3	3	1	1	3	1	1	1	1	1	1	1	1	1	1	1	1	1	2	1	1	1	1
ERPROV0451	8/14/2016	13th Prov	Provider	Eastern	Lower Manya Krobo	St. Martin Hospital, Agormanya	District Hospital	FBO	Midwife	Female	54	CERTIFICATE	35	21	22	16	17	7	20	25	5	8	1	0	3	1	3	3	1	1	3	0	1	1	1	1	1	1	1	1	1	1	1	1	0	1	1	1	1
ERPROV0452	8/14/2016	13th Prov	Provider	Eastern	Kwahu West	Holy Family Hospital, Nkawkaw	District Hospital	FBO	Midwife	Female	27	DIPLOMA	4	23	28	16	17	7	23	25	8	8	1	1	3	1	3	3	1	1	3	1	1	1	1	1	1	1	1	1	1	1	1	1	2	1	1	1	1
ERPROV0453	8/14/2016	13th Prov	Provider	Eastern	East Akim	Hawa Memorial Hospital, Osiem	District Hospital	FBO	MA/PA	Male	33	1ST DEGREE	0.1	22	26	13	17	7	24	25	7	8	1	1	3	1	3	3	1	1	3	0	1	1	1	1	1	1	0	1	1	1	1	1	2	1	0	1	1
ERPROV0454	8/14/2016	13th Prov	Provider	Eastern	Suhum	Suhum Government Hospital	District Hospital	GHS	Midwife	Female	34	DIPLOMA	5	22	28	15	17	6	17	24	6	8	1	1	3	1	3	3	1	1	3	1	1	0	1	1	1	1	1	1	1	1	1	1	2	1	1	1	1
ERPROV0455	8/14/2016	13th Prov	Provider	Eastern	Ayensuano	Asuboi Health Centre	Health Centre	GHS	General Nurse	Female	27	CERTIFICATE	1	22	28	15	17	6	21	24	5	8	1	1	3	1	3	3	1	1	3	0	1	1	1	1	1	1	1	1	1	1	1	1	2	1	1	1	1
ERPROV0456	8/14/2016	13th Prov	Provider	Eastern	East Akim	Kibi Government Hospital	District Hospital	GHS	MA/PA	Male	42	ADVANCE DIPLOMA	12	23	28	16	17	7	20	25	3	8	1	1	3	1	3	3	1	1	3	1	1	1	1	1	1	1	1	1	1	1	1	1	2	1	1	1	1
ERPROV0457	8/14/2016	13th Prov	Provider	Eastern	Lower Manya Krobo	St. Martin Hospital, Agormanya	District Hospital	FBO	Midwife	Female	27	DIPLOMA	4	23	28	16	17	7	23	25	7	8	1	1	3	1	3	3	1	1	3	1	1	1	1	1	1	1	1	1	1	1	1	1	2	1	1	1	1
ERPROV0458	8/14/2016	13th Prov	Provider	Eastern	Kwahu West	Holy Family Hospital, Nkawkaw	District Hospital	FBO	Midwife	Female	27	DIPLOMA	4	23	28	15	17	7	23	25	7	8	1	1	3	1	3	3	1	1	3	1	1	1	1	1	1	1	1	1	1	1	1	1	2	1	1	1	1
ERPROV0459	8/14/2016	13th Prov	Provider	Eastern	East Akim	Hawa Memorial Hospital, Osiem	District Hospital	FBO	CHN/PHN	Female	30	CERTIFICATE	6	22	28	11	16	7	20	22	4	8	1	1	3	1	3	3	1	1	3	1	1	1	1	1	0	1	1	1	1	1	1	1	2	1	1	1	1
ERPROV0460	8/14/2016	13th Prov	Provider	Eastern	Suhum	Suhum Government Hospital	District Hospital	GHS	Midwife	Female	26	DIPLOMA	1	23	28	15	17	7	21	25	6	8	1	1	3	1	3	3	1	1	3	1	1	1	1	1	1	1	1	1	1	1	1	1	2	1	1	1	1
ERPROV0461	8/14/2016	13th Prov	Provider	Eastern	Ayensuano	Asuboi Health Centre	Health Centre	GHS	CHN/PHN	Female	28	CERTIFICATE	2	23	28	14	17	7	22	25	7	8	1	1	3	1	3	3	1	1	3	1	1	1	1	1	1	1	1	1	1	1	1	1	2	1	1	1	1
ERPROV0462	8/14/2016	13th Prov	Provider	Eastern	East Akim	Kibi Government Hospital	District Hospital	GHS	Midwife	Female	33	DIPLOMA	1	20	28	16	17	7	23	23	3	8	1	1	3	1	3	3	1	1	0	1	1	1	1	1	1	1	1	1	1	1	1	1	2	1	1	1	1
ERPROV0463	8/14/2016	13th Prov	Provider	Eastern	Kwahu West	Holy Family Hospital, Nkawkaw	District Hospital	FBO	Midwife	Female	25	DIPLOMA	2	23	27	17	17	7	21	25	7	8	1	1	3	1	3	3	1	1	3	1	1	1	1	1	1	1	1	1	1	1	1	1	2	1	1	1	1
ERPROV0464	8/14/2016	13th Prov	Provider	Eastern	East Akim	Hawa Memorial Hospital, Osiem	District Hospital	FBO	Anaesthetist	Male	29	ADVANCE DIPLOMA	5	23	28	16	17	7	23	25	7	8	1	1	3	1	3	3	1	1	3	1	1	1	1	1	1	1	1	1	1	1	1	1	2	1	1	1	1
ERPROV0465	8/14/2016	13th Prov	Provider	Eastern	Suhum	Suhum Government Hospital	District Hospital	GHS	General Nurse	Female	30	CERTIFICATE	5	23	28	15	17	7	22	25	7	8	1	1	3	1	3	3	1	1	3	1	1	1	1	1	1	1	1	1	1	1	1	1	2	1	1	1	1
ERPROV04	8/14/2016	13th Prov	Provider	Eastern	East Akim	Kibi Government Hospital	District Hospital	GHS	General Nurse	Female	26	DIPLOMA	3	23	28	16	17	7	23	25	7	8	1	1	3	1	3	3	1	1	3	1	1	1	1	1	1	1	1	1	1	1	1	1	2	1	1	1	1
ERPROV0467	8/14/2016	13th Prov	Provider	Eastern	Lower Manya Krobo	St. Martin Hospital, Agormanya	District Hospital	FBO	Midwife	Female	29	DIPLOMA	2	23	27	15	17	7	24	24	7	8	1	1	3	1	3	3	1	1	3	1	1	1	1	1	1	0	1	1	1	1	1	1	2	1	1	1	1
ERPROV0468	8/14/2016	13th Prov	Provider	Eastern	Kwahu West	Holy Family Hospital, Nkawkaw	District Hospital	FBO	Midwife	Female	26	DIPLOMA	2	23	28	16	17	7	21	25	5	8	1	1	3	1	3	3	1	1	3	1	1	1	1	1	1	1	1	1	1	1	1	1	2	1	1	1	1
ERPROV0469	8/14/2016	13th Prov	Provider	Eastern	East Akim	Hawa Memorial Hospital, Osiem	District Hospital	FBO	Anaesthetist	Male	31	1ST DEGREE	5	23	28	16	17	7	23	25	7	8	1	1	3	1	3	3	1	1	3	1	1	1	1	1	1	1	1	1	1	1	1	1	2	1	1	1	1
ERPROV0470	8/14/2016	13th Prov	Provider	Eastern	Yilo Krobo	Somanya Polyclinic	Polyclinic	GHS	Midwife	Female	54	CERTIFICATE	14	17	28	14	17	6	20	21	5	8	1	1	3	1	0	3	1	1	0	1	1	1	1	1	1	1	1	1	1	1	1	1	2	1	1	1	1
ERPROV0471	8/14/2016	13th Prov	Provider	Eastern	Suhum	Suhum Government Hospital	District Hospital	GHS	Midwife	Female	37	CERTIFICATE	1	21	27	16	16	4	21	25	7	8	1	1	3	1	3	3	1	1	3	0	1	0	1	1	1	1	1	1	1	1	1	1	2	1	1	1	1
ERPROV0472	8/14/2016	13th Prov	Provider	Eastern	East Akim	Kibi Government Hospital	District Hospital	GHS	General Nurse	Female	27	CERTIFICATE	0.5	22	28	15	17	4	21	23	5	8	1	1	3	1	3	3	1	1	3	1	1	0	1	1	1	1	1	1	1	1	1	1	2	1	1	1	1
ERPROV0473	8/14/2016	13th Prov	Provider	Eastern	Lower Manya Krobo	St. Martin Hospital, Agormanya	District Hospital	FBO	General Nurse	Male	29	ADVANCE DIPLOMA	6	23	28	16	17	7	23	25	7	8	1	1	3	1	3	3	1	1	3	1	1	1	1	1	1	1	1	1	1	1	1	1	2	1	1	1	1
ERPROV0474	8/14/2016	13th Prov	Provider	Eastern	Kwahu West	Holy Family Hospital, Nkawkaw	District Hospital	FBO	General Nurse	Female	31	DIPLOMA	7	23	28	16	17	7	23	25	7	8	1	1	3	1	3	3	1	1	3	1	1	1	1	1	1	1	1	1	1	1	1	1	2	1	1	1	1
ERPROV0475	8/14/2016	13th Prov	Provider	Eastern	East Akim	Hawa Memorial Hospital, Osiem	District Hospital	FBO	General Nurse	Female	28	CERTIFICATE	3	22	28	14	17	7	23	25	6	8	1	1	3	1	3	3	1	1	3	1	1	0	1	1	1	1	1	1	1	1	1	1	2	1	1	1	1
ERPROV0476	8/14/2016	13th Prov	Provider	Eastern	Yilo Krobo	Somanya Polyclinic	Polyclinic	GHS	Midwife	Female	30	DIPLOMA	3	23	26	16	17	7	20	25	7	8	1	1	3	1	3	3	1	1	3	1	1	1	1	1	1	1	1	1	1	1	0	1	2	1	1	1	1
ERPROV0477	8/14/2016	13th Prov	Provider	Eastern	Suhum	Suhum Government Hospital	District Hospital	GHS	Midwife	Female	59	CERTIFICATE	37	21	28	15	17	7	21	25	7	8	1	1	3	1	3	3	1	0	3	1	1	0	1	1	1	1	1	1	1	1	1	1	2	1	1	1	1
ERPROV0478	8/14/2016	13th Prov	Provider	Eastern	East Akim	Kibi Government Hospital	District Hospital	GHS	General Nurse	Female	25	DIPLOMA	1.00046	21	28	17	17	7	24	25	7	8	1	0	3	1	3	3	1	1	3	0	1	1	1	1	1	1	1	1	1	1	1	1	2	1	1	1	1
ERPROV0479	8/28/2016	14th Prov	Provider	Eastern	Upper West Akim	Adeiso Health Centre	Health Centre	GHS	Midwife	Female	38	DIPLOMA	11	23	28	16	17	7	21	25	4	8	1	1	3	1	3	3	1	1	3	1	1	1	1	1	1	1	1	1	1	1	1	1	2	1	1	1	1
ERPROV0480	8/28/2016	14th Prov	Provider	Eastern	Akyemansa	Ayirebi Health Centre	Health Centre	GHS	CHN/PHN	Female	32	CERTIFICATE	6	23	28	14	15	7	22	25	8	8	1	1	3	1	3	3	1	1	3	1	1	1	1	1	1	1	1	1	1	1	1	1	2	1	1	1	1
ERPROV0481	8/28/2016	14th Prov	Provider	Eastern	Kwahu West	Holy Family Hospital, Nkawkaw	District Hospital	FBO	Midwife	Female	30	DIPLOMA	4	22	28	16	17	7	23	24	3	8	1	0	3	1	3	3	1	1	3	1	1	1	1	1	1	1	1	1	1	1	1	1	2	1	1	1	1
ERPROV0482	8/28/2016	14th Prov	Provider	Eastern	Yilo Krobo	Klo Agogo Clinic	Health Centre	GHS	Midwife	Female	29	DIPLOMA	5	23	28	15	17	7	22	25	7	8	1	1	3	1	3	3	1	1	3	1	1	1	1	1	1	1	1	1	1	1	1	1	2	1	1	1	1
ERPROV0483	8/28/2016	14th Prov	Provider	Eastern	Nsawam Adoagyiri	Nsawam Government Hospital	District Hospital	GHS	Midwife	Female	24	DIPLOMA	1.2	23	28	16	17	7	22	24	7	8	1	1	3	1	3	3	1	1	3	1	1	1	1	1	1	1	1	1	1	1	1	1	2	1	1	1	1
ERPROV0484	8/28/2016	14th Prov	Provider	Eastern	Upper West Akim	Adeiso Health Centre	Health Centre	GHS	General Nurse	Female	26	CERTIFICATE	1	23	28	16	17	7	20	25	7	8	1	1	3	1	3	3	1	1	3	1	1	1	1	1	1	1	1	1	1	1	1	1	2	1	1	1	1
ERPROV0485	8/28/2016	14th Prov	Provider	Eastern	Akyemansa	Ayirebi Health Centre	Health Centre	GHS	General Nurse	Female	30	CERTIFICATE	4	23	28	15	17	7	21	23	7	8	1	1	3	1	3	3	1	1	3	1	1	1	1	1	1	1	1	1	1	1	1	1	2	1	1	1	1
ERPROV0486	8/28/2016	14th Prov	Provider	Eastern	Kwahu West	Holy Family Hospital, Nkawkaw	District Hospital	FBO	Midwife	Female	30	DIPLOMA	3.75232	23	28	17	17	6	22	25	8	8	1	1	3	1	3	3	1	1	3	1	1	1	1	1	1	1	1	1	1	1	1	1	2	1	1	1	1
ERPROV0487	8/28/2016	14th Prov	Provider	Eastern	Nsawam Adoagyiri	Nsawam Government Hospital	District Hospital	GHS	Midwife	Female	26	DIPLOMA	4	23	28	15	16	7	20	25	6	8	1	1	3	1	3	3	1	1	3	1	1	1	1	1	1	1	1	1	1	1	1	1	2	1	1	1	1
ERPROV0488	8/28/2016	14th Prov	Provider	Eastern	Denkyembuor	St. Dominic Hospital, Akwatia	District Hospital	FBO	Midwife	Female	27	DIPLOMA	1.2	23	28	15	17	7	21	25	6	8	1	1	3	1	3	3	1	1	3	1	1	1	1	1	1	1	1	1	1	1	1	1	2	1	1	1	1
ERPROV0489	8/28/2016	14th Prov	Provider	Eastern	Asuogyaman	VRA Hospital, Akosombo	District Hospital	Quasi-Government	Midwife	Female	56	CERTIFICATE	33	20	27	14	17	6	20	23	7	8	1	1	3	1	3	3	1	1	3	1	0	0	1	0	1	1	1	1	1	1	1	1	2	1	1	1	1
ERPROV0490	8/28/2016	14th Prov	Provider	Eastern	Kwaebibirem	Asuom Health Centre	Health Centre	GHS	Midwife	Female	38	CERTIFICATE	15	23	28	16	17	7	23	24	2	8	1	1	3	1	3	3	1	1	3	1	1	1	1	1	1	1	1	1	1	1	1	1	2	1	1	1	1
ERPROV0491	8/28/2016	14th Prov	Provider	Eastern	Kwahu West	Holy Family Hospital, Nkawkaw	District Hospital	FBO	Midwife	Female	26	DIPLOMA	1.2	23	27	16	17	7	24	25	6	8	1	1	3	1	3	3	1	1	3	1	1	1	1	1	1	1	1	1	1	1	1	1	2	1	1	1	1
ERPROV0492	8/28/2016	14th Prov	Provider	Eastern	Nsawam Adoagyiri	Nsawam Government Hospital	District Hospital	GHS	Midwife	Female	31	DIPLOMA	5	23	28	16	17	7	19	25	8	8	1	1	3	1	3	3	1	1	3	1	1	1	1	1	1	1	1	1	1	1	1	1	2	1	1	1	1
ERPROV0493	8/28/2016	14th Prov	Provider	Eastern	Denkyembuor	St. Dominic Hospital, Akwatia	District Hospital	FBO	Midwife	Female	23	DIPLOMA	1.1	22	27	16	17	7	23	24	8	8	1	1	3	1	3	3	1	1	3	1	0	1	1	1	1	1	1	1	1	1	1	1	2	1	1	1	1
ERPROV0494	8/28/2016	14th Prov	Provider	Eastern	Suhum	Suhum Government Hospital	District Hospital	GHS	Midwife	Female	27	DIPLOMA	0.4	19	27	16	17	6	19	22	8	8	1	1	3	1	3	3	1	1	0	0	1	1	1	1	1	1	1	1	1	1	1	1	2	1	1	1	1
ERPROV0495	8/28/2016	14th Prov	Provider	Eastern	Akwapim North	Tetteh Quarshie Memorial Hospital	District Hospital	GHS	Specialist (O&G, Emergency)	Male	37	MBCHB	12	20	28	15	17	7	23	25	8	7	1	1	3	1	3	3	1	1	0	1	1	1	1	1	1	1	1	1	1	1	1	1	2	1	1	1	1
ERPROV0496	8/28/2016	14th Prov	Provider	Eastern	Suhum	Suhum Government Hospital	District Hospital	GHS	Midwife	Female	32	DIPLOMA	3	23	26	15	17	7	20	24	8	8	1	1	3	1	3	3	1	1	3	1	1	1	1	1	1	1	1	1	1	1	1	1	2	1	1	1	1
ERPROV0497	8/28/2016	14th Prov	Provider	Eastern	Kwahu West	Holy Family Hospital, Nkawkaw	District Hospital	FBO	General Nurse	Female	50	ADVANCED DIPLOMA	26	23	26	16	17	7	24	24	8	8	1	1	3	1	3	3	1	1	3	1	1	1	1	1	1	1	1	1	1	1	1	1	2	1	1	1	1
ERPROV0498	8/28/2016	14th Prov	Provider	Eastern	Yilo Krobo	Klo Agogo Clinic	Health Centre	GHS	Midwife	Female	44	CERTIFICATE	14	23	28	14	16	7	21	23	8	8	1	1	3	1	3	3	1	1	3	1	1	1	1	1	1	1	1	1	1	1	1	1	2	1	1	1	1
ERPROV04	8/28/2016	14th Prov	Provider	Eastern	Nsawam Adoagyiri	Nsawam Government Hospital	District Hospital	GHS	Anaesthetist	Male	29	ADVANCED DIPLOMA	6	23	28	14	17	7	21	25	7	8	1	1	3	1	3	3	1	1	3	1	1	1	1	1	1	1	1	1	1	1	1	1	2	1	1	1	1
ERPROV0500	8/28/2016	14th Prov	Provider	Eastern	Denkyembuor	St. Dominic Hospital, Akwatia	District Hospital	FBO	Specialist (O&G, Emergency)	Male	35	MGCS	10	23	28	17	17	7	25	25	6	8	1	1	3	1	3	3	1	1	3	1	1	1	1	1	1	1	1	1	1	1	1	1	2	1	1	1	1
ERPROV0501	8/28/2016	14th Prov	Provider	Eastern	Akwapim North	Tetteh Quarshie Memorial Hospital	District Hospital	GHS	Midwife	Female	53	CERTIFICATE	30	23	27	16	16	7	22	24	5	7	1	1	3	1	3	3	1	1	3	1	1	1	1	1	1	1	1	1	1	1	1	1	2	1	1	1	0
ERPROV0502	8/28/2016	14th Prov	Provider	Eastern	Asuogyaman	VRA Hospital, Akosombo	District Hospital	Quasi-Government	Midwife	Female	51	DIPLOMA	13	23	28	16	17	7	21	25	7	8	1	1	3	1	3	3	1	1	3	1	1	1	1	1	1	1	1	1	1	1	1	1	2	1	1	1	1
ERPROV0503	8/28/2016	14th Prov	Provider	Eastern	Kwahu West	Holy Family Hospital, Nkawkaw	District Hospital	FBO	General Nurse	Female	34	MASTERS	12	22	28	17	17	7	25	25	7	8	1	1	3	1	3	3	1	1	3	1	1	1	1	1	0	1	1	1	1	1	1	1	2	1	1	1	1
ERPROV0504	8/28/2016	14th Prov	Provider	Eastern	Nsawam Adoagyiri	Nsawam Government Hospital	District Hospital	GHS	Midwife	Female	25	DIPLOMA	1	23	28	14	17	7	24	25	7	8	1	1	3	1	3	3	1	1	3	1	1	1	1	1	1	1	1	1	1	1	1	1	2	1	1	1	1
ERPROV0505	8/28/2016	14th Prov	Provider	Eastern	Denkyembuor	St. Dominic Hospital, Akwatia	District Hospital	FBO	Midwife	Female	30	DIPLOMA	5.5	23	28	16	17	7	20	25	7	8	1	1	3	1	3	3	1	1	3	1	1	1	1	1	1	1	1	1	1	1	1	1	2	1	1	1	1
ERPROV0506	8/28/2016	14th Prov	Provider	Eastern	Suhum	Suhum Government Hospital	District Hospital	GHS	MA/PA	Female	28	ADVANCED DIPLOMA	6	23	28	17	17	7	24	24	8	8	1	1	3	1	3	3	1	1	3	1	1	1	1	1	1	1	1	1	1	1	1	1	2	1	1	1	1
ERPROV0507	8/28/2016	14th Prov	Provider	Eastern	Akwapim North	Tetteh Quarshie Memorial Hospital	District Hospital	GHS	Midwife	Female	57	CERTIFICATE	30	20	28	15	17	6	21	24	8	8	1	1	3	1	3	3	1	1	0	1	1	1	1	1	1	1	1	1	1	1	1	1	2	1	1	1	1
ERPROV0508	8/28/2016	14th Prov	Provider	Eastern	Asuogyaman	VRA Hospital, Akosombo	District Hospital	Quasi-Government	General Nurse	Female	27	CERTIFICATE	10	17	28	13	17	5	25	24	4	8	1	1	3	1	0	3	1	1	0	1	1	1	1	1	1	1	1	1	1	1	1	1	2	1	1	1	1
ERPROV0509	8/28/2016	14th Prov	Provider	Eastern	Kwahu West	Holy Family Hospital, Nkawkaw	District Hospital	FBO	Midwife	Female	59	CERTIFICATE	29	13	25	15	17	7	22	23	5	8	1	1	3	0	0	0	1	1	0	1	1	1	1	1	1	1	1	1	1	1	1	1	2	1	1	1	1
ERPROV0510	8/28/2016	14th Prov	Provider	Eastern	Kwahu West	Holy Family Hospital, Nkawkaw	District Hospital	FBO	Specialist (O&G, Emergency)	Male	38	POST GRADUATE	10	23	28	16	17	7	22	24	8	8	1	1	3	1	3	3	1	1	3	1	1	1	1	1	1	1	1	1	1	1	1	1	2	1	1	1	1
ERPROV0511	8/28/2016	14th Prov	Provider	Eastern	Nsawam Adoagyiri	Nsawam Government Hospital	District Hospital	GHS	Midwife	Female	32	DIPLOMA	7	22	27	16	17	7	23	25	6	8	1	0	3	1	3	3	1	1	3	1	1	1	1	1	1	1	1	1	1	1	1	1	2	1	1	1	1
ERPROV0512	8/28/2016	14th Prov	Provider	Eastern	Denkyembuor	St. Dominic Hospital, Akwatia	District Hospital	FBO	Midwife	Female	26	DIPLOMA	1.1	23	28	16	17	7	23	25	6	8	1	1	3	1	3	3	1	1	3	1	1	1	1	1	1	1	1	1	1	1	1	1	2	1	1	1	1
ERPROV0513	8/28/2016	14th Prov	Provider	Eastern	Suhum	Suhum Government Hospital	District Hospital	GHS	General Nurse	Female	28	DIPLOMA	3	22	27	14	17	7	24	25	6	8	1	0	3	1	3	3	1	1	3	1	1	1	1	1	1	1	1	1	1	1	1	1	2	1	1	1	1
ERPROV0514	8/28/2016	14th Prov	Provider	Eastern	Asuogyaman	VRA Hospital, Akosombo	District Hospital	Quasi-Government	Anaesthetist	Female	41	1ST DEGREE	19	20	27	15	17	7	22	24	4	8	1	1	3	1	3	3	1	1	0	1	1	1	1	1	1	1	1	1	1	1	1	1	2	1	1	1	1
ERPROV0515	8/28/2016	14th Prov	Provider	Eastern	Kwaebibirem	Asuom Health Centre	Health Centre	GHS	MA/PA	Male	43	MPH	14	20	27	15	17	7	19	23	7	8	1	1	3	1	3	3	1	1	0	1	1	1	1	1	1	1	1	1	1	1	1	1	2	1	0	1	1
ERPROV0516	8/28/2016	14th Prov	Provider	Eastern	Nsawam Adoagyiri	Nsawam Government Hospital	District Hospital	GHS	PN/CN/EN/PON	Female	33	1ST DEGREE	9.5	22	28	16	17	7	23	25	7	8	1	1	3	1	3	3	1	1	3	1	0	1	1	1	1	1	1	1	1	1	1	1	2	1	1	1	1
ERPROV0517	8/28/2016	14th Prov	Provider	Eastern	Denkyembuor	St. Dominic Hospital, Akwatia	District Hospital	FBO	CHN/PHN	Female	27	CERTIFICATE	3	23	26	16	17	4	24	25	7	8	1	1	3	1	3	3	1	1	3	1	1	1	1	1	1	1	1	1	1	1	1	1	2	1	1	0	1
ERPROV0518	8/28/2016	14th Prov	Provider	Eastern	Suhum	Suhum Government Hospital	District Hospital	GHS	Midwife	Female	23	DIPLOMA	0.4	23	28	16	17	7	24	25	7	8	1	1	3	1	3	3	1	1	3	1	1	1	1	1	1	1	1	1	1	1	1	1	2	1	1	1	1
ERPROV0519	8/28/2016	14th Prov	Provider	Eastern	Akwapim North	Tetteh Quarshie Memorial Hospital	District Hospital	GHS	Midwife	Female	52	CERTIFICATE	20	22	27	16	17	4	23	25	7	8	1	1	3	1	3	3	1	1	3	1	1	1	1	0	1	1	0	1	1	1	1	1	2	1	1	1	1
ERPROV0520	8/28/2016	14th Prov	Provider	Eastern	Asuogyaman	VRA Hospital, Akosombo	District Hospital	Quasi-Government	Midwife	Female	53	DIPLOMA	30	20	26	16	17	7	20	25	7	8	1	1	3	1	3	3	1	1	0	1	1	1	1	1	1	1	1	1	0	1	1	1	2	1	1	1	1
ERPROV0521	9/25/2016	15th Prov	Provider	Eastern	Birim North	New Abirem Government Hospital	District Hospital	GHS	Midwife	Female	29	DIPLOMA	3	23	27	16	17	7	21	22	7	8	1	1	3	1	3	3	1	1	3	1	1	1	1	1	1	1	1	1	1	1	1	1	2	1	1	1	1
ERPROV0522	9/25/2016	15th Prov	Provider	Eastern	Birim North	New Abirem Government Hospital	District Hospital	GHS	Midwife	Female	30	DIPLOMA	8	22	28	17	17	7	23	24	7	8	1	1	3	1	3	3	0	1	3	1	1	1	1	1	1	1	1	1	1	1	1	1	2	1	1	1	1
ERPROV0523	9/25/2016	15th Prov	Provider	Eastern	Birim North	New Abirem Government Hospital	District Hospital	GHS	Medical Doctor	Male	27	MBChB	3	23	28	16	16	7	24	25	7	8	1	1	3	1	3	3	1	1	3	1	1	1	1	1	1	1	1	1	1	1	1	1	2	1	1	1	1
ERPROV0524	9/25/2016	15th Prov	Provider	Eastern	Birim North	New Abirem Government Hospital	District Hospital	GHS	Midwife	Female	30	DIPLOMA	2.5	20	28	12	17	6	19	23	6	8	1	1	3	1	3	3	1	1	0	1	1	1	1	1	1	1	1	1	1	1	1	1	2	1	1	1	1
ERPROV0525	9/25/2016	15th Prov	Provider	Eastern	Birim North	New Abirem Government Hospital	District Hospital	GHS	Midwife	Female	28	DIPLOMA	4	23	28	16	17	7	25	25	7	8	1	1	3	1	3	3	1	1	3	1	1	1	1	1	1	1	1	1	1	1	1	1	2	1	1	1	1
ERPROV0526	9/25/2016	15th Prov	Provider	Eastern	West Akim	Asamankese Government Hospital	District Hospital	GHS	Midwife	Female	31	DIPLOMA	7	20	28	16	17	7	25	25	7	8	1	1	3	1	3	3	1	1	0	1	1	1	1	1	1	1	1	1	1	1	1	1	2	1	1	1	1
ERPROV0527	9/25/2016	15th Prov	Provider	Eastern	West Akim	Asamankese Government Hospital	District Hospital	GHS	Midwife	Female	57	CERTIFICATE	28	19	27	17	17	7	24	25	4	8	1	1	3	1	3	0	1	1	3	1	1	1	1	1	0	1	1	1	1	1	1	0	2	1	1	1	1
ERPROV0528	9/25/2016	15th Prov	Provider	Eastern	West Akim	Asamankese Government Hospital	District Hospital	GHS	Midwife	Female	27	DIPLOMA	0.2	23	28	14	16	7	23	25	8	8	1	1	3	1	3	3	1	1	3	1	1	1	1	1	1	1	1	1	1	1	1	1	2	1	1	1	1
ERPROV0529	9/25/2016	15th Prov	Provider	Eastern	West Akim	Asamankese Government Hospital	District Hospital	GHS	Midwife	Female	57	CERTIFICATE	27	20	28	15	15	7	21	22	8	8	1	1	3	1	3	3	1	1	0	1	1	1	1	1	1	1	1	1	1	1	1	1	2	1	1	1	1
ERPROV0530	9/25/2016	15th Prov	Provider	Eastern	Atiwa	Enyiresi Government Hospital	District Hospital	GHS	General Nurse	Female	24	DIPLOMA	2	22	28	16	16	4	24	25	7	8	1	1	3	1	3	3	1	1	3	0	1	1	1	1	1	1	1	1	1	1	1	1	2	1	1	1	1
ERPROV0531	9/25/2016	15th Prov	Provider	Eastern	Atiwa	Enyiresi Government Hospital	District Hospital	GHS	General Nurse	Female	26	CERTIFICATE	1	23	28	16	16	7	22	25	7	8	1	1	3	1	3	3	1	1	3	1	1	1	1	1	1	1	1	1	1	1	1	1	2	1	1	1	1
ERPROV0532	9/25/2016	15th Prov	Provider	Eastern	Atiwa	Enyiresi Government Hospital	District Hospital	GHS	Medical Doctor	Male	33	MBChB	3	23	28	11	15	7	21	25	5	7	1	1	3	1	3	3	1	1	3	1	1	1	1	1	1	1	1	1	1	1	1	1	2	1	1	1	1
ERPROV0533	9/25/2016	15th Prov	Provider	Eastern	Atiwa	Enyiresi Government Hospital	District Hospital	GHS	Midwife	Female	30	1ST DEGREE	7	23	27	16	16	7	24	24	4	8	1	1	3	1	3	3	1	1	3	1	1	1	1	1	1	1	1	1	1	0	1	1	2	1	1	1	1
ERPROV0534	9/25/2016	15th Prov	Provider	Eastern	Atiwa	Enyiresi Government Hospital	District Hospital	GHS	Midwife	Female	27	DIPLOMA	3	23	26	16	17	7	24	25	8	8	1	1	3	1	3	3	1	1	3	1	1	1	1	1	1	1	1	1	1	1	1	1	0	1	1	1	1
ERPROV0535	9/25/2016	15th Prov	Provider	Eastern	New Juaben	St. Joseph Hospital, Koforidua	District Hospital	FBO	PN/CN/EN/PON	Male	29	1ST DEGREE	6	20	28	14	16	7	20	25	7	8	1	1	3	1	3	3	1	1	0	1	1	1	1	1	1	1	1	1	1	1	1	1	2	1	1	1	1
ERPROV0536	9/25/2016	15th Prov	Provider	Eastern	New Juaben	St. Joseph Hospital, Koforidua	District Hospital	FBO	PN/CN/EN/PON	Female	30	ADVANCED DIPLOMA	5.5	20	27	16	17	7	23	24	8	8	1	1	3	1	3	3	1	1	0	1	1	1	1	1	1	1	0	1	1	1	1	1	2	1	1	1	1
ERPROV0537	9/25/2016	15th Prov	Provider	Eastern	Kwahu West	Holy Family Hospital, Nkawkaw	District Hospital	FBO	Midwife	Female	28	DIPLOMA	3	23	28	17	17	7	23	24	8	8	1	1	3	1	3	3	1	1	3	1	1	1	1	1	1	1	1	1	1	1	1	1	2	1	1	1	1
ERPROV0538	9/25/2016	15th Prov	Provider	Eastern	Kwahu West	Holy Family Hospital, Nkawkaw	District Hospital	FBO	Midwife	Female	33	DIPLOMA	5	22	28	14	16	6	22	23	8	8	1	1	3	1	3	3	1	1	3	1	1	1	1	1	0	1	1	1	1	1	1	1	2	1	1	1	1
ERPROV0539	9/25/2016	15th Prov	Provider	Eastern	Kwahu West	Holy Family Hospital, Nkawkaw	District Hospital	FBO	General Nurse	Female	29	DIPLOMA	5	23	28	16	17	7	23	24	8	8	1	1	3	1	3	3	1	1	3	1	1	1	1	1	1	1	1	1	1	1	1	1	2	1	1	1	1
ERPROV0540	9/25/2016	15th Prov	Provider	Eastern	Kwahu West	Holy Family Hospital, Nkawkaw	District Hospital	FBO	Midwife	Female	30	DIPLOMA	1.75232	23	28	16	17	7	21	25	8	8	1	1	3	1	3	3	1	1	3	1	1	1	1	1	1	1	1	1	1	1	1	1	2	1	1	1	1
ERPROV0541	9/25/2016	15th Prov	Provider	Eastern	Kwahu West	Holy Family Hospital, Nkawkaw	District Hospital	FBO	Midwife	Female	56	DIPLOMA	28	18	28	16	17	7	24	25	8	8	1	1	3	1	3	3	0	0	0	1	1	1	1	1	1	1	1	1	1	1	1	1	2	1	1	1	1
ERPROV0542	9/25/2016	15th Prov	Provider	Eastern	Yilo Krobo	Somanya Polyclinic	Polyclinic	GHS	Midwife	Female	58	CERTIFICATE	34	20	28	14	17	7	20	24	8	8	1	1	3	1	3	3	1	1	0	1	1	1	1	1	1	1	1	1	1	1	1	1	2	1	1	1	1
ERPROV0543	9/25/2016	15th Prov	Provider	Eastern	Yilo Krobo	Somanya Polyclinic	Polyclinic	GHS	Midwife	Female	37	DIPLOMA	16	23	28	15	17	7	22	25	8	8	1	1	3	1	3	3	1	1	3	1	1	1	1	1	1	1	1	1	1	1	1	1	2	1	1	1	1
ERPROV0544	9/25/2016	15th Prov	Provider	Eastern	Yilo Krobo	Somanya Polyclinic	Polyclinic	GHS	CHN/PHN	Female	30	CERTIFICATE	5	22	27	15	17	7	24	23	7	7	1	1	3	1	3	3	1	1	3	0	1	1	1	1	1	0	1	1	1	1	1	1	2	1	1	1	1
ERPROV0545	9/25/2016	15th Prov	Provider	Eastern	Kwahu South	Kwahu Government Hospital, Atibie	District Hospital	GHS	Specialist (O&G, Emergency)	Male	36	MGCPS (O & G)	9	23	28	17	17	7	24	25	8	8	1	1	3	1	3	3	1	1	3	1	1	1	1	1	1	1	1	1	1	1	1	1	2	1	1	1	1
ERPROV0546	9/25/2016	15th Prov	Provider	Eastern	Denkyembuor	St. Dominic Hospital, Akwatia	District Hospital	FBO	Midwife	Female	30	DIPLOMA	4	23	28	15	16	7	23	25	8	8	1	1	3	1	3	3	1	1	3	1	1	1	1	1	1	1	1	1	1	1	1	1	2	1	1	1	1
ERPROV0547	9/25/2016	15th Prov	Provider	Eastern	Denkyembuor	St. Dominic Hospital, Akwatia	District Hospital	FBO	Midwife	Female	24	DIPLOMA	1.2	23	28	14	16	7	23	25	8	8	1	1	3	1	3	3	1	1	3	1	1	1	1	1	1	1	1	1	1	1	1	1	2	1	1	1	1
ERPROV0548	9/25/2016	15th Prov	Provider	Eastern	Denkyembuor	St. Dominic Hospital, Akwatia	District Hospital	FBO	Midwife	Female	30	1ST DEGREE	6	23	28	17	16	5	22	25	8	8	1	1	3	1	3	3	1	1	3	1	1	1	1	1	1	1	1	1	1	1	1	1	2	1	1	1	1
ERPROV0549	9/25/2016	15th Prov	Provider	Eastern	Denkyembuor	St. Dominic Hospital, Akwatia	District Hospital	FBO	General Nurse	Female	27	CERTIFICATE	4	20	28	17	17	7	22	24	8	8	1	1	3	1	3	3	1	1	0	1	1	1	1	1	1	1	1	1	1	1	1	1	2	1	1	1	1
ERPROV0550	9/25/2016	15th Prov	Provider	Eastern	Upper West Akim	Adeiso Health Centre	Health Centre	GHS	Midwife	Female	31	DIPLOMA	10	23	26	15	17	7	22	24	8	8	1	1	3	1	3	3	1	1	3	1	1	1	1	1	1	1	1	1	0	1	1	1	2	1	1	1	1
ERPROV0551	9/25/2016	15th Prov	Provider	Eastern	Upper West Akim	Adeiso Health Centre	Health Centre	GHS	Midwife	Female	36	CERTIFICATE	11	23	28	17	17	7	22	25	7	8	1	1	3	1	3	3	1	1	3	1	1	1	1	1	1	1	1	1	1	1	1	1	2	1	1	1	1
ERPROV0552	9/25/2016	15th Prov	Provider	Eastern	Ayensuano	Asuboi Health Centre	Health Centre	GHS	CHN/PHN	Female	27	CERTIFICATE	4	23	28	15	16	6	24	25	4	8	1	1	3	1	3	3	1	1	3	1	1	1	1	1	1	1	1	1	1	1	1	1	2	1	1	1	1
ERPROV0553	9/25/2016	15th Prov	Provider	Eastern	Ayensuano	Asuboi Health Centre	Health Centre	GHS	CHN/PHN	Female	31	CERTIFICATE	3	23	28	8	16	7	19	23	4	8	1	1	3	1	3	3	1	1	3	1	1	1	1	1	1	1	1	1	1	1	1	1	2	1	1	1	1
ERPROV0554	9/25/2016	15th Prov	Provider	Eastern	Kwaebibirem	Asuom Health Centre	Health Centre	GHS	General Nurse	Female	28	DIPLOMA	3	23	27	16	17	7	23	25	6	8	1	1	3	1	3	3	1	1	3	1	1	1	1	1	1	1	1	1	1	1	1	1	2	1	1	1	1
ERPROV0555	9/25/2016	15th Prov	Provider	Eastern	Kwaebibirem	Asuom Health Centre	Health Centre	GHS	CHN/PHN	Female	30	CERTIFICATE	4	23	28	17	17	7	23	25	7	8	1	1	3	1	3	3	1	1	3	1	1	1	1	1	1	1	1	1	1	1	1	1	2	1	1	1	1
ERPROV0556	9/25/2016	15th Prov	Provider	Eastern	Yilo Krobo	Klo Agogo Clinic	Health Centre	GHS	General Nurse	Female	28	CERTIFICATE	4	19	25	15	16	4	24	25	7	8	1	1	3	1	3	3	1	1	0	1	1	1	1	0	1	0	1	1	1	1	1	1	2	1	1	1	1
ERPROV0557	9/25/2016	15th Prov	Provider	Eastern	Yilo Krobo	Klo Agogo Clinic	Health Centre	GHS	Midwife	Female	34	CERTIFICATE	10	23	28	15	17	7	21	25	7	8	1	1	3	1	3	3	1	1	3	1	1	1	1	1	1	1	1	1	1	1	1	1	2	1	1	1	1
ERPROV0558	9/25/2016	15th Prov	Provider	Eastern	Akwapim South	Pokrom Health Centre	Health Centre	GHS	Midwife	Female	54	CERTIFICATE	28	17	27	16	17	7	23	25	6	7	1	1	3	1	3	0	1	1	3	1	1	0	0	0	1	1	1	1	1	1	1	1	2	1	1	1	0
ERPROV0559	9/25/2016	15th Prov	Provider	Eastern	Akwapim South	Pokrom Health Centre	Health Centre	GHS	CHN/PHN	Female	28	CERTIFICATE	2	23	27	17	17	7	22	25	7	8	1	1	3	1	3	3	1	1	3	1	1	1	1	1	1	0	1	1	1	1	1	1	2	1	1	1	1
ERPROV0560	9/25/2016	15th Prov	Provider	Eastern	New Juaben	Koforidua Polyclinic	Polyclinic	GHS	Midwife	Female	33	DIPLOMA	2	22	28	15	16	7	23	24	5	8	1	1	3	1	3	3	0	1	3	1	1	1	1	1	1	1	1	1	1	1	1	1	2	1	1	1	1
ERPROV0561	9/25/2016	15th Prov	Provider	Eastern	New Juaben	Koforidua Polyclinic	Polyclinic	GHS	Midwife	Female	29	DIPLOMA	4	23	28	16	17	7	20	25	7	8	1	1	3	1	3	3	1	1	3	1	1	1	1	1	1	1	1	1	1	1	1	1	2	1	1	1	1
ERPROV0562	9/25/2016	15th Prov	Provider	Eastern	Atiwa	Enyiresi Government Hospital	District Hospital	GHS	CHN/PHN	Female	32	1ST DEGREE	9	23	28	15	16	7	22	25	6	8	1	1	3	1	3	3	1	1	3	1	1	1	1	1	1	1	1	1	1	1	1	1	2	1	1	1	1
ERPROV0563	11/11/2016	16th Prov	Provider	Eastern	West Akim	Asamankese Government Hospital	District Hospital	GHS	General Nurse	Female	31	1ST DEGREE	9	22	28	17	17	7	23	25	7	8	1	1	3	1	3	3	1	0	3	1	1	1	1	1	1	1	1	1	1	1	1	1	2	1	1	1	1
ERPROV0564	11/11/2016	16th Prov	Provider	Eastern	Kwaebibirem	Kade Government Hospital	District Hospital	GHS	Midwife	Female	54	CERTIFICATE	30	16	27	14	17	6	21	25	7	8	1	1	3	0	3	0	1	1	0	1	1	1	1	1	1	0	1	1	1	1	1	1	2	1	1	1	1
ERPROV0565	11/11/2016	16th Prov	Provider	Eastern	Lower Manya Krobo	St. Martin Hospital, Agormanya	District Hospital	FBO	Medical Doctor	Female	29	MBCHB	2.5	22	28	15	17	7	24	24	7	8	1	1	3	1	3	3	1	1	3	1	1	0	1	1	1	1	1	1	1	1	1	1	2	1	1	1	1
ERPROV05	11/11/2016	16th Prov	Provider	Eastern	Kwahu South	Kwahu Government Hospital, Atibie	District Hospital	GHS	Anaesthetist	Female	41	1ST DEGREE	15	22	28	17	17	6	25	25	6	8	1	1	3	1	3	3	1	0	3	1	1	1	1	1	1	1	1	1	1	1	1	1	2	1	1	1	1
ERPROV0567	11/11/2016	16th Prov	Provider	Eastern	Kwahu West	Holy Family Hospital, Nkawkaw	District Hospital	FBO	Midwife	Female	27	DIPLOMA	4	21	27	16	17	7	21	24	3	8	1	0	3	1	3	3	1	1	3	1	1	0	1	1	1	0	1	1	1	1	1	1	2	1	1	1	1
ERPROV0568	11/11/2016	16th Prov	Provider	Eastern	Birim South	Catholic Clinic and Maternity - Akim Swedru	Health Centre	FBO	Midwife	Female	26	DIPLOMA	2	23	25	15	16	7	24	25	6	8	1	1	3	1	3	3	1	1	3	1	1	1	1	1	1	1	1	1	1	1	0	1	2	1	1	1	1
ERPROV0569	11/11/2016	16th Prov	Provider	Eastern	West Akim	Asamankese Government Hospital	District Hospital	GHS	Medical Doctor	Male	31	MBCHB	3	23	28	17	17	7	23	25	7	8	1	1	3	1	3	3	1	1	3	1	1	1	1	1	1	1	1	1	1	1	1	1	2	1	1	1	1
ERPROV0570	11/11/2016	16th Prov	Provider	Eastern	Kwaebibirem	Kade Government Hospital	District Hospital	GHS	Midwife	Female	52	CERTIFICATE	21	23	28	14	17	7	23	25	6	8	1	1	3	1	3	3	1	1	3	1	1	1	1	1	1	1	1	1	1	1	1	1	2	1	1	1	1
ERPROV0571	11/11/2016	16th Prov	Provider	Eastern	Lower Manya Krobo	St. Martin Hospital, Agormanya	District Hospital	FBO	General Nurse	Female	37	1ST DEGREE	10	23	27	15	17	7	22	23	7	8	1	1	3	1	3	3	1	1	3	1	1	1	1	1	1	0	1	1	1	1	1	1	2	1	1	1	1
ERPROV0572	11/11/2016	16th Prov	Provider	Eastern	Kwahu South	Kwahu Government Hospital, Atibie	District Hospital	GHS	Midwife	Female	32	DIPLOMA	5.4	23	28	17	16	7	22	24	5	8	1	1	3	1	3	3	1	1	3	1	1	1	1	1	1	1	1	1	1	1	1	1	2	1	1	1	1
ERPROV0573	11/11/2016	16th Prov	Provider	Eastern	Kwahu West	Holy Family Hospital, Nkawkaw	District Hospital	FBO	Midwife	Female	27	DIPLOMA	1.37616	23	28	16	17	7	24	25	5	8	1	1	3	1	3	3	1	1	3	1	1	1	1	1	1	1	1	1	1	1	1	1	2	1	1	1	1
ERPROV0574	11/11/2016	16th Prov	Provider	Eastern	Birim South	Catholic Clinic and Maternity - Akim Swedru	Health Centre	FBO	Midwife	Female	56	CERTIFICATE	28	19	27	15	17	7	21	24	4	8	1	0	3	1	3	0	1	1	3	1	1	1	1	1	1	1	1	1	1	1	1	1	2	1	1	1	0
ERPROV0575	11/11/2016	16th Prov	Provider	Eastern	West Akim	Asamankese Government Hospital	District Hospital	GHS	Midwife	Female	28	DIPLOMA	6	19	26	14	17	5	22	24	6	8	1	0	3	1	3	3	1	1	0	1	1	1	1	1	1	1	1	1	1	0	1	1	2	1	1	1	1
ERPROV0576	11/11/2016	16th Prov	Provider	Eastern	Kwaebibirem	Kade Government Hospital	District Hospital	GHS	Midwife	Female	27	DIPLOMA	5	23	27	17	17	7	23	24	5	8	1	1	3	1	3	3	1	1	3	1	1	1	1	1	1	1	1	1	1	1	1	1	2	1	1	1	0
ERPROV0577	11/11/2016	16th Prov	Provider	Eastern	Lower Manya Krobo	St. Martin Hospital, Agormanya	District Hospital	FBO	Midwife	Female	28	DIPLOMA	6	23	27	16	17	7	23	24	7	8	1	1	3	1	3	3	1	1	3	1	1	1	1	1	1	0	1	1	1	1	1	1	2	1	1	1	1
ERPROV0578	11/11/2016	16th Prov	Provider	Eastern	Kwahu South	Kwahu Government Hospital, Atibie	District Hospital	GHS	General Nurse	Female	24	DIPLOMA	2	22	27	17	17	7	22	25	8	8	1	1	3	1	3	3	1	1	3	0	1	1	1	1	1	0	1	1	1	1	1	1	2	1	1	1	1
ERPROV0579	11/11/2016	16th Prov	Provider	Eastern	Kwahu West	Holy Family Hospital, Nkawkaw	District Hospital	FBO	Midwife	Female	26	DIPLOMA	1.25232	20	26	17	17	5	18	24	7	8	1	1	3	1	3	3	1	1	0	1	1	1	1	1	1	1	1	1	1	1	0	0	2	1	1	1	1
ERPROV0580	11/11/2016	16th Prov	Provider	Eastern	Birim South	Catholic Clinic and Maternity - Akim Swedru	Health Centre	FBO	Midwife	Female	33	DIPLOMA	1.37616	18	25	16	15	7	22	23	6	8	1	1	3	1	3	3	1	1	0	1	0	1	1	1	0	0	1	1	1	1	1	1	2	1	1	1	1
ERPROV0582	11/11/2016	16th Prov	Provider	Eastern	West Akim	Asamankese Government Hospital	District Hospital	GHS	Anaesthetist	Female	31	ADVANCED DIPLOMA	5.50463	23	28	17	17	7	23	25	7	8	1	1	3	1	3	3	1	1	3	1	1	1	1	1	1	1	1	1	1	1	1	1	2	1	1	1	1
ERPROV0583	11/11/2016	16th Prov	Provider	Eastern	Kwaebibirem	Kade Government Hospital	District Hospital	GHS	Midwife	Female	49	CERTIFICATE	10	17	28	15	17	7	20	24	5	8	1	1	3	1	3	3	1	1	0	1	1	0	0	0	1	1	1	1	1	1	1	1	2	1	1	1	1
ERPROV0584	11/11/2016	16th Prov	Provider	Eastern	Lower Manya Krobo	St. Martin Hospital, Agormanya	District Hospital	FBO	Midwife	Female	29	1ST DEGREE	7	23	28	17	17	7	20	24	7	8	1	1	3	1	3	3	1	1	3	1	1	1	1	1	1	1	1	1	1	1	1	1	2	1	1	1	1
ERPROV0585	11/11/2016	16th Prov	Provider	Eastern	Kwahu South	Kwahu Government Hospital, Atibie	District Hospital	GHS	General Nurse	Female	26	DIPLOMA	2	22	28	16	17	7	23	24	7	8	1	1	3	1	3	3	1	1	3	1	1	1	1	0	1	1	1	1	1	1	1	1	2	1	1	1	1
ERPROV0586	11/11/2016	16th Prov	Provider	Eastern	Kwahu South	Kwahu Government Hospital, Atibie	District Hospital	GHS	Midwife	Female	58	CERTIFICATE	38	22	25	16	16	6	22	24	6	8	1	1	3	1	3	3	1	1	3	1	1	1	1	1	0	1	1	1	1	1	1	1	2	1	1	1	0
ERPROV0587	11/11/2016	16th Prov	Provider	Eastern	Kwahu West	Holy Family Hospital, Nkawkaw	District Hospital	FBO	Midwife	Female	24	DIPLOMA	2	23	27	15	17	7	24	25	7	8	1	1	3	1	3	3	1	1	3	1	1	1	1	1	1	1	1	1	1	1	1	1	2	1	1	1	1
ERPROV0588	11/11/2016	16th Prov	Provider	Eastern	West Akim	Asamankese Government Hospital	District Hospital	GHS	General Nurse	Female	29	DIPLOMA	7	23	28	17	17	7	23	25	7	8	1	1	3	1	3	3	1	1	3	1	1	1	1	1	1	1	1	1	1	1	1	1	2	1	1	1	1
ERPROV0589	11/11/2016	16th Prov	Provider	Eastern	Lower Manya Krobo	St. Martin Hospital, Agormanya	District Hospital	FBO	Midwife	Female	28	DIPLOMA	1.5	23	27	14	17	7	23	24	6	8	1	1	3	1	3	3	1	1	3	1	1	1	1	1	1	1	1	1	1	1	1	1	2	1	1	1	0
ERPROV0590	11/11/2016	16th Prov	Provider	Eastern	Kwahu South	Kwahu Government Hospital, Atibie	District Hospital	GHS	Medical Doctor	Male	30	MBCHB	4	23	28	16	16	7	23	25	7	8	1	1	3	1	3	3	1	1	3	1	1	1	1	1	1	1	1	1	1	1	1	1	2	1	1	1	1
ERPROV0591	11/11/2016	16th Prov	Provider	Eastern	Kwahu West	Holy Family Hospital, Nkawkaw	District Hospital	FBO	Midwife	Female	29	DIPLOMA	2	18	24	17	17	4	24	25	7	8	1	1	3	1	3	3	1	1	3	0	0	0	0	0	1	0	1	1	1	1	1	0	2	1	1	1	1
ERPROV0592	11/11/2016	16th Prov	Provider	Eastern	New Juaben	Koforidua Polyclinic	Polyclinic	GHS	Midwife	Female	30	DIPLOMA	6	22	28	17	17	7	23	23	6	8	1	1	3	1	3	3	0	1	3	1	1	1	1	1	1	1	1	1	1	1	1	1	2	1	1	1	1
ERPROV0593	11/11/2016	16th Prov	Provider	Eastern	New Juaben	Koforidua Polyclinic	Polyclinic	GHS	Midwife	Female	31	DIPLOMA	4	23	27	16	17	7	21	25	7	8	1	1	3	1	3	3	1	1	3	1	1	1	1	1	1	1	1	1	1	1	1	1	2	1	1	1	1
ERPROV0594	2/12/2017	17th prov	Provider	Eastern	Asuogyaman	VRA Hospital, Akosombo	District Hospital	Quasi-Government	Midwife	Female	35	1ST DEGREE	20	14	28	16	17	7	20	25	6	8	0	0	3	0	0	3	1	1	0	1	1	1	1	1	1	1	1	1	1	1	1	1	2	1	1	1	1
ERPROV0595	2/12/2017	17th prov	Provider	Eastern	Akwapim North	Tetteh Quarshie Memorial Hospital	District Hospital	GHS	Midwife	Female	31	DIPLOMA	6	20	28	17	17	7	23	25	8	8	1	1	3	1	3	0	1	1	3	1	1	1	1	1	1	1	1	1	1	1	1	1	2	1	1	1	1
ERPROV0596	2/12/2017	17th prov	Provider	Eastern	Lower Manya Krobo	Akuse Government Hospital	District Hospital	GHS	Midwife	Female	30	DIPLOMA	6	23	26	16	16	7	25	25	8	8	1	1	3	1	3	3	1	1	3	1	1	1	1	1	1	1	1	1	1	1	1	1	2	1	1	1	1
ERPROV0597	2/12/2017	17th prov	Provider	Eastern	Denkyembuor	GCD Hospital, Akwatia	District Hospital	Quasi-Government	Midwife	Female	30	CERTIFICATE	5	22	28	14	17	6	23	25	8	8	1	1	3	1	3	3	1	1	3	1	1	0	1	1	1	1	1	1	1	1	1	1	2	1	1	1	1
ERPROV0598	2/12/2017	17th prov	Provider	Eastern	Yilo Krobo	Somanya Polyclinic	Polyclinic	GHS	CHN/PHN	Female	26	CERTIFICATE	2	15	28	13	15	4	21	24	6	8	1	1	3	1	0	0	1	1	3	1	1	0	1	1	0	1	1	1	1	1	1	1	2	1	1	1	1
ERPROV05	2/12/2017	17th prov	Provider	Eastern	Akwapim South	Pokrom Health Centre	Health Centre	GHS	CHN/PHN	Female	25	CERTIFICATE	1	23	26	16	17	7	20	22	8	8	1	1	3	1	3	3	1	1	3	1	1	1	1	1	1	1	1	1	1	1	1	1	2	1	1	1	1
ERPROV0600	2/12/2017	17th prov	Provider	Eastern	New Juaben	Koforidua Polyclinic	Polyclinic	GHS	MA/PA	Female	58	CERTIFICATE	35	11	26	14	17	5	20	25	8	8	1	1	3	0	0	0	1	1	0	0	1	0	1	1	1	1	1	1	1	1	1	1	2	1	1	1	1
ERPROV0601	2/12/2017	17th prov	Provider	Eastern	Akwapim North	Tetteh Quarshie Memorial Hospital	District Hospital	GHS	Midwife	Female	28	DIPLOMA	3	23	27	16	17	7	24	24	7	8	1	1	3	1	3	3	1	1	3	1	1	1	1	1	1	0	1	1	1	1	1	1	2	1	1	1	1
ERPROV0602	2/12/2017	17th prov	Provider	Eastern	Nsawam Adoagyiri	Nsawam Government Hospital	District Hospital	GHS	General Nurse	Female	27	DIPLOMA	4	19	28	16	17	6	22	25	7	8	1	0	3	1	3	0	1	1	3	1	1	1	1	1	1	1	1	1	1	1	1	1	2	1	1	1	1
ERPROV0603	2/12/2017	17th prov	Provider	Eastern	Fanteakwa	Begoro Government Hospital	District Hospital	GHS	Midwife	Female	27	DIPLOMA	1.5	23	28	16	17	7	24	24	7	8	1	1	3	1	3	3	1	1	3	1	1	1	1	1	1	1	1	1	1	1	1	1	2	1	1	1	1
ERPROV0604	2/12/2017	17th prov	Provider	Eastern	Fanteakwa	Begoro Government Hospital	District Hospital	GHS	General Nurse	Female	26	CERTIFICATE	1.2	20	28	16	17	6	24	25	7	8	1	1	0	1	3	3	1	1	3	1	1	1	1	1	1	1	1	1	1	1	1	1	2	1	1	1	1
ERPROV0605	2/12/2017	17th prov	Provider	Eastern	Lower Manya Krobo	Akuse Government Hospital	District Hospital	GHS	Midwife	Female	31	DIPLOMA	5	22	28	17	17	7	23	25	5	8	1	0	3	1	3	3	1	1	3	1	1	1	1	1	1	1	1	1	1	1	1	1	2	1	1	1	1
ERPROV0606	2/12/2017	17th prov	Provider	Eastern	Birim South	Catholic Clinic and Maternity - Akim Swedru	Health Centre	FBO	Midwife	Female	38	DIPLOMA	3	18	26	15	16	7	21	25	8	8	1	1	3	1	3	3	0	1	0	1	1	1	1	0	1	1	1	1	1	1	1	1	0	1	1	1	1
ERPROV0607	2/12/2017	17th prov	Provider	Eastern	Akwapim North	Tetteh Quarshie Memorial Hospital	District Hospital	GHS	Midwife	Female	39	1ST DEGREE	15	20	28	16	17	7	24	25	5	8	1	1	3	1	3	3	1	1	0	1	1	1	1	1	1	1	1	1	1	1	1	1	2	1	1	1	1
ERPROV0608	2/12/2017	17th prov	Provider	Eastern	Nsawam Adoagyiri	Nsawam Government Hospital	District Hospital	GHS	Midwife	Female	26	DIPLOMA	3	23	28	16	17	7	22	25	7	8	1	1	3	1	3	3	1	1	3	1	1	1	1	1	1	1	1	1	1	1	1	1	2	1	1	1	1
ERPROV0609	2/12/2017	17th prov	Provider	Eastern	Upper Manya Krobo	Asessewa Government Hospital	District Hospital	GHS	Midwife	Female	27	DIPLOMA	3	22	25	16	17	7	21	24	7	8	1	1	3	1	3	3	1	0	3	1	1	1	1	1	1	1	1	1	1	1	1	1	2	1	1	1	0
ERPROV0610	2/12/2017	17th prov	Provider	Eastern	Lower Manya Krobo	Akuse Government Hospital	District Hospital	GHS	Midwife	Female	27	DIPLOMA	4	23	28	17	17	7	24	25	7	8	1	1	3	1	3	3	1	1	3	1	1	1	1	1	1	1	1	1	1	1	1	1	2	1	1	1	1
ERPROV0611	2/12/2017	17th prov	Provider	Eastern	Yilo Krobo	Somanya Polyclinic	Polyclinic	GHS	Midwife	Female	27	DIPLOMA	3	20	27	15	17	7	21	23	7	8	1	1	3	1	3	3	1	1	0	1	1	1	1	1	1	1	1	1	1	1	1	1	2	1	1	1	1
ERPROV0612	2/12/2017	17th prov	Provider	Eastern	New Juaben	Koforidua Polyclinic	Polyclinic	GHS	Midwife	Female	34	CERTIFICATE	9	20	28	15	17	7	18	25	5	8	1	1	3	1	3	3	1	1	0	1	1	1	1	1	1	1	1	1	1	1	1	1	2	1	1	1	1
ERPROV0613	2/12/2017	17th prov	Provider	Eastern	Fanteakwa	Begoro Government Hospital	District Hospital	GHS	Midwife	Female	29	CERTIFICATE	7	20	28	16	17	7	23	24	7	8	1	1	3	1	3	0	1	1	3	1	1	1	1	1	1	1	1	1	1	1	1	1	2	1	1	1	1
ERPROV0614	2/12/2017	17th prov	Provider	Eastern	Upper Manya Krobo	Asessewa Government Hospital	District Hospital	GHS	Midwife	Female	47	CERTIFICATE	20	20	27	16	17	7	23	24	6	8	1	1	3	1	3	3	1	1	0	1	1	1	1	1	1	1	1	1	1	1	1	1	2	1	1	1	1
ERPROV0615	2/12/2017	17th prov	Provider	Eastern	Lower Manya Krobo	Akuse Government Hospital	District Hospital	GHS	Midwife	Female	48	CERTIFICATE	21	20	26	15	17	7	19	24	6	7	1	1	3	1	3	3	1	1	0	1	1	1	1	1	1	1	1	1	1	1	1	1	2	1	1	1	1
ERPROV0616	2/12/2017	17th prov	Provider	Eastern	Denkyembuor	GCD Hospital, Akwatia	District Hospital	Quasi-Government	Midwife	Female	62	CERTIFICATE	35	20	28	11	16	6	20	24	7	8	1	1	3	1	3	3	1	1	0	1	1	1	1	1	1	1	1	1	1	1	1	1	2	1	1	1	1
ERPROV0617	2/12/2017	17th prov	Provider	Eastern	Birim South	Catholic Clinic and Maternity - Akim Swedru	Health Centre	FBO	Midwife	Female	29	DIPLOMA	5	23	28	16	17	7	23	24	7	8	1	1	3	1	3	3	1	1	3	1	1	1	1	1	1	1	1	1	1	1	1	1	2	1	1	1	1
ERPROV0618	2/12/2017	17th prov	Provider	Eastern	New Juaben	Koforidua Polyclinic	Polyclinic	GHS	Midwife	Female	38	CERTIFICATE	9	20	28	14	15	7	22	25	7	8	1	1	3	1	3	0	1	1	3	1	1	1	1	1	1	1	1	1	1	1	1	1	2	1	1	1	1
ERPROV0619	2/12/2017	17th prov	Provider	Eastern	Asuogyaman	VRA Hospital, Akosombo	District Hospital	Quasi-Government	Anaesthetist	Male	51	MASTERS DEGREE	21	15	24	15	17	7	21	24	7	8	1	1	3	0	0	3	1	0	0	1	1	1	1	1	1	0	1	1	1	1	1	1	2	1	1	1	0
ERPROV0620	2/12/2017	17th prov	Provider	Eastern	Akwapim North	Tetteh Quarshie Memorial Hospital	District Hospital	GHS	General Nurse	Female	29	1ST DEGREE	7	22	27	15	17	7	21	25	7	8	1	1	3	1	3	3	1	1	3	1	1	0	1	1	1	1	1	1	1	1	1	1	2	1	1	1	1
ERPROV0621	2/12/2017	17th prov	Provider	Eastern	Nsawam Adoagyiri	Nsawam Government Hospital	District Hospital	GHS	Midwife	Female	36	DIPLOMA	4	23	28	16	16	7	22	25	5	8	1	1	3	1	3	3	1	1	3	1	1	1	1	1	1	1	1	1	1	1	1	1	2	1	1	1	1
ERPROV0622	2/12/2017	17th prov	Provider	Eastern	Fanteakwa	Begoro Government Hospital	District Hospital	GHS	Midwife	Female	51	CERTIFICATE	37	16	22	14	14	7	17	25	6	7	1	1	3	1	3	0	1	0	0	1	1	1	1	1	1	1	1	1	1	1	1	1	0	1	1	1	1
ERPROV0623	2/12/2017	17th prov	Provider	Eastern	Upper Manya Krobo	Asessewa Government Hospital	District Hospital	GHS	Midwife	Female	29	DIPLOMA	4.69809	19	28	16	17	7	25	25	6	8	1	1	3	1	3	3	1	0	0	1	1	1	1	1	1	1	1	1	1	1	1	1	2	1	1	1	1
ERPROV0624	2/12/2017	17th prov	Provider	Eastern	Lower Manya Krobo	Akuse Government Hospital	District Hospital	GHS	Midwife	Female	30	1ST DEGREE	6	23	27	16	17	6	25	25	6	8	1	1	3	1	3	3	1	1	3	1	1	1	1	1	1	1	1	1	1	1	1	1	2	1	1	1	1
ERPROV0625	2/12/2017	17th prov	Provider	Eastern	Asuogyaman	VRA Hospital, Akosombo	District Hospital	Quasi-Government	Midwife	Female	28	DIPLOMA	2	23	28	15	17	7	20	25	7	8	1	1	3	1	3	3	1	1	3	1	1	1	1	1	1	1	1	1	1	1	1	1	2	1	1	1	1
ERPROV0626	2/12/2017	17th prov	Provider	Eastern	Akwapim North	Tetteh Quarshie Memorial Hospital	District Hospital	GHS	Anaesthetist	Male	37	DEGREE	13	20	28	15	17	7	22	25	7	8	1	1	3	1	3	3	1	1	0	1	1	1	1	1	1	1	1	1	1	1	1	1	2	1	1	1	1
ERPROV0627	2/12/2017	17th prov	Provider	Eastern	Nsawam Adoagyiri	Nsawam Government Hospital	District Hospital	GHS	Midwife	Female	26	DIPLOMA	1	23	28	15	17	7	23	25	8	8	1	1	3	1	3	3	1	1	3	1	1	1	1	1	1	1	1	1	1	1	1	1	2	1	1	1	1
ERPROV0628	2/12/2017	17th prov	Provider	Eastern	Lower Manya Krobo	Akuse Government Hospital	District Hospital	GHS	Midwife	Female	29	1ST DEGREE	6.50463	23	28	17	17	7	25	25	7	8	1	1	3	1	3	3	1	1	3	1	1	1	1	1	1	1	1	1	1	1	1	1	2	1	1	1	1
ERPROV0629	2/12/2017	17th prov	Provider	Eastern	Akwapim South	Pokrom Health Centre	Health Centre	GHS	Midwife	Female	32	DIPLOMA	1.25232	23	28	16	17	7	21	24	8	8	1	1	3	1	3	3	1	1	3	1	1	1	1	1	1	1	1	1	1	1	1	1	2	1	1	1	1
ERPROV0630	2/12/2017	17th prov	Provider	Eastern	Birim South	Catholic Clinic and Maternity - Akim Swedru	Health Centre	FBO	Midwife	Female	29	DIPLOMA	1.25232	23	28	16	16	7	24	24	7	8	1	1	3	1	3	3	1	1	3	1	1	1	1	1	1	1	1	1	1	1	1	1	2	1	1	1	1
ERPROV0631	2/12/2017	17th prov	Provider	Eastern	Asuogyaman	VRA Hospital, Akosombo	District Hospital	Quasi-Government	Midwife	Female	56	DIPLOMA	32	17	26	15	17	7	24	24	7	8	1	1	3	1	3	0	1	1	0	1	1	1	1	1	1	1	1	1	1	1	1	1	2	1	1	1	1
ERPROV0632	2/12/2017	17th prov	Provider	Eastern	Akwapim North	Tetteh Quarshie Memorial Hospital	District Hospital	GHS	Midwife	Female	58	CERTIFICATE	36	23	25	12	17	7	20	25	7	8	1	1	3	1	3	3	1	1	3	1	1	1	1	1	1	1	1	0	1	1	1	1	2	1	1	1	1
ERPROV0633	2/12/2017	17th prov	Provider	Eastern	Nsawam Adoagyiri	Nsawam Government Hospital	District Hospital	GHS	Midwife	Female	31	DIPLOMA	1.5	23	28	14	17	7	24	25	7	8	1	1	3	1	3	3	1	1	3	1	1	1	1	1	1	1	1	1	1	1	1	1	2	1	1	1	1
ERPROV0634	2/12/2017	17th prov	Provider	Eastern	Fanteakwa	Begoro Government Hospital	District Hospital	GHS	MA/PA	Male	29	ADVANCED DIPLOMA	6	23	28	16	17	7	23	25	8	8	1	1	3	1	3	3	1	1	3	1	1	1	1	1	1	1	1	1	1	1	1	1	2	1	1	1	1
ERPROV0635	2/12/2017	17th prov	Provider	Eastern	Upper Manya Krobo	Asessewa Government Hospital	District Hospital	GHS	General Nurse	Male	30	DIPLOMA	3	22	26	15	17	7	24	24	6	8	1	1	3	1	3	3	1	0	3	1	1	1	1	1	1	0	1	0	1	1	1	1	2	1	1	1	1
ERPROV0636	2/12/2017	17th prov	Provider	Eastern	Yilo Krobo	Somanya Polyclinic	Polyclinic	GHS	General Nurse	Female	53	CERTIFICATE	29	17	24	16	17	7	22	24	7	8	1	1	3	1	3	0	1	1	0	1	1	1	1	1	1	0	1	1	1	1	0	0	2	1	1	1	0
ERPROV0637	2/19/2017	18th prov	Provider	Eastern	Yilo Krobo	Somanya Polyclinic	Polyclinic	GHS	CHN/PHN	Female	26	CERTIFICATE	4	17	22	12	17	6	23	24	7	8	1	1	0	1	3	0	1	1	3	1	1	1	1	1	1	1	1	1	1	1	1	1	2	1	1	1	1
ERPROV0638	2/19/2017	18th prov	Provider	Eastern	Birim North	New Abirem Government Hospital	District Hospital	GHS	Midwife	Female	25	DIPLOMA	1.6	17	28	16	17	6	24	25	8	8	1	1	3	1	3	3	1	1	0	0	1	0	1	1	0	1	1	1	1	1	1	1	2	1	1	1	1
ERPROV0639	2/19/2017	18th prov	Provider	Eastern	Kwahu West	Holy Family Hospital, Nkawkaw	District Hospital	FBO	General Nurse	Female	27	DIPLOMA	2	21	28	13	17	5	21	25	8	8	1	1	3	1	3	3	1	1	3	0	1	0	1	1	1	1	1	1	1	1	1	1	2	1	1	1	1
ERPROV0640	2/19/2017	18th prov	Provider	Eastern	Akwapim North	Tetteh Quarshie Memorial Hospital	District Hospital	GHS	Midwife	Female	43	CERTIFICATE	12	20	22	13	15	6	22	24	6	8	1	1	3	1	3	3	1	1	0	1	1	1	1	1	1	1	0	0	0	1	1	1	0	1	1	1	0
ERPROV0641	2/19/2017	18th prov	Provider	Eastern	Fanteakwa	Begoro Government Hospital	District Hospital	GHS	Midwife	Female	31	DIPLOMA	7	21	26	16	17	6	24	25	8	8	1	0	3	1	3	3	1	1	3	1	1	0	1	1	1	1	1	1	1	1	1	1	2	1	1	1	1
ERPROV0642	2/19/2017	18th prov	Provider	Eastern	Kwaebibirem	Asuom Health Centre	Health Centre	GHS	Midwife	Female	30	CERTIFICATE	8	20	28	16	17	4	24	25	8	8	1	1	3	1	3	3	1	1	0	1	1	1	1	1	1	1	1	1	1	1	1	1	2	1	1	1	1
ERPROV0643	2/19/2017	18th prov	Provider	Eastern	Akwapim South	Pokrom Health Centre	Health Centre	GHS	General Nurse	Female	29	CERTIFICATE	4	20	27	17	17	7	25	25	8	8	1	1	0	1	3	3	1	1	3	1	1	1	1	1	1	1	1	1	1	1	1	1	2	1	1	1	1
ERPROV0644	2/19/2017	18th prov	Provider	Eastern	Yilo Krobo	Somanya Polyclinic	Polyclinic	GHS	CHN/PHN	Female	29	CERTIFICATE	4	22	25	13	17	7	25	24	6	8	1	1	3	1	3	3	1	1	3	0	1	1	1	1	1	1	1	1	1	1	1	1	2	1	1	1	0
ERPROV0645	2/19/2017	18th prov	Provider	Eastern	Yilo Krobo	Klo Agogo Clinic	Health Centre	GHS	Midwife	Female	30	CERTIFICATE	1	22	27	15	17	7	22	24	7	8	1	0	3	1	3	3	1	1	3	1	1	1	1	1	1	1	1	1	1	1	1	1	2	1	1	1	1
ERPROV0646	2/19/2017	18th prov	Provider	Eastern	Birim North	New Abirem Government Hospital	District Hospital	GHS	Midwife	Female	27	DIPLOMA	1.7	22	27	16	17	6	24	25	8	8	1	1	3	1	3	3	1	0	3	1	1	1	1	1	1	1	1	1	1	1	1	1	2	1	1	1	0
ERPROV0647	2/19/2017	18th prov	Provider	Eastern	Asuogyaman	VRA Hospital, Akosombo	District Hospital	Quasi-Government	Midwife	Female	28	DIPLOMA	5	23	28	16	17	7	24	25	8	8	1	1	3	1	3	3	1	1	3	1	1	1	1	1	1	1	1	1	1	1	1	1	2	1	1	1	1
ERPROV0648	2/19/2017	18th prov	Provider	Eastern	Akwapim North	Tetteh Quarshie Memorial Hospital	District Hospital	GHS	General Nurse	Female	28	DIPLOMA	4	20	26	16	16	7	24	23	8	8	1	0	3	1	3	3	1	0	3	0	1	1	1	1	1	1	1	1	1	1	1	1	2	1	1	1	0
ERPROV0649	2/19/2017	18th prov	Provider	Eastern	Akwapim South	Pokrom Health Centre	Health Centre	GHS	CHN/PHN	Female	26	CERTIFICATE	4	18	16	14	14	4	24	24	8	8	1	1	3	1	3	3	1	1	0	0	1	1	1	1	0	0	1	1	1	1	1	1	2	1	1	1	1
ERPROV0650	2/19/2017	18th prov	Provider	Eastern	Yilo Krobo	Somanya Polyclinic	Polyclinic	GHS	CHN/PHN	Female	30	CERTIFICATE	4	20	26	14	15	6	20	23	2	8	1	1	3	1	3	3	1	1	0	1	1	1	1	1	1	1	1	1	1	1	1	1	2	1	1	1	0
ERPROV0651	2/19/2017	18th prov	Provider	Eastern	Upper West Akim	Adeiso Health Centre	Health Centre	GHS	CHN/PHN	Female	30	CERTIFICATE	4	23	23	14	17	7	23	24	4	8	1	1	3	1	3	3	1	1	3	1	1	1	1	1	1	1	1	1	1	1	1	1	0	1	1	1	1
ERPROV0652	2/19/2017	18th prov	Provider	Eastern	Yilo Krobo	Klo Agogo Clinic	Health Centre	GHS	CHN/PHN	Female	28	CERTIFICATE	5	23	25	15	17	7	22	24	5	8	1	1	3	1	3	3	1	1	3	1	1	1	1	1	1	1	1	1	0	0	1	1	2	1	1	1	1
ERPROV0653	2/19/2017	18th prov	Provider	Eastern	Birim North	New Abirem Government Hospital	District Hospital	GHS	Midwife	Female	57	CERTIFICATE	33	20	28	16	16	7	22	25	8	8	1	1	3	1	3	3	1	1	0	1	1	1	1	1	1	1	1	1	1	1	1	1	2	1	1	1	1
ERPROV0654	2/19/2017	18th prov	Provider	Eastern	Asuogyaman	VRA Hospital, Akosombo	District Hospital	Quasi-Government	Midwife	Female	50	SRN/CERTIFICATE	27	15	23	15	17	6	20	25	8	8	1	1	0	1	3	3	1	1	0	0	1	0	1	1	1	1	1	1	1	0	1	0	2	1	1	1	1
ERPROV0655	2/19/2017	18th prov	Provider	Eastern	Akwapim North	Tetteh Quarshie Memorial Hospital	District Hospital	GHS	Midwife	Female	37	DIPLOMA	6	23	27	16	17	7	21	25	4	8	1	1	3	1	3	3	1	1	3	1	1	1	1	1	1	1	1	1	1	1	1	1	2	1	1	1	1
ERPROV0656	2/19/2017	18th prov	Provider	Eastern	Fanteakwa	Begoro Government Hospital	District Hospital	GHS	Midwife	Female	30	DIPLOMA	7	19	28	16	17	6	22	25	8	8	1	0	3	1	3	3	1	1	0	1	1	1	1	1	1	1	1	1	1	1	1	1	2	1	1	1	1
ERPROV0657	2/19/2017	18th prov	Provider	Eastern	Upper West Akim	Adeiso Health Centre	Health Centre	GHS	EN/HA/WA	Female	31	CERTIFICATE	3	15	26	11	17	6	25	23	5	8	0	0	3	1	3	0	1	1	0	1	1	1	1	1	1	1	1	1	1	1	1	0	2	1	1	1	1
ERPROV0658	2/19/2017	18th prov	Provider	Eastern	Yilo Krobo	Klo Agogo Clinic	Health Centre	GHS	CHN/PHN	Female	29	CERTIFICATE	5	19	27	13	17	6	22	25	7	8	1	1	0	1	3	3	1	1	3	1	1	0	1	1	1	1	1	1	1	1	1	1	2	1	1	1	1
ERPROV0659	2/19/2017	18th prov	Provider	Eastern	Birim North	New Abirem Government Hospital	District Hospital	GHS	Midwife	Female	30	CERTIFICATE	7	13	27	16	17	6	22	25	7	8	0	1	3	1	3	3	1	1	0	0	0	0	0	0	0	1	1	1	1	1	1	1	2	1	1	1	1
ERPROV00	2/19/2017	18th prov	Provider	Eastern	Asuogyaman	VRA Hospital, Akosombo	District Hospital	Quasi-Government	Midwife	Female	46	DEGREE	17	23	28	16	17	6	23	25	7	8	1	1	3	1	3	3	1	1	3	1	1	1	1	1	1	1	1	1	1	1	1	1	2	1	1	1	1
ERPROV01	2/19/2017	18th prov	Provider	Eastern	Akwapim North	Tetteh Quarshie Memorial Hospital	District Hospital	GHS	Midwife	Female	27	CERTIFICATE	5	23	27	16	17	7	24	25	7	8	1	1	3	1	3	3	1	1	3	1	1	1	1	1	1	1	1	1	1	1	1	1	2	1	1	1	1
ERPROV02	2/19/2017	18th prov	Provider	Eastern	Akyemansa	Ayirebi Health Centre	Health Centre	GHS	CHN/PHN	Female	32	CERTIFICATE	5	20	27	10	17	6	21	25	7	8	1	1	3	1	3	0	1	1	3	1	1	1	1	1	1	1	1	1	1	1	1	1	2	1	1	1	1
ERPROV03	2/19/2017	18th prov	Provider	Eastern	Upper West Akim	Adeiso Health Centre	Health Centre	GHS	Midwife	Female	31	CERTIFICATE	8	21	27	13	16	6	22	24	6	8	1	1	3	1	3	3	1	0	3	0	1	1	1	1	1	0	1	1	1	1	1	1	2	1	1	1	1
ERPROV04	2/19/2017	18th prov	Provider	Eastern	Asuogyaman	VRA Hospital, Akosombo	District Hospital	Quasi-Government	Midwife	Female	50	DEGREE	21	23	27	16	17	6	20	24	7	8	1	1	3	1	3	3	1	1	3	1	1	1	1	1	1	1	1	1	1	1	1	1	2	1	1	1	1
ERPROV05	2/19/2017	18th prov	Provider	Eastern	Kwahu West	Holy Family Hospital, Nkawkaw	District Hospital	FBO	General Nurse	Female	27	DIPLOMA	4	23	27	16	17	7	22	24	6	8	1	1	3	1	3	3	1	1	3	1	1	1	1	1	1	1	1	1	1	1	1	1	2	1	1	1	1
ERPROV06	2/19/2017	18th prov	Provider	Eastern	Akwapim North	Tetteh Quarshie Memorial Hospital	District Hospital	GHS	Midwife	Female	28	CERTIFICATE	6	23	28	15	17	7	23	25	8	8	1	1	3	1	3	3	1	1	3	1	1	1	1	1	1	1	1	1	1	1	1	1	2	1	1	1	1
ERPROV07	2/19/2017	18th prov	Provider	Eastern	Fanteakwa	Begoro Government Hospital	District Hospital	GHS	Midwife	Female	30	DIPLOMA	2	23	28	16	17	7	25	24	7	8	1	1	3	1	3	3	1	1	3	1	1	1	1	1	1	1	1	1	1	1	1	1	2	1	1	1	1
ERPROV08	2/19/2017	18th prov	Provider	Eastern	Akyemansa	Ayirebi Health Centre	Health Centre	GHS	Midwife	Female	30	CERTIFICATE	7	23	27	14	17	7	22	24	8	8	1	1	3	1	3	3	1	1	3	1	1	1	1	1	1	1	1	1	1	1	1	1	2	1	1	1	0
ERPROV09	2/19/2017	18th prov	Provider	Eastern	Birim South	Catholic Clinic and Maternity - Akim Swedru	Health Centre	FBO	Midwife	Female	26	DIPLOMA	1	22	27	16	17	7	24	25	8	8	1	1	3	1	3	3	1	1	3	1	1	1	1	0	1	1	1	1	1	1	1	1	2	1	1	1	1
ERPROV0670	2/19/2017	18th prov	Provider	Eastern	Yilo Krobo	Somanya Polyclinic	Polyclinic	GHS	CHN/PHN	Female	29	CERTIFICATE	4	23	27	12	16	6	19	24	7	8	1	1	3	1	3	3	1	1	3	1	1	1	1	1	1	1	1	1	1	1	1	1	2	1	1	1	1
ERPROV0671	2/19/2017	18th prov	Provider	Eastern	Kwahu West	Holy Family Hospital, Nkawkaw	District Hospital	FBO	Midwife	Female	31	CERTIFICATE	6	23	27	16	17	7	22	24	7	8	1	1	3	1	3	3	1	1	3	1	1	1	1	1	1	1	1	1	1	1	1	1	2	1	1	1	1
ERPROV0672	2/19/2017	18th prov	Provider	Eastern	Akwapim North	Tetteh Quarshie Memorial Hospital	District Hospital	GHS	Medical Doctor	Male	29	MBCHB	3	23	28	16	16	7	23	25	8	8	1	1	3	1	3	3	1	1	3	1	1	1	1	1	1	1	1	1	1	1	1	1	2	1	1	1	1
ERPROV0673	2/19/2017	18th prov	Provider	Eastern	Fanteakwa	Begoro Government Hospital	District Hospital	GHS	Midwife	Female	29	DIPLOMA	2	23	26	14	17	7	21	24	7	8	1	1	3	1	3	3	1	1	3	1	1	1	1	1	1	1	1	1	1	1	1	1	2	1	1	1	0
ERPROV0674	2/19/2017	18th prov	Provider	Eastern	Ayensuano	Asuboi Health Centre	Health Centre	GHS	General Nurse	Female	27	CERTIFICATE	3	22	28	16	17	7	22	25	5	8	1	1	3	1	3	3	1	0	3	1	1	1	1	1	1	1	1	1	1	1	1	1	2	1	1	1	1
ERPROV0675	2/19/2017	18th prov	Provider	Eastern	Ayensuano	Asuboi Health Centre	Health Centre	GHS	Midwife	Female	36	CERTIFICATE	10	23	26	14	17	7	25	25	7	8	1	1	3	1	3	3	1	1	3	1	1	1	1	1	1	0	1	1	1	1	1	1	2	1	1	1	0
ERPROV0676	2/19/2017	18th prov	Provider	Eastern	Kwaebibirem	Asuom Health Centre	Health Centre	GHS	General Nurse	Female	33	CERTIFICATE	5	23	28	14	17	7	21	24	7	7	1	1	3	1	3	3	1	1	3	1	1	1	1	1	1	1	1	1	1	1	1	1	2	1	1	1	1
ERPROV0677	2/19/2017	18th prov	Provider	Eastern	Birim South	Catholic Clinic and Maternity - Akim Swedru	Health Centre	FBO	CHN/PHN	Female	28	CERTIFICATE	4	23	27	10	17	7	22	25	7	8	1	1	3	1	3	3	1	1	3	1	1	1	1	1	1	1	1	1	1	1	1	1	2	1	1	1	1
ERPROV0678	3/10/2017	19th prov	Provider	Eastern	Lower Manya Krobo	Atua Government Hospital	District Hospital	GHS	Midwife	Female	29	DIPLOMA	6	23	28	17	17	7	23	25	7	8	1	1	3	1	3	3	1	1	3	1	1	1	1	1	1	1	1	1	1	1	1	1	2	1	1	1	1
ERPROV0679	3/10/2017	19th prov	Provider	Eastern	Akwapim North	Tetteh Quarshie Memorial Hospital	District Hospital	GHS	Anaesthetist	Female	38	ADVANCED DIPLOMA	10	23	26	13	17	7	25	25	1	8	1	1	3	1	3	3	1	1	3	1	1	1	1	1	1	1	1	1	1	1	1	1	2	1	1	1	1
ERPROV0680	3/10/2017	19th prov	Provider	Eastern	Atiwa	Enyiresi Government Hospital	District Hospital	GHS	Anaesthetist	Male	40	1ST DEGREE	14	23	28	16	15	7	22	25	6	7	1	1	3	1	3	3	1	1	3	1	1	1	1	1	1	1	1	1	1	1	1	1	2	1	1	1	1
ERPROV0681	3/10/2017	19th prov	Provider	Eastern	Upper Manya Krobo	Asessewa Government Hospital	District Hospital	GHS	Midwife	Female	30	DIPLOMA	3	18	28	15	17	6	21	25	4	8	1	1	3	1	3	3	1	0	0	0	1	1	1	1	1	1	1	1	1	1	1	1	2	1	1	1	1
ERPROV0682	3/10/2017	19th prov	Provider	Eastern	East Akim	Kibi Government Hospital	District Hospital	GHS	Medical Doctor	Female	36	MBCHB	5	20	27	15	17	7	22	24	7	8	1	1	3	1	3	0	1	1	3	1	1	1	1	1	1	1	1	1	1	1	1	1	2	1	1	1	1
ERPROV0683	3/10/2017	19th prov	Provider	Eastern	Nsawam Adoagyiri	Nsawam Government Hospital	District Hospital	GHS	Midwife	Female	36	DIPLOMA	12	23	27	13	17	7	21	23	7	8	1	1	3	1	3	3	1	1	3	1	1	1	1	1	1	1	1	1	1	1	1	1	2	1	1	1	0
ERPROV0684	3/10/2017	19th prov	Provider	Eastern	Birim Central	Oda Government Hospital	District Hospital	GHS	Midwife	Female	31	1ST DEGREE	7	23	28	17	17	7	20	24	7	8	1	1	3	1	3	3	1	1	3	1	1	1	1	1	1	1	1	1	1	1	1	1	2	1	1	1	1
ERPROV0685	3/10/2017	19th prov	Provider	Eastern	Birim Central	Oda Government Hospital	District Hospital	GHS	Midwife	Female	32	1ST DEGREE	6	23	26	16	15	7	24	24	7	8	1	1	3	1	3	3	1	1	3	1	1	1	1	1	1	1	1	1	1	1	1	1	2	1	1	1	0
ERPROV0686	3/10/2017	19th prov	Provider	Eastern	Lower Manya Krobo	Atua Government Hospital	District Hospital	GHS	Midwife	Female	29	DIPLOMA	8	23	28	15	17	7	21	25	8	8	1	1	3	1	3	3	1	1	3	1	1	1	1	1	1	1	1	1	1	1	1	1	2	1	1	1	1
ERPROV0687	3/10/2017	19th prov	Provider	Eastern	Atiwa	Enyiresi Government Hospital	District Hospital	GHS	Medical Doctor	Male	42	MBCHB	4	23	27	12	17	6	21	24	6	7	1	1	3	1	3	3	1	1	3	1	1	1	1	1	1	1	1	1	1	1	1	1	2	1	1	1	1
ERPROV0688	3/10/2017	19th prov	Provider	Eastern	Upper Manya Krobo	Asessewa Government Hospital	District Hospital	GHS	Midwife	Female	28	DIPLOMA	7	22	28	16	17	7	24	25	7	8	1	1	3	1	3	3	1	0	3	1	1	1	1	1	1	1	1	1	1	1	1	1	2	1	1	1	1
ERPROV0689	3/10/2017	19th prov	Provider	Eastern	East Akim	Kibi Government Hospital	District Hospital	GHS	General Nurse	Female	30	CERTIFICATE	3	23	28	17	17	7	23	25	3	8	1	1	3	1	3	3	1	1	3	1	1	1	1	1	1	1	1	1	1	1	1	1	2	1	1	1	1
ERPROV0690	3/10/2017	19th prov	Provider	Eastern	Nsawam Adoagyiri	Nsawam Government Hospital	District Hospital	GHS	Midwife	Female	36	DIPLOMA	8	23	28	13	17	7	22	24	6	8	1	1	3	1	3	3	1	1	3	1	1	1	1	1	1	1	1	1	1	1	1	1	2	1	1	1	1
ERPROV0691	3/10/2017	19th prov	Provider	Eastern	Birim Central	Oda Government Hospital	District Hospital	GHS	Midwife	Female	32	DIPLOMA	8	17	27	15	16	7	20	23	4	6	1	1	3	1	0	0	1	1	3	1	1	1	1	1	1	1	1	1	1	1	1	1	2	1	1	1	1
ERPROV0692	3/10/2017	19th prov	Provider	Eastern	Akwapim North	Tetteh Quarshie Memorial Hospital	District Hospital	GHS	General Nurse	Female	31	DIPLOMA	7	23	27	15	17	7	24	25	8	8	1	1	3	1	3	3	1	1	3	1	1	1	1	1	1	1	1	1	1	1	1	1	2	1	1	1	1
ERPROV0693	3/10/2017	19th prov	Provider	Eastern	Asuogyaman	VRA Hospital, Akosombo	District Hospital	Quasi-Government	Midwife	Female	31	CERTIFICATE	7	23	28	16	17	7	22	25	6	8	1	1	3	1	3	3	1	1	3	1	1	1	1	1	1	1	1	1	1	1	1	1	2	1	1	1	1
ERPROV0694	3/10/2017	19th prov	Provider	Eastern	Birim South	Catholic Clinic and Maternity - Akim Swedru	Health Centre	FBO	CHN/PHN	Female	31	CERTIFICATE	2	19	27	15	16	7	22	21	3	5	1	0	3	1	3	3	1	1	0	1	1	1	1	1	1	1	1	1	1	1	1	1	2	1	1	1	0
ERPROV0695	3/10/2017	19th prov	Provider	Eastern	East Akim	Kibi Government Hospital	District Hospital	GHS	General Nurse	Male	28	DIPLOMA	4	20	27	13	16	6	20	22	7	8	1	1	3	1	3	3	1	1	0	1	1	1	1	1	1	1	1	1	1	1	1	1	2	1	1	1	1
ERPROV0696	3/10/2017	19th prov	Provider	Eastern	Nsawam Adoagyiri	Nsawam Government Hospital	District Hospital	GHS	Midwife	Female	28	DIPLOMA	3	23	28	15	17	5	20	23	5	8	1	1	3	1	3	3	1	1	3	1	1	1	1	1	1	1	1	1	1	1	1	1	2	1	1	1	1
ERPROV0697	3/10/2017	19th prov	Provider	Eastern	Nsawam Adoagyiri	Nsawam Government Hospital	District Hospital	GHS	Midwife	Female	39	CERTIFICATE	10	20	20	16	17	4	23	25	7	8	1	1	3	1	3	3	1	1	0	1	1	1	1	1	1	1	1	1	1	1	1	1	2	1	1	1	0
ERPROV0698	3/10/2017	19th prov	Provider	Eastern	Birim Central	Oda Government Hospital	District Hospital	GHS	Midwife	Female	28	DIPLOMA	6	22	24	15	17	7	20	23	7	8	1	0	3	1	3	3	1	1	3	1	1	1	1	1	1	0	1	1	1	1	1	0	2	1	1	1	1
ERPROV06	3/10/2017	19th prov	Provider	Eastern	Lower Manya Krobo	Atua Government Hospital	District Hospital	GHS	Midwife	Female	28	DIPLOMA	5	20	24	16	17	7	22	23	6	8	1	0	3	1	3	3	1	0	3	0	1	1	1	1	1	1	0	1	1	1	1	1	2	1	1	1	1
ERPROV0700	3/10/2017	19th prov	Provider	Eastern	Akwapim North	Tetteh Quarshie Memorial Hospital	District Hospital	GHS	Midwife	Female	37	CERTIFICATE	7.9	23	15	10	15	7	18	22	3	8	1	1	3	1	3	3	1	1	3	1	1	1	1	1	1	0	1	1	1	1	1	1	2	1	1	1	0
ERPROV0701	3/10/2017	19th prov	Provider	Eastern	Birim South	Catholic Clinic and Maternity - Akim Swedru	Health Centre	FBO	General Nurse	Female	29	CERTIFICATE	0.688079	20	27	16	16	7	22	24	8	8	1	1	3	1	3	3	1	1	0	1	1	1	1	1	1	1	1	1	1	1	1	1	2	1	1	1	0
ERPROV0702	3/10/2017	19th prov	Provider	Eastern	Upper Manya Krobo	Asessewa Government Hospital	District Hospital	GHS	Midwife	Female	32	CERTIFICATE	8	16	27	17	17	6	22	25	8	8	1	1	3	1	3	0	1	1	0	1	1	1	1	0	1	1	1	1	1	1	1	1	2	1	1	1	1
ERPROV0703	3/10/2017	19th prov	Provider	Eastern	East Akim	Kibi Government Hospital	District Hospital	GHS	General Nurse	Female	25	DIPLOMA	2.5	23	23	16	16	6	21	25	8	8	1	1	3	1	3	3	1	1	3	1	1	1	1	1	1	1	1	1	1	1	1	1	0	1	1	1	0
ERPROV0704	3/10/2017	19th prov	Provider	Eastern	Nsawam Adoagyiri	Nsawam Government Hospital	District Hospital	GHS	Midwife	Female	27	DIPLOMA	3.5	17	26	16	17	7	18	25	6	8	1	1	3	1	3	3	1	1	0	1	1	0	0	0	1	1	1	0	1	1	1	1	2	1	1	1	0
ERPROV0705	3/10/2017	19th prov	Provider	Eastern	Asuogyaman	VRA Hospital, Akosombo	District Hospital	Quasi-Government	Midwife	Female	27	DIPLOMA	3	23	24	15	17		23	25	6	7	1	1	3	1	3	3	1	1	3	1	1	1	1	1	1	1	1	1	1	1	1	1	2	1	1	1	0
ERPROV0706	3/10/2017	19th prov	Provider	Eastern	Kwaebibirem	Kade Government Hospital	District Hospital	GHS	Midwife	Female	30	1ST DEGREE	7	23	27	7	17	7	19	22	6	8	1	1	3	1	3	3	1	1	3	1	1	1	1	1	1	1	1	1	1	1	1	1	2	1	1	1	1
ERPROV0707	3/10/2017	19th prov	Provider	Eastern	Lower Manya Krobo	Atua Government Hospital	District Hospital	GHS	Medical Doctor	Male	30	MBCHB	3	15	26	16	16	7	23	24	8	8	1	0	3	1	3	0	1	0	0	1	1	1	1	1	1	1	1	1	1	1	1	1	2	1	1	1	1
ERPROV0708	3/10/2017	19th prov	Provider	Eastern	Birim South	Catholic Clinic and Maternity - Akim Swedru	Health Centre	FBO	General Nurse	Female	28	DIPLOMA	2	19	25	15	16	7	21	24	6	8	1	1	3	1	3	0	1	1	3	0	1	1	1	1	1	0	1	1	1	1	1	1	2	1	1	1	0
ERPROV0709	3/10/2017	19th prov	Provider	Eastern	Upper Manya Krobo	Asessewa Government Hospital	District Hospital	GHS	Midwife	Female	29	DIPLOMA	4	19	26	17	17	7	21	24	7	8	1	1	3	1	3	0	1	1	3	1	1	0	1	1	1	1	1	1	1	1	1	1	2	1	1	1	1
ERPROV0710	3/10/2017	19th prov	Provider	Eastern	Nsawam Adoagyiri	Nsawam Government Hospital	District Hospital	GHS	Midwife	Female	31	CERTIFICATE	11	22	24	14	17	7	23	23	8	8	1	0	3	1	3	3	1	1	3	1	1	1	1	1	1	1	0	1	1	1	1	1	2	1	1	1	1
ERPROV0711	3/10/2017	19th prov	Provider	Eastern	West Akim	Asamankese Government Hospital	District Hospital	GHS	Midwife	Female	34	CERTIFICATE	7	23	28	17	17	5	23	25	8	8	1	1	3	1	3	3	1	1	3	1	1	1	1	1	1	1	1	1	1	1	1	1	2	1	1	1	1
ERPROV0712	3/10/2017	19th prov	Provider	Eastern	Akwapim North	Tetteh Quarshie Memorial Hospital	District Hospital	GHS	General Nurse	Female	29	DIPLOMA	4	23	28	16	17	7	23	25	7	8	1	1	3	1	3	3	1	1	3	1	1	1	1	1	1	1	1	1	1	1	1	1	2	1	1	1	1
ERPROV0713	3/10/2017	19th prov	Provider	Eastern	Birim South	Catholic Clinic and Maternity - Akim Swedru	Health Centre	FBO	Midwife	Female	29	DIPLOMA	2	23	28	16	17	7	23	24	7	8	1	1	3	1	3	3	1	1	3	1	1	1	1	1	1	1	1	1	1	1	1	1	2	1	1	1	1
ERPROV0714	3/10/2017	19th prov	Provider	Eastern	Upper Manya Krobo	Asessewa Government Hospital	District Hospital	GHS	Midwife	Female	54	CERTIFICATE	26	23	26	17	17	7	20	21	7	8	1	1	3	1	3	3	1	1	3	1	1	1	1	1	1	1	1	1	1	1	1	1	2	1	1	1	1
ERPROV0715	3/10/2017	19th prov	Provider	Eastern	East Akim	Kibi Government Hospital	District Hospital	GHS	Midwife	Female	33	1ST DEGREE	7	22	27	16	17	4	24	24	7	8	1	1	3	1	3	3	1	1	3	1	1	0	1	1	1	1	1	1	1	1	1	1	2	1	1	1	0
ERPROV0716	3/17/2017	19th prov	Provider	Eastern	Nsawam Adoagyiri	Nsawam Government Hospital	District Hospital	GHS	Midwife	Female	27	DIPLOMA	1.75232	23	28	16	17	7	23	25	7	8	1	1	3	1	3	3	1	1	3	1	1	1	1	1	1	1	1	1	1	1	1	1	2	1	1	1	1
ERPROV0717	3/17/2017	19th prov	Provider	Eastern	Birim Central	Oda Government Hospital	District Hospital	GHS	Midwife	Female	32	CERTIFICATE	7	23	28	16	17	7	22	24	5	7	1	1	3	1	3	3	1	1	3	1	1	1	1	1	1	1	1	1	1	1	1	1	2	1	1	1	1
ERPROV0718	3/17/2017	20st prov	Provider	Eastern	Kwahu South	Kwahu Government Hospital, Atibie	District Hospital	GHS	General Nurse	Female	27	CERTIFICATE	2	22	26	15	16	6	21	25	8	8	1	1	3	1	3	3	1	1	3	0	1	1	1	1	1	1	1	1	0	1	1	1	2	1	1	1	0
ERPROV0719	3/17/2017	20st prov	Provider	Eastern	East Akim	New Tafo Government Hospital	District Hospital	GHS	Midwife	Female	29	DIPLOMA	3.2	23	28	15	16	7	23	25	7	8	1	1	3	1	3	3	1	1	3	1	1	1	1	1	1	1	1	1	1	1	1	1	2	1	1	1	1
ERPROV0720	3/17/2017	20st prov	Provider	Eastern	Nsawam Adoagyiri	Nsawam Government Hospital	District Hospital	GHS	Midwife	Female	32	DIPLOMA	12	20	20	16	17	7	21	25	7	8	1	1	3	1	3	3	1	1	0	1	1	1	1	1	1	1	1	1	1	1	0	1	2	1	1	1	1
ERPROV0721	3/17/2017	20st prov	Provider	Eastern	Kwahu West	Holy Family Hospital, Nkawkaw	District Hospital	FBO	General Nurse	Female	28	DIPLOMA	2	19	28	15	17	7	21	25	6	8	1	1	3	1	3	3	1	1	0	0	1	1	1	1	1	1	1	1	1	1	1	1	2	1	1	1	1
ERPROV0722	3/17/2017	20st prov	Provider	Eastern	Kwahu West	Holy Family Hospital, Nkawkaw	District Hospital	FBO	Midwife	Female	33	CERTIFICATE	7	18	27	15	17	7	22	25	6	8	1	1	3	1	3	3	1	1	0	0	1	1	1	1	0	1	1	1	0	1	1	1	2	1	1	1	1
ERPROV0723	3/17/2017	20st prov	Provider	Eastern	Lower Manya Krobo	Atua Government Hospital	District Hospital	GHS	Midwife	Female	31	DIPLOMA	2.5	23	28	16	16	5	23	25	7	8	1	1	3	1	3	3	1	1	3	1	1	1	1	1	1	1	1	1	1	1	1	1	2	1	1	1	1
ERPROV0724	3/17/2017	20st prov	Provider	Eastern	Lower Manya Krobo	Akuse Government Hospital	District Hospital	GHS	General Nurse	Female	32	CERTIFICATE	6	22	28	16	17	7	22	25	7	8	1	1	3	1	3	3	1	1	3	1	1	0	1	1	1	1	1	1	1	1	1	1	2	1	1	1	1
ERPROV0725	3/17/2017	20st prov	Provider	Eastern	Nsawam Adoagyiri	Nsawam Government Hospital	District Hospital	GHS	Midwife	Female	50	CERTIFICATE	24	23	28	15	16	7	18	25	7	8	1	1	3	1	3	3	1	1	3	1	1	1	1	1	1	1	1	1	1	1	1	1	2	1	1	1	1
ERPROV0726	3/17/2017	20st prov	Provider	Eastern	Kwahu West	Holy Family Hospital, Nkawkaw	District Hospital	FBO	General Nurse	Female	30	DIPLOMA	8	23	26	15	17	7	24	25	7	8	1	1	3	1	3	3	1	1	3	1	1	1	1	1	1	0	1	1	1	1	1	1	2	1	1	1	1
ERPROV0727	3/17/2017	20st prov	Provider	Eastern	Lower Manya Krobo	Atua Government Hospital	District Hospital	GHS	Midwife	Female	28	DIPLOMA	3	23	26	15	17	7	23	24	6	8	1	1	3	1	3	3	1	1	3	1	1	1	1	1	1	1	1	1	1	1	1	1	2	1	1	1	1
ERPROV0728	3/17/2017	20st prov	Provider	Eastern	New Juaben	St. Joseph Hospital, Koforidua	District Hospital	FBO	Midwife	Female	42	CERTIFICATE	17	19	27	14	17	7	22	25	7	8	1	1	3	1	3	3	1	1	0	0	1	1	1	1	1	1	1	1	1	1	1	1	2	1	1	1	0
ERPROV0729	3/17/2017	20st prov	Provider	Eastern	Lower Manya Krobo	Akuse Government Hospital	District Hospital	GHS	General Nurse	Female	29	DIPLOMA	6	20	28	16	16	7	24	25	7	8	1	1	3	1	3	3	1	1	0	1	1	1	1	1	1	1	1	1	1	1	1	1	2	1	1	1	1
ERPROV0730	3/17/2017	20st prov	Provider	Eastern	Suhum	Suhum Government Hospital	District Hospital	GHS	Midwife	Female	27	DIPLOMA	4	23	28	16	17	7	23	25	7	8	1	1	3	1	3	3	1	1	3	1	1	1	1	1	1	1	1	1	1	1	1	1	2	1	1	1	1
ERPROV0731	3/17/2017	20st prov	Provider	Eastern	East Akim	New Tafo Government Hospital	District Hospital	GHS	Midwife	Female	30	DIPLOMA	2	23	27	16	17	7	18	25	7	8	1	1	3	1	3	3	1	1	3	1	1	1	1	1	1	1	1	1	1	1	1	1	2	1	1	1	0
ERPROV0732	3/17/2017	20st prov	Provider	Eastern	Nsawam Adoagyiri	Nsawam Government Hospital	District Hospital	GHS	Midwife	Female	33	CERTIFICATE	12	22	27	16	17	6	24	25	5	8	1	1	3	1	3	3	1	1	3	0	1	1	1	1	1	1	1	1	1	1	1	1	2	1	1	1	1
ERPROV0733	3/17/2017	20st prov	Provider	Eastern	Birim South	Catholic Clinic and Maternity - Akim Swedru	Health Centre	FBO	CHN/PHN	Female	29	CERTIFICATE	3	22	21	14	16	6	22	24	7	8	1	1	3	1	3	3	1	1	3	1	1	1	1	0	1	1	1	1	1	1	1	1	2	1	1	1	1
ERPROV0734	3/17/2017	20st prov	Provider	Eastern	Lower Manya Krobo	Atua Government Hospital	District Hospital	GHS	Medical Doctor	Male	32	MD	3	23	27	15	17	7	22	24	7	8	1	1	3	1	3	3	1	1	3	1	1	1	1	1	1	1	1	1	1	1	1	1	2	1	1	1	1
ERPROV0735	3/17/2017	20st prov	Provider	Eastern	Akwapim South	Pokrom Health Centre	Health Centre	GHS	Midwife	Female	39	CERTIFICATE	12	23	28	16	16	7	22	25	7	8	1	1	3	1	3	3	1	1	3	1	1	1	1	1	1	1	1	1	1	1	1	1	2	1	1	1	1
ERPROV0736	3/17/2017	20st prov	Provider	Eastern	Kwahu South	Kwahu Government Hospital, Atibie	District Hospital	GHS	Anaesthetist	Female	35	ADVANCED DIPLOMA	12	23	24	15	17	7	21	25	7	8	1	1	3	1	3	3	1	1	3	1	1	1	1	1	1	1	1	1	1	1	1	1	2	1	1	1	0
ERPROV0737	3/17/2017	20st prov	Provider	Eastern	East Akim	New Tafo Government Hospital	District Hospital	GHS	Midwife	Female	28	DIPLOMA	2	20	26	13	17	7	20	25	7	8	1	1	3	1	3	0	1	1	3	1	1	1	1	1	1	1	1	1	1	1	1	1	2	1	1	1	1
ERPROV0738	3/17/2017	20st prov	Provider	Eastern	Nsawam Adoagyiri	Nsawam Government Hospital	District Hospital	GHS	Midwife	Female	45	CERTIFICATE	16	23	23	12	16	7	18	24	7	8	1	1	3	1	3	3	1	1	3	1	1	1	1	1	1	1	1	1	1	1	1	1	2	1	1	1	1
ERPROV0739	3/17/2017	20st prov	Provider	Eastern	Birim South	Catholic Clinic and Maternity - Akim Swedru	Health Centre	FBO	General Nurse	Male	25	DIPLOMA	2	16	27	16	17	7	23	25	6	8	1	1	3	1	0	3	1	1	0	0	1	1	1	1	1	1	1	1	1	1	1	1	2	1	1	1	0
ERPROV0740	3/17/2017	20st prov	Provider	Eastern	Yilo Krobo	Somanya Polyclinic	Polyclinic	GHS	General Nurse	Female	31	CERTIFICATE	7	20	26	16	17	7	24	25	8	8	1	1	3	1	3	3	1	1	0	1	1	1	1	1	1	1	1	1	0	1	1	1	2	1	1	1	1
ERPROV0741	3/17/2017	20st prov	Provider	Eastern	Lower Manya Krobo	Akuse Government Hospital	District Hospital	GHS	General Nurse	Male	29	DIPLOMA	6	17	18	15	17	7	18	22	7	8	1	1	3	1	3	3	1	0	0	0	1	0	1	1	1	1	1	1	0	1	1	1	2	0	1	1	0
ERPROV0742	3/17/2017	20st prov	Provider	Eastern	Kwahu South	Kwahu Government Hospital, Atibie	District Hospital	GHS	General Nurse	Female	27	CERTIFICATE	1	23	28	16	17	7	22	25	6	8	1	1	3	1	3	3	1	1	3	1	1	1	1	1	1	1	1	1	1	1	1	1	2	1	1	1	1
ERPROV0743	3/17/2017	20st prov	Provider	Eastern	Nsawam Adoagyiri	Nsawam Government Hospital	District Hospital	GHS	General Nurse	Female	29	CERTIFICATE	6	21	27	15	17	7	14	22	4	5	1	1	3	1	3	3	1	1	3	0	0	1	1	1	1	1	1	1	1	1	1	1	2	1	1	1	0
ERPROV0744	3/17/2017	20st prov	Provider	Eastern	Birim South	Catholic Clinic and Maternity - Akim Swedru	Health Centre	FBO	MA/PA	Female	34	1ST DEGREE	11	23	28	16	17	7	24	25	8	8	1	1	3	1	3	3	1	1	3	1	1	1	1	1	1	1	1	1	1	1	1	1	2	1	1	1	1
ERPROV0745	3/17/2017	20st prov	Provider	Eastern	Kwahu West	Holy Family Hospital, Nkawkaw	District Hospital	FBO	General Nurse	Female	28	CERTIFICATE	6	23	28	15	17	7	22	25	7	8	1	1	3	1	3	3	1	1	3	1	1	1	1	1	1	1	1	1	1	1	1	1	2	1	1	1	1
ERPROV0746	3/17/2017	20st prov	Provider	Eastern	New Juaben	St. Joseph Hospital, Koforidua	District Hospital	FBO	PN/CN/EN/PON	Female	29	ADVANCED DIPLOMA	8	23	26	15	17	7	23	25	7	8	1	1	3	1	3	3	1	1	3	1	1	1	1	1	1	1	1	1	1	1	1	1	2	1	1	1	1
ERPROV0747	3/17/2017	20st prov	Provider	Eastern	Lower Manya Krobo	Akuse Government Hospital	District Hospital	GHS	General Nurse	Female	29	DIPLOMA	4	21	28	16	17	7	22	25	7	8	1	1	3	1	3	3	1	0	3	0	1	1	1	1	1	1	1	1	1	1	1	1	2	1	1	1	1
ERPROV0748	3/17/2017	20st prov	Provider	Eastern	Kwahu South	Kwahu Government Hospital, Atibie	District Hospital	GHS	General Nurse	Female	36	DIPLOMA	5	23	23	15	17	7	20	25	7	8	1	1	3	1	3	3	1	1	3	1	1	1	1	1	1	1	1	1	1	1	1	1	2	1	1	1	0
ERPROV0749	3/17/2017	20st prov	Provider	Eastern	East Akim	New Tafo Government Hospital	District Hospital	GHS	Midwife	Female	28	DIPLOMA	5	23	28	7	13	4	13	20	6	7	1	1	3	1	3	3	1	1	3	1	1	1	1	1	1	1	1	1	1	1	1	1	2	1	1	1	1
ERPROV0750	3/17/2017	20st prov	Provider	Eastern	Nsawam Adoagyiri	Nsawam Government Hospital	District Hospital	GHS	Midwife	Female	54	CERTIFICATE	38	23	28	16	17	7	23	25	7	8	1	1	3	1	3	3	1	1	3	1	1	1	1	1	1	1	1	1	1	1	1	1	2	1	1	1	1
ERPROV0751	3/17/2017	20st prov	Provider	Eastern	Birim South	Catholic Clinic and Maternity - Akim Swedru	Health Centre	FBO	General Nurse	Female	26	DIPLOMA	2	17	28	15	17	7	22	25	5	8	1	1	3	1	3	0	1	1	0	1	1	1	1	1	1	1	1	1	1	1	1	1	2	1	1	1	1
ERPROV0752	3/17/2017	20st prov	Provider	Eastern	New Juaben	St. Joseph Hospital, Koforidua	District Hospital	FBO	PN/CN/EN/PON	Female	31	ADVANCED DIPLOMA	7	23	26	16	17	7	22	25	7	8	1	1	3	1	3	3	1	1	3	1	1	1	1	1	1	1	1	1	1	1	1	1	2	1	1	1	1
ERPROV0753	3/17/2017	20st prov	Provider	Eastern	Yilo Krobo	Somanya Polyclinic	Polyclinic	GHS	Midwife	Female	37		16	19	26	16	17	7	25	25	7	8	1	1	3	1	3	3	1	0	0	1	1	1	1	1	1	0	1	1	1	1	1	1	2	1	1	1	1
ERPROV0754	3/17/2017	21st prov	Provider	Eastern	Denkyembuor	St. Dominic Hospital, Akwatia	District Hospital	FBO	EN/HA/WA	Female	25	CERTIFICATE	1	20	28	16	17	7	24	25	8	8	1	1	3	1	3	0	1	1	3	1	1	1	1	1	1	1	1	1	1	1	1	1	2	1	1	1	1
ERPROV0755	3/17/2017	21st prov	Provider	Eastern	Nsawam Adoagyiri	Nsawam Government Hospital	District Hospital	GHS	Midwife	Female	48	CERTIFICATE	20	14	28	12	17	6	22	25	5	8	1	1	0	1	0	0	1	1	3	1	1	1	1	1	1	1	1	1	1	1	1	1	2	1	1	1	1
ERPROV0756	3/17/2017	21st prov	Provider	Eastern	Suhum	Suhum Government Hospital	District Hospital	GHS	General Nurse	Female	30	DIPLOMA	6	22	28	15	17	6	23	25	8	8	1	1	3	1	3	3	1	1	3	0	1	1	1	1	1	1	1	1	1	1	1	1	2	1	1	1	1
ERPROV0757	3/17/2017	21st prov	Provider	Eastern	Upper Manya Krobo	Asessewa Government Hospital	District Hospital	GHS	General Nurse	Female	28	DIPLOMA	3	22	21	12	16	4	20	25	5	8	1	1	3	1	3	3	1	1	3	0	1	1	1	1	1	1	1	1	1	1	1	1	2	1	1	1	1
ERPROV0758	3/17/2017	21st prov	Provider	Eastern	Birim Central	Oda Government Hospital	District Hospital	GHS	Anaesthetist	Female	34	ADVANCED DIPLOMA	8	20	28	16	17	6	20	25	6	8	1	1	3	1	3	0	1	1	3	1	1	1	1	1	1	1	1	1	1	1	1	1	2	1	1	1	1
ERPROV0759	3/17/2017	21st prov	Provider	Eastern	Birim Central	Oda Government Hospital	District Hospital	GHS	Specialist (O&G, Emergency)	Male	39	SPECIALIST	13	20	28	16	17	7	23	22	7	8	1	1	3	1	3	3	1	1	0	1	1	1	1	1	1	1	1	1	1	1	1	1	2	1	1	1	1
ERPROV0760	3/17/2017	21st prov	Provider	Eastern	Birim South	Catholic Clinic and Maternity - Akim Swedru	Health Centre	FBO	General Nurse	Female	29	DIPLOMA	4	20	28	16	17	7	23	25	7	8	1	1	3	1	3	3	1	1	0	1	1	1	1	1	1	1	1	1	1	1	1	1	2	1	1	1	1
ERPROV0761	3/17/2017	21st prov	Provider	Eastern	Kwahu West	Holy Family Hospital, Nkawkaw	District Hospital	FBO	General Nurse	Female	29	DIPLOMA	4	19	28	15	17	6	23	25	7	8	1	1	3	1	3	0	1	1	3	0	1	1	1	1	1	1	1	1	1	1	1	1	2	1	1	1	1
ERPROV0762	3/17/2017	21st prov	Provider	Eastern	New Juaben	SDA Hospital, Koforidua	District Hospital	FBO	Midwife	Female	28	DIPLOMA	7	23	28	16	17	7	25	25	8	8	1	1	3	1	3	3	1	1	3	1	1	1	1	1	1	1	1	1	1	1	1	1	2	1	1	1	1
ERPROV0763	3/17/2017	21st prov	Provider	Eastern	Denkyembuor	St. Dominic Hospital, Akwatia	District Hospital	FBO	CHN/PHN	Female	51	CERTIFICATE	14	20	27	14	16	4	20	23	1	8	1	1	3	1	3	3	1	1	0	1	1	1	1	1	1	1	1	1	1	1	1	1	2	1	1	1	1
ERPROV0764	3/17/2017	21st prov	Provider	Eastern	Nsawam Adoagyiri	Nsawam Government Hospital	District Hospital	GHS	Specialist (O&G, Emergency)	Male	40	2ND DEGREE	15	20	28	17	17	7	24	25	8	8	1	1	3	1	3	3	1	1	0	1	1	1	1	1	1	1	1	1	1	1	1	1	2	1	1	1	1
ERPROV0765	3/17/2017	21st prov	Provider	Eastern	Suhum	Suhum Government Hospital	District Hospital	GHS	General Nurse	Female	31	ADVANCED DIPLOMA	5	20	27	16	17	7	22	24	7	8	1	1	3	1	3	3	1	1	0	1	1	1	1	1	1	1	1	1	1	1	1	1	2	1	1	1	0
ERPROV07	3/17/2017	21st prov	Provider	Eastern	Akwapim South	Presbyterean Hospital, Donkokrom	District Hospital	FBO	Midwife	Female	27	DIPLOMA	1.7	23	28	15	17	7	23	25	7	8	1	1	3	1	3	3	1	1	3	1	1	1	1	1	1	1	1	1	1	1	1	1	2	1	1	1	1
ERPROV0767	3/17/2017	21st prov	Provider	Eastern	Akwapim North	Tetteh Quarshie Memorial Hospital	District Hospital	GHS	General Nurse	Female	32	DEGREE	7	23	27	16	17	7	21	25	6	8	1	1	3	1	3	3	1	1	3	1	1	1	1	1	1	1	1	1	1	1	1	1	2	1	1	1	0
ERPROV0768	3/17/2017	21st prov	Provider	Eastern	Birim South	Catholic Clinic and Maternity - Akim Swedru	Health Centre	FBO	General Nurse	Male	25	DIPLOMA	2	23	28	16	17	7	25	25	8	8	1	1	3	1	3	3	1	1	3	1	1	1	1	1	1	1	1	1	1	1	1	1	2	1	1	1	1
ERPROV0769	3/17/2017	21st prov	Provider	Eastern	Kwahu West	Holy Family Hospital, Nkawkaw	District Hospital	FBO	EN/HA/WA	Female	30	CERTIFICATE	5	23	25	15	17	7	21	24	6	8	1	1	3	1	3	3	1	1	3	1	1	1	1	1	1	1	1	0	1	1	1	1	2	1	1	1	0
ERPROV0770	3/17/2017	21st prov	Provider	Eastern	New Juaben	SDA Hospital, Koforidua	District Hospital	FBO	Midwife	Female	29	DIPLOMA	2	23	28	15	17	7	23	25	7	8	1	1	3	1	3	3	1	1	3	1	1	1	1	1	1	1	1	1	1	1	1	1	2	1	1	1	1
ERPROV0771	3/17/2017	21st prov	Provider	Eastern	Denkyembuor	St. Dominic Hospital, Akwatia	District Hospital	FBO	Midwife	Female	32	ADVANCED DIPLOMA	20	20	27	16	17	5	23	24	6	7	1	1	3	1	3	3	1	1	0	1	1	1	1	1	1	1	1	1	1	1	1	1	2	1	1	1	1
ERPROV0772	3/17/2017	21st prov	Provider	Eastern	Denkyembuor	St. Dominic Hospital, Akwatia	District Hospital	FBO	Midwife	Female	56	CERTIFICATE	11	19	23	16	17	7	19	21	4	8	1	1	3	1	3	3	1	1	0	1	1	0	1	1	1	0	1	1	1	1	1	1	0	1	1	1	0
ERPROV0773	3/17/2017	21st prov	Provider	Eastern	Upper Manya Krobo	Asessewa Government Hospital	District Hospital	GHS	General Nurse	Male	29	DIPLOMA	5	19	28	16	17	7	18	25	6	7	1	1	3	1	3	3	1	0	0	1	1	1	1	1	1	1	1	1	1	1	1	1	2	1	1	1	1
ERPROV0774	3/17/2017	21st prov	Provider	Eastern	Upper Manya Krobo	Asessewa Government Hospital	District Hospital	GHS	General Nurse	Female	31	CERTIFICATE	5	21	28	16	17	7	22	23	7	8	1	1	3	1	3	3	1	1	3	1	1	1	1	0	0	1	1	1	1	1	1	1	2	1	1	1	1
ERPROV0775	3/17/2017	21st prov	Provider	Eastern	Akwapim South	Presbyterean Hospital, Donkokrom	District Hospital	FBO	Midwife	Female	26	DIPLOMA	1.75232	21	26	16	17	7	23	25	7	8	1	1	3	1	3	3	1	1	3	1	1	1	1	0	0	1	1	1	1	1	1	1	2	1	1	1	0
ERPROV0776	3/17/2017	21st prov	Provider	Eastern	Asuogyaman	VRA Hospital, Akosombo	District Hospital	Quasi-Government	Midwife	Female	46	CERTIFICATE	22	22	28	17	17	7	24	25	8	8	1	1	3	1	3	3	1	1	3	1	1	1	1	1	0	1	1	1	1	1	1	1	2	1	1	1	1
ERPROV0777	3/17/2017	21st prov	Provider	Eastern	New Juaben	St. Joseph Hospital, Koforidua	District Hospital	FBO	Medical Doctor	Female	29	MbChB	3.5	22	22	14	17	7	21	24	4	8	1	1	3	1	3	3	1	1	3	0	1	1	1	1	1	0	1	1	1	1	1	1	2	1	1	1	0
ERPROV0778	3/17/2017	21st prov	Provider	Eastern	Kwahu West	Holy Family Hospital, Nkawkaw	District Hospital	FBO	Midwife	Female	30	DIPLOMA	1.5	20	27	16	16	7	23	25	7	8	1	1	3	1	3	3	1	1	0	1	1	1	1	1	1	0	1	1	1	1	1	1	2	1	1	1	1
ERPROV0779	3/17/2017	21st prov	Provider	Eastern	New Juaben	SDA Hospital, Koforidua	District Hospital	FBO	Midwife	Female	29	CERTIFICATE	2	23	28	16	17	7	23	25	7	8	1	1	3	1	3	3	1	1	3	1	1	1	1	1	1	1	1	1	1	1	1	1	2	1	1	1	1
ERPROV0780	3/17/2017	21st prov	Provider	Eastern	Denkyembuor	St. Dominic Hospital, Akwatia	District Hospital	FBO	Midwife	Female	32	DEGREE	8	23	28	16	17	7	23	24	7	7	1	1	3	1	3	3	1	1	3	1	1	1	1	1	1	1	1	1	1	1	1	1	2	1	1	1	1
ERPROV0781	3/17/2017	21st prov	Provider	Eastern	Nsawam Adoagyiri	Nsawam Government Hospital	District Hospital	GHS	Midwife	Female	57	FORM 4	33	17	28	13	16	7	20	22	3	4	1	0	3	1	3	3	1	1	0	1	1	1	1	0	0	1	1	1	1	1	1	1	2	1	1	1	1
ERPROV0782	3/17/2017	21st prov	Provider	Eastern	Upper Manya Krobo	Asessewa Government Hospital	District Hospital	GHS	Anaesthetist	Male	46	DEGREE	20	22	28	15	17	6	23	24	7	8	1	1	3	1	3	3	1	1	3	1	1	1	1	1	0	1	1	1	1	1	1	1	2	1	1	1	1
ERPROV0783	3/17/2017	21st prov	Provider	Eastern	Akwapim South	Presbyterean Hospital, Donkokrom	District Hospital	FBO	Midwife	Female	28	CERTIFICATE	5	21	28	16	17	7	17	25	7	8	1	1	3	1	3	3	0	1	3	1	1	1	1	1	0	1	1	1	1	1	1	1	2	1	1	1	1
ERPROV0784	3/17/2017	21st prov	Provider	Eastern	Asuogyaman	VRA Hospital, Akosombo	District Hospital	Quasi-Government	Specialist (O&G, Emergency)	Male	40	2ND DEGREE	15	20	27	16	17	7	23	25	7	8	1	1	3	1	3	0	1	1	3	1	1	1	1	1	1	1	1	1	1	1	1	1	2	1	1	1	1
ERPROV0785	3/17/2017	21st prov	Provider	Eastern	Akwapim North	Tetteh Quarshie Memorial Hospital	District Hospital	GHS	General Nurse	Female	32	DEGREE	13	22	28	13	17	7	20	25	5	7	1	1	3	1	3	3	1	1	3	1	1	1	1	1	0	1	1	1	1	1	1	1	2	1	1	1	1
ERPROV0786	3/17/2017	21st prov	Provider	Eastern	Kwahu West	Holy Family Hospital, Nkawkaw	District Hospital	FBO	EN/HA/WA	Female	29	CERTIFICATE	0.4	23	28	15	17	7	19	21	7	8	1	1	3	1	3	3	1	1	3	1	1	1	1	1	1	1	1	1	1	1	1	1	2	1	1	1	1
ERPROV0787	3/17/2017	21st prov	Provider	Eastern	Kwahu West	Holy Family Hospital, Nkawkaw	District Hospital	FBO	EN/HA/WA	Female	26	CERTIFICATE	2	17	26	15	17	7	21	25	7	8	1	1	3	1	3	0	1	1	0	1	1	1	1	1	1	1	1	0	1	1	1	1	2	1	1	1	1
ERPROV0788	3/17/2017	21st prov	Provider	Eastern	Denkyembuor	St. Dominic Hospital, Akwatia	District Hospital	FBO	Midwife	Female	49	CERTIFICATE	30	22	28	16	17	7	21	22	6	8	1	1	3	1	3	3	1	1	3	1	1	1	1	1	0	1	1	1	1	1	1	1	2	1	1	1	1
ERPROV0789	3/17/2017	21st prov	Provider	Eastern	Denkyembuor	St. Dominic Hospital, Akwatia	District Hospital	FBO	Midwife	Female	50	CERTIFICATE	28	20	19	14	17	7	19	23	6	8	1	1	3	1	3	0	1	1	3	1	1	1	1	1	1	1	1	1	1	1	1	1	2	1	1	1	0
ERPROV0790	3/17/2017	21st prov	Provider	Eastern	Upper Manya Krobo	Asessewa Government Hospital	District Hospital	GHS	General Nurse	Female	28	DIPLOMA	1.2	21	27	16	17	7	20	25	8	8	1	1	3	0	3	3	1	0	3	1	1	1	1	1	1	1	1	1	1	1	1	1	2	1	1	1	1
ERPROV0791	3/17/2017	21st prov	Provider	Eastern	Akwapim South	Presbyterean Hospital, Donkokrom	District Hospital	FBO	Midwife	Female	25	DIPLOMA	8	23	28	16	17	7	22	25	7	8	1	1	3	1	3	3	1	1	3	1	1	1	1	1	1	1	1	1	1	1	1	1	2	1	1	1	1
ERPROV0792	3/17/2017	21st prov	Provider	Eastern	Birim Central	Oda Government Hospital	District Hospital	GHS	Midwife	Female	25	DIPLOMA	1	23	27	16	17	7	22	25	8	8	1	1	3	1	3	3	1	1	3	1	1	1	1	1	1	1	1	1	1	1	1	1	2	1	1	1	1
ERPROV0793	3/17/2017	21st prov	Provider	Eastern	New Juaben	St. Joseph Hospital, Koforidua	District Hospital	FBO	Anaesthetist	Male	31	ADVANCED DIPLOMA	9	23	26	16	17	7	22	24	4	8	1	1	3	1	3	3	1	1	3	1	1	1	1	1	1	1	1	1	1	0	1	1	2	1	1	1	1
ERPROV0794	3/17/2017	21st prov	Provider	Eastern	Kwahu West	Holy Family Hospital, Nkawkaw	District Hospital	FBO	General Nurse	Female	28	DIPLOMA	4	23	28	15	17	7	24	25	8	8	1	1	3	1	3	3	1	1	3	1	1	1	1	1	1	1	1	1	1	1	1	1	2	1	1	1	1
ERPROV0795	3/17/2017	21st prov	Provider	Eastern	Kwahu West	Holy Family Hospital, Nkawkaw	District Hospital	FBO	General Nurse	Female	26	DIPLOMA	3	23	27	15	17	7	23	25	8	8	1	1	3	1	3	3	1	1	3	1	1	1	1	1	1	1	1	1	1	1	1	1	2	1	1	1	0
ERPROV0796	3/17/2017	21st prov	Provider	Eastern	Denkyembuor	St. Dominic Hospital, Akwatia	District Hospital	FBO	EN/HA/WA	Female	26	CERTIFICATE	0.688079	21	26	16	17	7	24	25	5	8	1	1	3	1	3	3	0	1	3	1	0	1	1	1	1	1	1	1	1	1	1	1	2	1	1	1	0
ERPROV0797	3/17/2017	21st prov	Provider	Eastern	Nsawam Adoagyiri	Nsawam Government Hospital	District Hospital	GHS	Midwife	Female	58	CERTIFICATE	39	19	25	16	17	6	20	25	6	8	1	0	3	1	3	3	0	1	3	0	0	1	1	1	1	1	0	1	1	1	1	1	2	1	1	1	1
ERPROV0798	3/17/2017	21st prov	Provider	Eastern	Upper Manya Krobo	Asessewa Government Hospital	District Hospital	GHS	EN/HA/WA	Female	26	CERTIFICATE	1	14	22	15	16	6	21	24	6	8	1	0	3	0	3	0	0	1	0	1	1	1	1	1	1	1	1	1	1	1	1	1	2	1	1	1	1
ERPROV07	3/17/2017	21st prov	Provider	Eastern	Akwapim South	Presbyterean Hospital, Donkokrom	District Hospital	FBO	Midwife	Female	31	DIPLOMA	7	23	28	16	17	7	22	25	6	8	1	1	3	1	3	3	1	1	3	1	1	1	1	1	1	1	1	1	1	1	1	1	2	1	1	1	1
ERPROV0800	3/17/2017	21st prov	Provider	Eastern	Birim Central	Oda Government Hospital	District Hospital	GHS	Midwife	Female	39	DIPLOMA	2	22	23	16	16	7	21	25	8	8	1	1	3	1	3	3	1	1	3	0	1	1	1	1	1	0	1	1	1	1	1	1	2	1	1	1	0
ERPROV0801	3/17/2017	21st prov	Provider	Eastern	Kwahu West	Holy Family Hospital, Nkawkaw	District Hospital	FBO	PN/CN/EN/PON	Female	34	ADVANCED DIPLOMA	11	22	28	16	17	7	23	25	7	8	1	1	3	1	3	3	1	1	3	1	1	1	1	0	1	1	1	1	1	1	1	1	2	1	1	1	1
ERPROV0802	3/17/2017	21st prov	Provider	Eastern	Kwahu West	Holy Family Hospital, Nkawkaw	District Hospital	FBO	Medical Doctor	Male	28	MbChB	3	20	28	16	17	7	25	25	7	8	1	1	3	1	3	3	1	1	0	1	1	1	1	1	1	1	1	1	1	1	1	1	2	1	1	1	1
ERPROV0803	3/17/2017	21st prov	Provider	Eastern	New Juaben	SDA Hospital, Koforidua	District Hospital	FBO	Midwife	Female	28	DIPLOMA	1	21	26	16	17	6	24	24	7	8	1	1	3	1	3	3	1	1	3	0	1	1	1	0	1	1	1	1	1	1	1	1	2	1	1	1	1
VRPROV0002	9/15/2015	1st prov	Provider	Volta	Ketu North	St. Anthony Hospital, Dzodze	District Hospital	FBO	Midwife	Female	57	Tertiary	15	22	26	17	16	7	16	23	6	7	1	1	3	1	3	3	1	1	3	0	1	1	1	1	1	1	1	1	1	1	1	1	2	1	1	1	1
VRPROV0003	9/15/2015	1st prov	Provider	Volta	Keta Municipal	Sacred Heart Hospital, Abor	District Hospital	FBO	General Nurse	Male	30	Tertiary	6	19	28	16	17	7	18	24	8	8	1	1	3	1	3	3	1	0	0	1	1	1	1	1	1	1	1	1	1	1	1	1	2	1	1	1	1
VRPROV0004	9/15/2015	1st prov	Provider	Volta	Ketu North	St. Anthony Hospital, Dzodze	District Hospital	FBO	Midwife	Female	41	Tertiary	10	20	24	15	16	7	22	25	8	8	1	1	3	1	3	3	1	1	0	1	1	1	1	1	1	1	1	1	1	1	0	1	2	1	1	1	1
VRPROV0005	9/15/2015	1st prov	Provider	Volta	Ketu North	St. Anthony Hospital, Dzodze	District Hospital	FBO	Midwife	Female	26	Tertiary	2	23	28	16	17	7	21	23	7	8	1	1	3	1	3	3	1	1	3	1	1	1	1	1	1	1	1	1	1	1	1	1	2	1	1	1	1
VRPROV0006	9/15/2015	1st prov	Provider	Volta	Ketu North	St. Anthony Hospital, Dzodze	District Hospital	FBO	Midwife	Female	26	Tertiary	2	22	26	17	16	5	23	25	8	8	1	1	3	1	3	3	1	1	3	0	1	1	1	1	1	1	1	1	1	1	0	0	2	1	1	1	1
VRPROV0008	9/15/2015	1st prov	Provider	Volta	Keta Municipal	Keta Municipal Hospital	District Hospital	GHS	Midwife	Female	31	Tertiary	1	19	26	17	17	7	16	23	7	7	1	1	3	1	3	3	1	0	0	1	1	1	1	1	1	1	1	0	1	1	1	0	2	1	1	1	1
VRPROV0009	9/15/2015	1st prov	Provider	Volta	Keta Municipal	Keta Municipal Hospital	District Hospital	GHS	Midwife	Female	29	Tertiary	3	23	28	17	17	7	22	25	7	8	1	1	3	1	3	3	1	1	3	1	1	1	1	1	1	1	1	1	1	1	1	1	2	1	1	1	1
VRPROV0010	9/15/2015	1st prov	Provider	Volta	Keta Municipal	Keta Municipal Hospital	District Hospital	GHS	Midwife	Female	25	Tertiary	1	14	24	17	17	6	22	25	7	8	1	1	0	0	3	3	1	1	0	0	1	1	0	1	1	0	1	1	1	1	1	0	2	1	0	1	1
VRPROV0011	9/15/2015	1st prov	Provider	Volta	Keta Municipal	Keta Municipal Hospital	District Hospital	GHS	Midwife	Female	57			13	24	15	16	4	21	23	5	4	1	1	0	1	3	3	1	1	0	0	0	0	0	1	1	1	1	1	1	1	0	0	2	1	1	1	1
VRPROV0013	9/15/2015	1st prov	Provider	Volta	Ketu South	Ketu South Municipal Hospital	District Hospital	GHS	Anaesthetist	Female	45	Tertiary	20	17	16	16	17	6	18	25	7	8	0	0	3	1	3	3	0	1	0	1	1	1	1	1	1	1	1	1	1	0	0	1	2	1	1	1	1
VRPROV0014	9/15/2015	1st prov	Provider	Volta	Ketu South	Ketu South Municipal Hospital	District Hospital	GHS	Midwife	Female	25	Tertiary	1	20	20	16	16	7	18	23	6	8	1	1	3	1	3	3	1	1	0	1	1	1	1	1	1	1	1	0	1	1	1	1	2	1	1	1	1
VRPROV0015	9/15/2015	1st prov	Provider	Volta	Ketu South	Ketu South Municipal Hospital	District Hospital	GHS	Midwife	Female	26	Tertiary	2	20	28	17	17	7	19	22	7	8	1	1	3	1	3	3	1	1	0	1	1	1	1	1	1	1	1	1	1	1	1	1	1	2	1	1	1
VRPROV0016	9/15/2015	1st prov	Provider	Volta	Ketu South	Ketu South Municipal Hospital	District Hospital	GHS	Midwife	Female	26	Tertiary	2	19	27	17	17	7	21	24	7	8	1	1	3	1	3	3	0	1	0	1	1	1	1	1	1	1	1	1	1	1	1	0	2	1	1	1	1
VRPROV0017	9/15/2015	1st prov	Provider	Volta	Ketu South	Ketu South Municipal Hospital	District Hospital	GHS	Midwife	Female	27	Tertiary	1	18	27	16	17	7	20	23	7	8	1	1	3	1	3	3	1	1	0	0	1	1	1	0	1	1	1	1	1	1	1	0	2	1	1	1	1
VRPROV0018	9/15/2015	1st prov	Provider	Volta	Ketu South	Ketu South Municipal Hospital	District Hospital	GHS	Midwife	Female	28	Tertiary	1	21	28	16	15	6	16	22	6	7	0	0	3	1	3	3	1	1	3	1	1	1	1	1	1	1	1	1	1	1	1	1	2	1	1	1	1
VRPROV0019	9/15/2015	1st prov	Provider	Volta	North Dayi	Anfoega Catholic Hospital	District Hospital	FBO	Midwife	Female		Tertiary	15	18	25	13	17	6	21	25	7	8	1	1	3	1	3	3	1	1	0	0	1	0	1	1	1	1	1	1	1	1	1	1	2	1	1	1	1
VRPROV0020	9/15/2015	1st prov	Provider	Volta	North Dayi	Anfoega Catholic Hospital	District Hospital	FBO	Midwife	Female	29	Tertiary	2	23	23	16	17	5	21	24	7	8	1	1	3	1	3	3	1	1	3	1	1	1	1	1	1	1	1	1	1	1	1	1	2	1	1	1	1
VRPROV0021	9/15/2015	1st prov	Provider	Volta	Keta Municipal	Sacred Heart Hospital, Abor	District Hospital	FBO	Midwife	Female	54	Tertiary	15	14	24	16	17	3	16	20	6	6	0	0	3	1	3	0	0	1	0	1	1	1	1	1	1	1	1	0	0	1	1	1	2	1	1	1	1
VRPROV0022	9/15/2015	1st prov	Provider	Volta	Keta Municipal	Sacred Heart Hospital, Abor	District Hospital	FBO	General Nurse	Female	31	Tertiary	3	20	23	15	15	7	14	21	6	6	1	1	3	1	3	3	1	1	0	1	1	1	1	1	1	1	1	1	1	0	1	0	2	1	1	1	1
VRPROV0023	9/15/2015	1st prov	Provider	Volta	Keta Municipal	Sacred Heart Hospital, Abor	District Hospital	FBO	Midwife	Female	27	Tertiary	2	23	26	15	16	5	20	22	7	8	1	1	3	1	3	3	1	1	3	1	1	1	1	1	1	1	1	1	1	1	0	0	2	1	1	1	1
VRPROV0024	9/15/2015	1st prov	Provider	Volta	Ketu North	St. Anthony Hospital, Dzodze	District Hospital	FBO	Anaesthetist	Female	33	Tertiary	8	18	26	16	17	7	21	25	6	8	1	0	3	1	3	3	0	1	0	1	1	1	1	1	1	1	1	1	1	1	1	1	2	1	1	1	1
VRPROV0025	9/15/2015	1st prov	Provider	Volta	Keta Municipal	Keta Municipal Hospital	District Hospital	GHS	Anaesthetist	Male	32	Tertiary		23	22	15	17	6	21	24	8	8	1	1	3	1	3	3	1	1	3	1	1	1	1	1	1	1	1	1	1	1	1	1	2	1	1	1	1
VRPROV0026	9/15/2015	1st prov	Provider	Volta	Ketu North	St. Anthony Hospital, Dzodze	District Hospital	FBO	Medical Doctor	Male	31	Tertiary	4	20	26	16	17	7	19	24	7	8	1	1	3	1	3	3	1	1	0	1	1	1	1	1	1	1	1	1	1	1	0	0	2	1	1	1	1
VRPROV0027	9/15/2015	1st prov	Provider	Volta	Ketu South	Ketu South Municipal Hospital	District Hospital	GHS	Medical Doctor	Male	29	Tertiary	2	19	25	15	17	7	22	25	5	8	1	1	3	1	3	3	1	1	0	0	1	1	1	1	1	1	1	1	1	1	0	1	2	1	1	1	1
VRPROV0028	9/15/2015	1st prov	Provider	Volta	Keta Municipal	Sacred Heart Hospital, Abor	District Hospital	FBO	Medical Doctor	Male	30	Tertiary	5	23	28	16	17	7	23	25	8	8	1	1	3	1	3	3	1	1	3	1	1	1	1	1	1	1	1	1	1	1	1	1	2	1	1	1	1
VRPROV0029	9/15/2015	1st prov	Provider	Volta	Keta Municipal	Sacred Heart Hospital, Abor	District Hospital	FBO	Anaesthetist	Male	29	Tertiary	2	22	24	15	17	5	24	25	7	8	1	1	3	1	3	3	1	0	3	1	1	1	1	1	1	1	1	1	1	1	1	0	2	1	1	1	1
VRPROV0031	2/28/2016	2nd prov	Provider	Volta	Akatsi South	Akatsi South District Hospital	District Hospital	GHS	Medical Doctor	Male	30	Tertiary	2	22	26	15	16		22	25	7	8	1	0	3	1	3	3	1	1	3	1	1	1	1	1	1	1	1	1	1	1	1	1	2	1	1	1	1
VRPROV0032	2/28/2016	2nd prov	Provider	Volta	Central Tongu	Adidome Government Hospital	District Hospital	GHS	Anaesthetist	Female	58	Tertiary	9	18	8	15	17	7	25	25			1	1	3	1	3	3	1	1	0	1	1	0	1	0	1	0	0	1	0	0	0	1	0	0	1	1	0
VRPROV0033	2/28/2016	2nd prov	Provider	Volta	South Tongu	Comboni Hospital	District Hospital	FBO	Midwife	Female	25	Tertiary	3	20	24	15	17	7	22	24	8	6	1	1	0	1	3	3	1	1	3	1	1	1	1	1	1	1	1	1	1	1	1	1	2	1	1	1	0
VRPROV0034	2/28/2016	2nd prov	Provider	Volta	South Tongu	South Tongu District Hospital	District Hospital	GHS	Midwife	Female	29	Tertiary	3	20	28	17	17	6	16	23	6	5	1	1	0	1	3	3	1	1	3	1	1	1	1	1	1	1	1	1	1	1	1	1	2	1	1	1	1
VRPROV0035	2/28/2016	2nd prov	Provider	Volta	North Tongu	Battor Catholic Hospital	District Hospital	FBO	Midwife	Female	32	Tertiary	5	20	26	17	17	7	25	25	8	8	1	1	0	1	3	3	1	1	3	1	1	1	1	1	1	1	1	1	1	1	0	1	2	1	1	1	1
VRPROV0036	2/28/2016	2nd prov	Provider	Volta	Central Tongu	Adidome Government Hospital	District Hospital	GHS	General Nurse	Male	54	Tertiary	34	21	24	17	17	7	24	25	8	7	1	1	3	1	3	3	1	1	3	0	1	1	1	0	1	1	1	0	0	0	1	1	2	1	0	1	1
VRPROV0037	2/28/2016	2nd prov	Provider	Volta	Akatsi South	Akatsi South District Hospital	District Hospital	GHS	Anaesthetist	Female	35	Tertiary	10	22	27	14	14	7	21	24	8	5	1	1	3	1	3	3	1	1	3	0	1	1	1	1	1	1	1	1	1	1	1	1	2	1	1	1	1
VRPROV0038	2/28/2016	2nd prov	Provider	Volta	South Tongu	Comboni Hospital	District Hospital	FBO	Medical Doctor	Male	30	Tertiary	3.5	23	28	17	17	7	20	23	8	7	1	1	3	1	3	3	1	1	3	1	1	1	1	1	1	1	1	1	1	1	1	1	2	1	1	1	1
VRPROV0039	2/28/2016	2nd prov	Provider	Volta	South Tongu	South Tongu District Hospital	District Hospital	GHS	Midwife	Female	30	Tertiary	4	23	28	15	15	7	19	25	8	7	1	1	3	1	3	3	1	1	3	1	1	1	1	1	1	1	1	1	1	1	1	1	2	1	1	1	1
VRPROV0040	2/28/2016	2nd prov	Provider	Volta	North Tongu	Battor Catholic Hospital	District Hospital	FBO	General Nurse	Male	37	Tertiary	14	23	19	17	17	7	24	24	8	7	1	1	3	1	3	3	1	1	3	1	1	1	1	1	1	1	1	1	0	0	0	1	2	1	1	1	1
VRPROV0041	2/28/2016	2nd prov	Provider	Volta	Central Tongu	Adidome Government Hospital	District Hospital	GHS	General Nurse	Female	33	Tertiary	5	23	28	17	16	7	25	25	8	7	1	1	3	1	3	3	1	1	3	1	1	1	1	1	1	1	1	1	1	1	1	1	2	1	1	1	1
VRPROV0042	2/28/2016	2nd prov	Provider	Volta	Akatsi South	Akatsi South District Hospital	District Hospital	GHS	Midwife	Female	24	Tertiary	0.4	17	20	17	16	7	23	22	8	7	1	0	3	1	3	3	1	1	0	0	1	0	1	1	1	1	1	0	1	1	1	1	2	1	0	1	1
VRPROV0043	2/28/2016	2nd prov	Provider	Volta	South Tongu	Comboni Hospital	District Hospital	FBO	Midwife	Female	58	Tertiary	36	15	26	15	17	7	21	25	7	4	1	0	3	1	3	3	1	1	0	0	1	0	1	0	0	1	1	1	1	1	1	0	2	1	1	1	1
VRPROV0044	2/28/2016	2nd prov	Provider	Volta	North Tongu	Battor Catholic Hospital	District Hospital	FBO	Midwife	Female	33	Tertiary	2	20	25	16	17	5	22	24	8	7	1	1	3	1	3	3	1	1	0	1	1	1	1	1	1	1	1	1	1	1	1	1	2	1	1	1	0
VRPROV0045	2/28/2016	2nd prov	Provider	Volta	South Tongu	Comboni Hospital	District Hospital	FBO	General Nurse	Female	31	Tertiary	7	23	27	16	17	4	22	25	8	7	1	1	3	1	3	3	1	1	3	1	1	1	1	1	1	1	1	1	1	1	1	1	2	1	1	1	1
VRPROV0046	2/28/2016	2nd prov	Provider	Volta	South Tongu	South Tongu District Hospital	District Hospital	GHS	Medical Doctor	Male	34	Tertiary	2	19	25	15	16	7	20	23	8	8	1	1	3	1	3	3	1	1	0	1	0	1	1	1	1	1	1	1	1	1	1	0	2	1	0	1	1
VRPROV0047	2/28/2016	2nd prov	Provider	Volta	Central Tongu	Adidome Government Hospital	District Hospital	GHS	Midwife	Female	58	Tertiary	40	18	24	17	17	7	16	24	8	8	1	0	3	1	3	3	1	1	0	1	1	1	1	1	0	1	0	0	0	1	1	0	2	1	1	1	1
VRPROV0048	2/28/2016	2nd prov	Provider	Volta	South Tongu	South Tongu District Hospital	District Hospital	GHS	Midwife	Female	58	Tertiary	30	15	25	17	17	7	24	24	8	8	1	0	3	1	3	0	1	1	0	0	1	1	1	1	1	1	1	1	1	1	1	1	2	1	1	1	1
VRPROV0049	2/28/2016	2nd prov	Provider	Volta	Akatsi South	Akatsi South District Hospital	District Hospital	GHS	General Nurse	Female	25	Tertiary	1.5	18	24	15	17	7	21	22	8	6	0	1	3	1	3	3	1	1	0	1	1	1	1	0	1	1	1	1	1	0	0	1	2	1	1	1	0
VRPROV0050	2/28/2016	2nd prov	Provider	Volta	Central Tongu	Adidome Government Hospital	District Hospital	GHS	Midwife	Female	26	Tertiary	1.5	19	25	17	17	6	23	24	8	6	1	1	0	0	3	3	1	1	3	1	1	1	1	1	1	1	1	1	1	0	1	1	2	1	1	1	1
VRPROV0051	2/28/2016	2nd prov	Provider	Volta	South Tongu	Comboni Hospital	District Hospital	FBO	Midwife	Female	53	Tertiary	9	20	22	11	17	7	22	24	8	6	1	1	3	1	3	3	1	1	0	1	1	1	1	1	1	0	1	1	1	0	1	1	0	1	1	1	1
VRPROV0052	2/28/2016	2nd prov	Provider	Volta	North Tongu	Battor Catholic Hospital	District Hospital	FBO	Medical Doctor	Female	31	Tertiary	4	22	28	17	17	7	21	25	8	7	1	1	3	1	3	3	1	1	3	1	1	0	1	1	1	1	1	1	1	1	1	1	2	1	1	1	1
VRPROV0053	2/28/2016	2nd prov	Provider	Volta	North Tongu	Battor Catholic Hospital	District Hospital	FBO	Anaesthetist	Male	38	Tertiary	15	13	23	16	16	6	20	25	8	6	1	0	3	1	0	3	1	0	0	1	0	1	1	1	0	1	1	1	1	1	0	1	2	1	1	1	1
VRPROV0054	2/28/2016	2nd prov	Provider	Volta	North Tongu	Battor Catholic Hospital	District Hospital	FBO	Midwife	Female	58	Tertiary	32	15	23	17	17	6	23	25	8	7	1	1	3	1	3	0	1	1	0	1	0	1	1	0	1	1	0	1	1	1	0	0	0	1	1	1	1
VRPROV0055	2/28/2016	2nd prov	Provider	Volta	Central Tongu	Adidome Government Hospital	District Hospital	GHS	Midwife	Female	31	Tertiary	3	20	27	15	16	4	14	22	8	8	1	0	3	1	3	3	1	1	3	0	1	1	1	1	0	1	1	1	1	1	1	0	2	1	1	1	1
VRPROV0056	2/28/2016	2nd prov	Provider	Volta	North Tongu	Battor Catholic Hospital	District Hospital	FBO	Midwife	Female	34	Tertiary	4	19	28	16	16	6	24	24	8	8	1	1	3	1	3	3	1	1	0	0	1	1	1	1	1	1	1	1	1	1	1	1	2	1	1	1	1
VRPROV0057	2/28/2016	2nd prov	Provider	Volta	South Tongu	South Tongu District Hospital	District Hospital	GHS	Anaesthetist	Male	54	Tertiary	30	17	23	16	17	7	23	25	8	8	0	0	3	1	3	3	1	1	0	0	1	1	1	1	1	0	1	1	1	1	1	1	0	1	1	1	1
VRPROV0058	2/28/2016	2nd prov	Provider	Volta	South Tongu	South Tongu District Hospital	District Hospital	GHS	Midwife	Female	28	Tertiary	3	23	26	17	17	7	24	25	8	6	1	1	3	1	3	3	1	1	3	1	1	1	1	1	1	1	1	1	1	1	1	1	0	1	1	1	1
VRPROV0059	2/28/2016	2nd prov	Provider	Volta	Akatsi South	Akatsi South District Hospital	District Hospital	GHS	General Nurse	Female	34	Tertiary	9	16	25	17	17	6	19	24	6	5	1	1	0	1	3	0	1	0	3	1	1	1	1	1	1	0	1	1	1	1	1	1	2	1	1	1	1
VRPROV0060	2/28/2016	2nd prov	Provider	Volta	Akatsi South	Akatsi South District Hospital	District Hospital	GHS	Midwife	Female	25	Tertiary	0.6	18	26	16	17	7	25	25	8	7	1	0	3	1	3	3	1	1	0	1	1	1	1	0	1	1	1	1	1	0	1	0	2	1	1	1	1
VRPROV0061	2/28/2016	2nd prov	Provider	Volta	Akatsi South	Akatsi South District Hospital	District Hospital	GHS	Midwife	Female	25	Tertiary	0.6	22	24	16	17	6	23	24	8	6	1	1	3	1	3	3	1	1	3	0	1	1	1	1	1	0	1	1	1	1	1	1	2	1	1	1	1
VRPROV0062	2/28/2016	2nd prov	Provider	Volta	South Tongu	Comboni Hospital	District Hospital	FBO	General Nurse	Female	26	Tertiary	3	17	21	17	17	7	24	25	8	7	1	0	3	1	3	3	1	0	0	1	1	1	1	1	0	1	1	1	1	0	1	0	0	1	1	1	0
VRPROV0063	2/28/2016	2nd prov	Provider	Volta	South Tongu	Comboni Hospital	District Hospital	FBO	CHN/PHN	Female	25	Tertiary	1.5	22	21	17	17	7	21	25	8	7	1	1	3	1	3	3	1	1	3	1	1	0	1	1	1	1	0	0	0	0	0	1	0	1	1	1	1
VRPROV0064	2/28/2016	2nd prov	Provider	Volta	Central Tongu	Adidome Government Hospital	District Hospital	GHS	Midwife	Female	26	Tertiary	1.5	19	22	15	17	6	21	25	8	4	1	0	3	1	0	3	1	1	3	1	1	1	1	1	1	0	1	1	1	0	1	0	0	1	1	1	1
VRPROV0065	2/28/2016	2nd prov	Provider	Volta	South Tongu	South Tongu District Hospital	District Hospital	GHS	Midwife	Female	26	Tertiary	4	22	23	16	17	5	20	25	8	7	1	0	3	1	3	3	1	1	3	1	1	1	1	1	1	1	1	0	1	0	0	0	2	1	1	1	1
VRPROV00	3/30/2016	3rd prov	Provider	Volta	Biakoye	Worawora Government Hospital	District Hospital	GHS	Medical Doctor	Male	35	Tertiary	3	23	27	14	14	4	22	25	8	7	1	1	3	1	3	3	1	1	3	1	1	1	1	1	1	1	1	1	1	1	1	1	2	1	1	1	1
VRPROV0068	3/30/2016	3rd prov	Provider	Volta	Biakoye	Worawora Government Hospital	District Hospital	GHS	Midwife	Female	53	Tertiary	20	18	27	17	17	6	22	25	8	7	1	0	3	1	3	3	1	1	0	1	0	1	1	1	1	1	1	1	1	1	1	1	2	1	1	0	1
VRPROV0069	3/30/2016	3rd prov	Provider	Volta	North Dayi	Anfoega Catholic Hospital	District Hospital	FBO	Midwife	Female	27	Tertiary	3	23	28	17	17	7	21	25	8	8	1	1	3	1	3	3	1	1	3	1	1	1	1	1	1	1	1	1	1	1	1	1	2	1	1	1	1
VRPROV0070	3/30/2016	3rd prov	Provider	Volta	Hohoe Municipal	Hohoe Municipal Hospital	District Hospital	GHS	Midwife	Female	50	Tertiary	4	16	21	17	16	5	24	25	7	8	1	1	3	1	0	3	1	1	0	0	1	1	1	1	1	1	0	0	1	1	1	1	2	1	1	1	1
VRPROV0071	3/30/2016	3rd prov	Provider	Volta	Hohoe Municipal	Hohoe Municipal Hospital	District Hospital	GHS	General Nurse	Female	30	Tertiary	6	16	26	17	17	7	22	25	8	8	0	0	3	1	3	3	1	1	0	0	0	1	1	1	1	1	1	1	1	1	1	1	2	1	1	1	1
VRPROV0073	3/30/2016	3rd prov	Provider	Volta	North Dayi	Anfoega Catholic Hospital	District Hospital	FBO	General Nurse	Female	24	Tertiary	1	18	21	16	14	2	19	21	4	7	1	0	3	1	3	3	1	1	0	0	1	1	1	1	1	1	1	1	1	1	1	2	1	1	1	1	1
VRPROV0074	3/30/2016	3rd prov	Provider	Volta	North Dayi	Anfoega Catholic Hospital	District Hospital	FBO	Midwife	Female	27	Tertiary	2	20	27	15	17	6	21	23	3	8	1	1	3	1	3	3	1	1	0	1	1	1	1	1	1	1	1	0	1	1	1	1	2	1	1	1	1
VRPROV0075	3/30/2016	3rd prov	Provider	Volta	Hohoe Municipal	Hohoe Municipal Hospital	District Hospital	GHS	Midwife	Female	26	Tertiary	2	22	22	17	16	4	24	24	6	8	1	0	3	1	3	3	1	1	3	1	1	1	1	1	1	1	1	1	1	1	1	1	2	1	1	1	1
VRPROV0076	3/30/2016	3rd prov	Provider	Volta	Hohoe Municipal	Hohoe Municipal Hospital	District Hospital	GHS	Midwife	Female	28	Tertiary	2	18	23	17	17	4	23	25	6	8	1	1	3	1	3	3	0	1	0	1	1	0	1	1	1	1	1	0	1	1	1	0	2	1	1	1	1
VRPROV0077	3/30/2016	3rd prov	Provider	Volta	Kpando	Margaret Marquart Catholic Hospital	District Hospital	FBO	Medical Doctor	Female	27	Tertiary	3	22	28	14	17	6	24	25	7	8	1	1	3	1	3	3	1	1	3	0	1	1	1	1	1	1	1	1	1	1	1	1	2	1	1	1	1
VRPROV0078	3/30/2016	3rd prov	Provider	Volta	Biakoye	Worawora Government Hospital	District Hospital	GHS	General Nurse	Male	31	Tertiary	8	20	26	14	16	5	21	24	6	7	1	1	3	1	3	3	1	1	0	1	1	1	1	1	1	1	1	1	1	0	1	1	2	1	1	1	1
VRPROV0080	3/30/2016	3rd prov	Provider	Volta	Kpando	Margaret Marquart Catholic Hospital	District Hospital	FBO	Midwife	Female	27	Tertiary	3	22	27	17	17	5	24	25	8	8	1	0	3	1	3	3	1	1	3	1	1	1	1	1	1	1	1	1	1	1	1	1	2	1	1	1	1
VRPROV0081	3/30/2016	3rd prov	Provider	Volta	Hohoe Municipal	Hohoe Municipal Hospital	District Hospital	GHS	Anaesthetist	Male	36	Tertiary	8	22	26	17	17	5	24	25	8	8	1	0	3	1	3	3	1	1	3	1	1	1	1	1	1	1	1	1	1	1	1	1	2	1	1	1	1
VRPROV0083	3/30/2016	3rd prov	Provider	Volta	Biakoye	Worawora Government Hospital	District Hospital	GHS	Midwife	Female	53	Tertiary	5	19	15	15	17	5	21	24	7	7	0	0	3	1	3	3	1	0	3	1	1	0	1	1	1	1	0	1	1	1	1	0	0	1	1	1	1
VRPROV0084	3/30/2016	3rd prov	Provider	Volta	Afadzato South	Kpeve Health Centre	Health Centre	GHS	MA/PA	Female	50	Tertiary	8	17	24	16	17	5	21	24	8	8	0	0	3	1	3	3	1	1	0	1	1	0	1	1	1	1	1	1	1	1	1	1	2	1	1	1	1
VRPROV0085	3/30/2016	3rd prov	Provider	Volta	Kpando	Margaret Marquart Catholic Hospital	District Hospital	FBO	Midwife	Female	25	Tertiary	0.4	23	26	16	16	4	25	25	6	7	1	1	3	1	3	3	1	1	3	1	1	1	1	1	1	1	1	1	1	1	1	1	2	1	1	1	1
VRPROV0086	3/30/2016	3rd prov	Provider	Volta	Kpando	Margaret Marquart Catholic Hospital	District Hospital	FBO	Anaesthetist	Male	30	Tertiary	2.5	21	25	17	17	5	24	25	6	8	0	1	3	1	3	3	1	1	3	0	1	1	1	1	1	1	0	1	1	0	1	0	2	1	1	1	1
VRPROV0087	3/30/2016	3rd prov	Provider	Volta	North Dayi	Anfoega Catholic Hospital	District Hospital	FBO	Medical Doctor	Male	28	Tertiary	3	20	28	17	17	7	22	25	5	8	1	1	3	1	3	3	1	1	0	1	1	1	1	1	1	1	1	1	1	1	1	1	2	1	1	1	1
VRPROV0088	3/30/2016	3rd prov	Provider	Volta	Hohoe Municipal	Hohoe Municipal Hospital	District Hospital	GHS	Midwife	Female	26	Tertiary	1.5	18	23	17	17	7	21	25	6	8	0	1	3	1	3	3	1	1	0	0	1	1	1	1	1	1	1	1	1	1	1	1	2	1	1	0	1
VRPROV0089	3/30/2016	3rd prov	Provider	Volta	Biakoye	Worawora Government Hospital	District Hospital	GHS	Anaesthetist	Male	35	Tertiary	10	16	26	17	17	7	23	25	6	8	1	1	3	1	3	3	1	0	0	0	1	0	1	1	0	1	1	1	1	1	1	1	2	1	1	1	1
VRPROV0091	3/30/2016	3rd prov	Provider	Volta	Kpando	Margaret Marquart Catholic Hospital	District Hospital	FBO	General Nurse	Male	26	Tertiary	4	22	26	15	17	4	20	24	8	8	1	1	3	1	3	3	1	1	3	1	1	1	1	1	0	1	1	1	1	1	1	1	2	1	1	1	1
VRPROV0092	3/30/2016	3rd prov	Provider	Volta	North Dayi	Anfoega Catholic Hospital	District Hospital	FBO	Anaesthetist	Male	31	Tertiary	3	18	20	17	17	6	20	24	3	8	1	0	3	1	3	3	1	1	0	0	1	1	1	1	1	1	1	1	1	1	1	1	2	1	1	1	1
VRPROV0094	3/30/2016	3rd prov	Provider	Volta	Hohoe Municipal	Hohoe Municipal Hospital	District Hospital	GHS	Midwife	Female	25	Tertiary	2	22	26	16	17	7	23	25	7	8	1	1	3	1	3	3	1	1	3	1	1	1	1	1	0	1	1	1	1	1	1	1	2	1	1	1	1
VRPROV0095	3/30/2016	3rd prov	Provider	Volta	Biakoye	Worawora Government Hospital	District Hospital	GHS	Midwife	Female	26	Tertiary	2.5	18	25	16	16	6	23	25	8	8	1	0	3	1	3	0	1	1	3	1	1	0	1	1	1	1	1	1	1	1	1	1	2	1	1	1	1
VRPROV0096	3/30/2016	3rd prov	Provider	Volta	Kpando	Margaret Marquart Catholic Hospital	District Hospital	FBO	General Nurse	Male	26	Tertiary	4	16	22	17	17	7	22	25	8	8	1	1	3	1	3	3	1	0	0	0	1	0	1	1	0	1	1	1	1	1	1	1	2	1	1	1	1
VRPROV0097	3/30/2016	3rd prov	Provider	Volta	North Dayi	Anfoega Catholic Hospital	District Hospital	FBO	General Nurse	Male	28	Tertiary	3.5	19	28	17	16	5	24	25	8	8	1	1	3	1	3	3	1	1	0	1	1	0	1	1	1	1	1	1	1	1	1	1	2	1	1	1	1
VRPROV0098	3/30/2016	3rd prov	Provider	Volta	Hohoe Municipal	Hohoe Municipal Hospital	District Hospital	GHS	Medical Doctor	Male	30	Tertiary	3.5	18	27	17	17	4	25	25	8	8	1	0	3	1	3	3	1	0	0	1	1	1	1	1	1	1	1	1	0	1	1	1	2	1	1	1	1
VRPROV00	3/30/2016	3rd prov	Provider	Volta	North Dayi	Anfoega Catholic Hospital	District Hospital	FBO	Midwife	Female	27	Tertiary	3	22	19	17	17	6	22	25	7	8	1	1	3	1	3	3	1	1	3	1	1	0	1	1	1	1	1	0	0	1	1	1	2	1	1	1	0
VRPROV0100	3/30/2016	3rd prov	Provider	Volta	Biakoye	Worawora Government Hospital	District Hospital	GHS	Midwife	Female	26	Tertiary	1.5	20	20	17	17	5	24	25	8	8	1	1	3	1	3	3	1	1	0	1	1	1	1	1	1	1	1	1	0	1	1	1	2	1	1	1	1
VRPROV0101	5/22/2016	4th prov	Provider	Volta	Ho Municipal	Ho Municipal Hospital	District Hospital	GHS	Midwife	Female	26	Tertiary	1	23	25	17	17	6	22	25	7	8	1	1	3	1	3	3	1	1	3	1	1	1	1	1	1	1	1	1	1	1	1	1	2	1	1	1	1
VRPROV0102	5/22/2016	4th prov	Provider	Volta	Ho Municipal	Ho Municipal Hospital	District Hospital	GHS	Midwife	Female	26	Tertiary	2	22	18	17	17	5	23	24	7	8	1	1	3	1	3	3	1	1	3	1	1	1	1	1	0	0	1	0	1	1	0	1	2	1	1	1	1
VRPROV0103	5/22/2016	4th prov	Provider	Volta	Agortime Ziope	Kpetoe Health Centre	Health Centre	GHS	Midwife	Female	43	Tertiary	19	20	24	17	17	7	24	24	7	8	1	1	3	1	0	3	1	1	3	1	1	1	1	1	1	1	1	1	1	1	0	1	2	1	0	1	1
VRPROV0104	5/22/2016	4th prov	Provider	Volta	Kadjebi	Mary Theresa Hospital, Papase	District Hospital	FBO	Midwife	Female	31	Tertiary	7	13	21	17	17	7	22	25	6	8	0	1	3	1	3	0	0	1	0	0	1	0	1	1	1	1	1	1	1	1	1	1	0	1	0	1	1
VRPROV0105	5/22/2016	4th prov	Provider	Volta	South Dayi	Peki Government Hospital	District Hospital	GHS	Midwife	Female	26	Tertiary	3	23	25	15	17	6	24	25	5	8	1	1	3	1	3	3	1	1	3	1	1	1	1	1	1	0	1	1	1	0	1	1	2	1	1	1	1
VRPROV0106	5/22/2016	4th prov	Provider	Volta	South Dayi	Peki Government Hospital	District Hospital	GHS	Medical Doctor	Female	28	Tertiary	2	23	25	16	17	5	21	25	5	8	1	1	3	1	3	3	1	1	3	1	1	1	1	1	1	1	1	1	1	1	1	0	2	1	0	1	1
VRPROV0107	5/22/2016	4th prov	Provider	Volta	Ho Municipal	Ho Municipal Hospital	District Hospital	GHS	Midwife	Female	28	Tertiary	5	20	28	17	17	6	24	25	8	8	1	1	3	1	3	3	1	1	0	1	1	1	1	1	1	1	1	1	1	1	1	1	2	1	1	1	1
VRPROV0108	5/22/2016	4th prov	Provider	Volta	Kadjebi	Mary Theresa Hospital, Papase	District Hospital	FBO	General Nurse	Male	27	Tertiary	2	22	23	16	17	4	23	25	7	8	1	1	3	1	3	3	1	1	3	0	1	1	1	1	1	1	1	1	1	1	1	1	1	1	1	1	1
VRPROV0109	5/22/2016	4th prov	Provider	Volta	Ho Municipal	Ho Municipal Hospital	District Hospital	GHS	Anaesthetist	Female	51	Tertiary	26	21	24	17	17	7	24	25	6	8	1	0	3	1	3	3	1	1	3	0	1	1	1	1	1	1	1	1	1	1	1	1	2	1	1	1	1
VRPROV0110	5/22/2016	4th prov	Provider	Volta	South Dayi	Peki Government Hospital	District Hospital	GHS	General Nurse	Female	27	Tertiary	3	20	28	15	17	6	23	25	6	8	1	0	3	1	3	3	0	1	3	0	1	1	1	1	1	1	1	1	1	1	1	1	2	1	1	1	1
VRPROV0111	5/22/2016	4th prov	Provider	Volta	South Dayi	Peki Government Hospital	District Hospital	GHS	General Nurse	Female	34	Tertiary	0.688079	22	21	17	17	6	23	25	5	8	0	1	3	1	3	3	1	1	3	1	1	1	1	1	1	1	1	1	1	1	1	1	0	1	1	1	0
VRPROV0112	5/22/2016	4th prov	Provider	Volta	South Dayi	Peki Government Hospital	District Hospital	GHS	Anaesthetist	Female	35	Tertiary	2	19	28	17	17	7	25	24	8	8	1	1	3	1	0	3	1	1	3	1	1	0	1	1	1	1	1	1	1	1	1	1	2	1	1	1	1
VRPROV0113	5/22/2016	4th prov	Provider	Volta	Kadjebi	Mary Theresa Hospital, Papase	District Hospital	FBO	General Nurse	Female	31	Tertiary	2	20	28	17	17	6	25	25	8	8	1	1	0	1	3	3	1	1	3	1	1	1	1	1	1	1	1	1	1	1	1	1	2	1	1	1	1
VRPROV0116	5/22/2016	4th prov	Provider	Volta	Ho Municipal	Ho Municipal Hospital	District Hospital	GHS	Midwife	Female	33	Tertiary	5	15	26	17	17	7	24	25	8	8	1	1	3	1	3	0	1	1	0	0	1	1	0	1	1	1	1	1	1	1	1	1	2	1	1	1	0
VRPROV0117	5/22/2016	4th prov	Provider	Volta	Kadjebi	Mary Theresa Hospital, Papase	District Hospital	FBO	Medical Doctor	Male	28	Tertiary	3	23	27	17	16	6	24	24	8	8	1	1	3	1	3	3	1	1	3	1	1	1	1	1	1	0	1	1	1	1	1	1	2	1	1	1	1
VRPROV0118	5/22/2016	4th prov	Provider	Volta	Ho Municipal	Ho Municipal Hospital	District Hospital	GHS	General Nurse	Female	30	Tertiary	0.5	19	28	13	17	7	22	24	8	8	1	1	3	1	3	0	1	1	3	0	1	1	1	1	1	1	1	1	1	1	1	1	2	1	1	1	1
VRPROV0119	5/22/2016	4th prov	Provider	Volta	South Dayi	Peki Government Hospital	District Hospital	GHS	Midwife	Female	29	Tertiary	2	19	25	17	17	7	24	25	7	8	1	1	3	1	3	3	1	1	0	1	1	1	1	0	1	0	1	1	1	1	1	1	2	1	1	1	1
VRPROV0120	5/22/2016	4th prov	Provider	Volta	Kadjebi	Mary Theresa Hospital, Papase	District Hospital	FBO	General Nurse	Female	25	Tertiary	0.2	17	8	17	17	2	18	24	8	8	1	0	3	1	3	3	1	1	0	1	1	0	0	1	1	1	1	1	1	1	1	0	0	0	1	0	1
VRPROV0122	5/22/2016	4th prov	Provider	Volta	Ho Municipal	Ho Municipal Hospital	District Hospital	GHS	General Nurse	Female	29	Tertiary	5	23	28	17	17	4	22	24	8	8	1	1	3	1	3	3	1	1	3	1	1	1	1	1	1	1	1	1	1	1	1	1	2	1	1	1	1
VRPROV0123	5/22/2016	4th prov	Provider	Volta	Kadjebi	Mary Theresa Hospital, Papase	District Hospital	FBO	Midwife	Female	26	Tertiary	2.25232	22	28	17	17	6	20	23	5	8	1	1	3	1	3	3	1	0	3	1	1	1	1	1	1	1	1	1	1	1	1	1	2	1	1	1	1
VRPROV0124	5/22/2016	4th prov	Provider	Volta	South Dayi	Peki Government Hospital	District Hospital	GHS	Midwife	Female	34	Tertiary	2	22	26	16	17	7	22	25	7	8	1	0	3	1	3	3	1	1	3	1	1	1	1	1	1	1	1	1	1	1	1	1	2	1	1	1	1
VRPROV0126	5/22/2016	4th prov	Provider	Volta	Ho Municipal	Ho Municipal Hospital	District Hospital	GHS	Medical Doctor	Male	29	Tertiary	2.7	20	27	17	17	7	22	25	8	8	1	1	3	1	3	3	1	1	0	1	1	1	1	1	1	1	1	1	1	1	1	1	2	1	1	1	0
VRPROV0128	5/22/2016	4th prov	Provider	Volta	Ho Municipal	Ho Municipal Hospital	District Hospital	GHS	Midwife	Female	32	Tertiary	4	18	25	16	17	7	20	25	8	8	1	0	3	1	3	3	1	1	0	1	1	1	0	1	1	1	1	1	1	1	1	1	2	1	1	1	1
VRPROV0129	5/22/2016	4th prov	Provider	Volta	Kadjebi	Mary Theresa Hospital, Papase	District Hospital	FBO	Midwife	Female	28	Tertiary	3	17	22	17	17	7	23	25	8	8	0	0	3	1	3	3	1	1	0	0	1	1	1	1	1	1	1	1	1	1	0	1	2	1	1	1	1
VRPROV0131	5/22/2016	4th prov	Provider	Volta	South Dayi	Peki Government Hospital	District Hospital	GHS	Midwife	Female	32	Tertiary	0.2	18	13	17	17	7	24	25	8	8	1	0	3	1	3	3	1	1	0	0	1	1	1	1	1	1	1	1	1	1	1	1	2	1	1	1	1
VRPROV0133	5/22/2016	4th prov	Provider	Volta	Ho West	Kpedze Health Centre	Health Centre	GHS	Midwife	Female	55	Tertiary	21	17	27	16	17	6	18	24	8	8	1	0	3	1	3	3	1	0	0	1	1	1	1	0	1	1	1	1	1	0	1	1	2	1	1	1	1
VRPROV0136	5/22/2016	4th prov	Provider	Volta	Adaklu	Adaklu Waya Health Centre	Health Centre	GHS	Midwife	Female	34	Tertiary	1	23	27	17	17	6	25	25	8	8	1	1	3	1	3	3	1	1	3	1	1	1	1	1	1	1	0	1	1	1	1	1	2	1	1	1	1
VRPROV0137	6/12/2016	5th prov	Provider	Volta	Nkwanta South	Nkwanta South District Hospital	District Hospital	GHS	Anaesthetist	Male	41	Tertiary	10	23	22	17	17	6	20	25	8	8	1	1	3	1	3	3	1	1	3	1	1	1	1	1	1	0	1	1	1	1	1	1	0	1	1	1	1
VRPROV0138	6/12/2016	5th prov	Provider	Volta	Nkwanta South	St. Joseph Catholic Hospital	District Hospital	FBO	Midwife	Female	26	Tertiary	2	22	21	15	17	5	22	24	4	8	0	1	3	1	3	3	1	1	3	1	1	1	1	1	1	1	1	1	1	1	1	1	2	1	1	1	1
VRPROV0140	6/12/2016	5th prov	Provider	Volta	Nkwanta North	Kpassa Health Centre	Health Centre	GHS	Midwife	Female	35	Tertiary	4	20	22	16	17	6	23	25	6	8	1	1	3	1	3	3	1	1	0	1	1	1	1	1	1	0	1	1	1	1	0	1	2	1	1	1	0
VRPROV0143	6/12/2016	5th prov	Provider	Volta	Nkwanta North	Kpassa Health Centre	Health Centre	GHS	General Nurse	Female	35	Tertiary	0.8	18	15	16	16	7	21	23	7	8	0	1	3	1	3	3	1	1	0	0	1	1	1	1	1	0	1	1	1	1	1	1	2	1	1	1	1
VRPROV0145	6/12/2016	5th prov	Provider	Volta	Nkwanta South	St. Joseph Catholic Hospital	District Hospital	FBO	Midwife	Female	31	Tertiary	3	22	22	15	17	7	24	25	7	8	1	1	3	1	3	3	1	1	3	1	1	1	1	0	1	0	1	1	1	1	0	1	2	1	1	1	1
VRPROV0146	6/12/2016	5th prov	Provider	Volta	Nkwanta South	Nkwanta South District Hospital	District Hospital	GHS	Midwife	Female	48	Tertiary	10	22	27	15	17	5	20	22	7	8	0	1	3	1	3	3	1	1	3	1	1	1	1	1	1	0	1	1	1	1	1	1	2	1	1	1	1
VRPROV0147	6/12/2016	5th prov	Provider	Volta	Ho West	Kpedze Health Centre	Health Centre	GHS	Midwife	Female	24	Tertiary	2	23	27	15	17	6	24	23	5	8	1	1	3	1	3	3	1	1	3	1	1	1	1	1	1	1	1	1	1	1	1	1	2	1	1	1	1
VRPROV0148	6/12/2016	5th prov	Provider	Volta	Ho West	Kpedze Health Centre	Health Centre	GHS	Midwife	Female	50	Tertiary	16	19	25	16	17	6	25	25	6	8	1	0	3	1	3	3	1	1	0	1	1	1	1	1	1	1	1	1	1	1	1	1	2	1	1	1	1
VRPROV0149	6/12/2016	5th prov	Provider	Volta	Nkwanta South	St. Joseph Catholic Hospital	District Hospital	FBO	General Nurse	Female	31	Tertiary	3	18	28	16	17	7	23	25	8	8	1	0	3	1	3	3	1	0	0	1	1	1	1	1	1	1	1	1	1	1	1	1	2	1	1	1	1
VRPROV0150	6/12/2016	5th prov	Provider	Volta	Nkwanta South	Nkwanta South District Hospital	District Hospital	GHS	Midwife	Female	28	Tertiary	2	20	24	16	17	6	23	24	6	8	1	1	3	1	3	3	1	1	0	1	1	1	1	1	1	1	1	1	0	1	1	1	2	1	1	0	1
VRPROV0151	6/12/2016	5th prov	Provider	Volta	Nkwanta South	St. Joseph Catholic Hospital	District Hospital	FBO	Medical Doctor	Male	40	Tertiary	10	17	24	16	17	7	25	25	5	7	0	0	3	1	3	3	1	1	0	0	1	1	1	1	1	1	1	1	1	1	1	1	2	1	1	1	0
VRPROV0152	6/12/2016	5th prov	Provider	Volta	Nkwanta North	Kpassa Health Centre	Health Centre	GHS	CHN/PHN	Female	24	Tertiary	2	19	24	17	17	7	25	25	8	8	1	1	3	1	3	3	1	1	0	0	1	1	1	1	1	0	1	1	1	1	0	0	2	1	1	1	1
VRPROV0153	6/12/2016	5th prov	Provider	Volta	Jasikan	Jasikan District Hospital	District Hospital	GHS	Anaesthetist	Female	32	Tertiary	6	19	26	16	17	5	23	23	8	8	0	1	3	1	3	3	1	1	0	1	1	1	1	1	1	1	1	1	0	1	1	1	2	1	1	1	1
VRPROV0155	6/12/2016	5th prov	Provider	Volta	Nkwanta South	St. Joseph Catholic Hospital	District Hospital	FBO	Anaesthetist	Male	34	Tertiary	4	20	26	13	17	7	21	25	7	8	1	1	3	1	3	3	1	1	0	1	1	1	1	1	1	1	1	1	1	1	1	1	2	1	1	1	1
VRPROV0156	6/12/2016	5th prov	Provider	Volta	Nkwanta South	St. Joseph Catholic Hospital	District Hospital	FBO	Midwife	Female	30	Tertiary	4	22	25	14	17	7	23	24	6	8	1	0	3	1	3	3	1	1	3	1	1	1	1	1	1	1	1	1	1	1	1	1	2	1	1	1	1
VRPROV0157	6/12/2016	5th prov	Provider	Volta	Jasikan	Jasikan District Hospital	District Hospital	GHS	Midwife	Female	26	Tertiary	0.5	22	26	16	17		22	23	6	8	1	1	3	1	3	3	1	1	3	0	1	1	1	1	1	1	1	1	0	1	1	1	2	1	1	1	1
VRPROV0158	6/12/2016	5th prov	Provider	Volta	Nkwanta South	Nkwanta South District Hospital	District Hospital	GHS	Midwife	Female	43	Tertiary	8	23	28	15	17	7	25	25			1	1	3	1	3	3	1	1	3	1	1	1	1	1	1	1	1	1	1	1	1	1	2	1	1	1	1
VRPROV0159	6/12/2016	5th prov	Provider	Volta	Ho West	Kpedze Health Centre	Health Centre	GHS	Midwife	Female	52	Tertiary	16	17	21	15	17	5	23	25	7	8	1	1	3	1	3	0	1	1	0	1	1	1	1	1	1	1	1	1	1	1	1	0	2	1	0	1	1
VRPROV0160	6/12/2016	5th prov	Provider	Volta	Nkwanta South	Nkwanta South District Hospital	District Hospital	GHS	Midwife	Female	29	Tertiary	3	22	26	15	17	7	24	23	8	8	1	1	3	1	3	3	1	1	3	1	0	1	1	1	1	1	1	1	1	1	1	1	2	1	1	1	1
VRPROV0161	6/12/2016	5th prov	Provider	Volta	Nkwanta South	Nkwanta South District Hospital	District Hospital	GHS	Medical Doctor	Male	47	Tertiary	3	19	27	15	17	7	22	24	5	8	1	1	3	1	3	3	1	1	0	1	1	0	1	1	1	1	1	1	1	1	1	1	2	1	1	1	1
VRPROV0163	6/12/2016	5th prov	Provider	Volta	Jasikan	Jasikan District Hospital	District Hospital	GHS	General Nurse	Female	39	Tertiary	5	18	28	16	17	6	24	25	6	8	1	0	3	1	3	3	1	1	0	0	1	1	1	1	1	1	1	1	1	1	1	1	2	1	1	1	1
VRPROV01	6/12/2016	5th prov	Provider	Volta	Nkwanta South	St. Joseph Catholic Hospital	District Hospital	FBO	Midwife	Female	28	Tertiary	5	21	25	15	17	7	25	25	7	8	1	1	3	1	3	3	1	1	3	1	1	0	0	1	1	1	0	1	1	1	1	1	2	1	1	1	1
VRPROV0167	6/12/2016	5th prov	Provider	Volta	Nkwanta South	Nkwanta South District Hospital	District Hospital	GHS	General Nurse	Male	31	Tertiary	4	19	26	15	17	6	24	25	7	8	1	1	3	1	3	3	1	1	0	0	1	1	1	1	1	1	1	1	1	1	1	1	0	1	1	1	1
VRPROV0171	6/12/2016	5th prov	Provider	Volta	Jasikan	Jasikan District Hospital	District Hospital	GHS	General Nurse	Female	29	Tertairy	2	18	27	16	17	5	21	25	5	7	0	0	3	1	3	0	1	1	3	1	1	1	1	1	1	1	1	1	1	1	1	1	2	1	0	1	1
VRPROV0172	7/17/2016	6th prov	Provider	Volta	Krachi East	Dambai Health Centre	Health Centre	GHS	Midwife	Female	34	Tertiary	1	22	25	16	17	6	22	24	7	8	1	0	3	1	3	3	1	1	3	1	1	1	1	1	1	1	1	0	1	1	1	1	2	1	1	1	1
VRPROV0173	7/17/2016	6th prov	Provider	Volta	Kpando	Margaret Marquart Catholic Hospital	District Hospital	FBO	General Nurse	Female	26	Tertiary	1.6	23	17	16	17	4	24	25	7	8	1	1	3	1	3	3	1	1	3	1	1	1	1	1	1	1	1	1	1	1	1	1	2	1	1	1	1
VRPROV0174	7/17/2016	6th prov	Provider	Volta	Krachi Nchumuru	Borae Health Centre	Health Centre	GHS	CHN/PHN	Female	27	Tertiary	4	22	16	16	17	7	24	25	4	6	1	0	3	1	3	3	1	1	3	1	1	1	1	1	1	1	1	1	1	1	1	1	2	1	1	1	1
VRPROV0175	7/17/2016	6th prov	Provider	Volta	Biakoye	Worawora Government Hospital	District Hospital	GHS	Midwife	Female	26	Tertiary	2	22	28	16	17	6	23	25	7	7	1	0	3	1	3	3	1	1	3	1	1	1	1	1	1	1	1	1	1	1	1	1	2	1	1	1	1
VRPROV0176	7/17/2016	6th prov	Provider	Volta	Krachi West	Krachi West District Hospital	District Hospital	GHS	Midwife	Female	32	Tertiary	1	18	12	16	17	7	22	25	8	8	0	1	3	1	3	3	1	1	0	0	1	1	1	1	1	0	1	0	0	0	0	1	2	1	1	1	1
VRPROV0177	7/17/2016	6th prov	Provider	Volta	Krachi Nchumuru	St. Luke Clinic	Health Centre	FBO	Midwife	Female	30	Tertiary	1	22	15	16	17	4	24	25	7	8	1	0	3	1	3	3	1	1	3	1	1	1	1	1	1	0	1	1	1	1	1	1	2	1	1	1	1
VRPROV0178	7/17/2016	6th prov	Provider	Volta	Krachi East	Dambai Health Centre	Health Centre	GHS	Midwife	Female	52	Tertiary	3	17	21	14	16	5	21	25	4	8	1	0	3	1	3	3	1	0	0	0	1	1	1	1	1	1	1	1	0	1	0	0	2	1	1	1	1
VRPROV0179	7/17/2016	6th prov	Provider	Volta	Krachi Nchumuru	Banda Health Center	Health Centre	GHS	Midwife	Female	52	Tertiary	12	10	21	14	16	5	25	25	7	8	0	0	3	1	0	0	1	1	0	0	1	0	1	1	1	0	1	1	0	1	1	1	0	1	1	1	1
VRPROV0180	7/17/2016	6th prov	Provider	Volta	Biakoye	Worawora Government Hospital	District Hospital	GHS	General Nurse	Female	30	Tertiary	3	22	28	16	17	5	22	25	4	7	1	1	3	1	3	3	1	1	3	1	1	1	1	1	0	1	1	1	1	1	1	1	2	1	1	1	1
VRPROV0182	7/17/2016	6th prov	Provider	Volta	Krachi West	Krachi West District Hospital	District Hospital	GHS	Midwife	Female	26	Tertiary	3	21	27	15	14	4	19	23	4	6	1	1	3	1	3	3	1	0	3	0	1	1	1	1	1	1	1	1	0	1	1	1	2	1	1	1	1
VRPROV0183	7/17/2016	6th prov	Provider	Volta	Kpando	Margaret Marquart Catholic Hospital	District Hospital	FBO	General Nurse	Male	29	Tertiary	2	23	27	16	17	7	25	25	8	8	1	1	3	1	3	3	1	1	3	1	1	1	1	1	1	1	1	1	1	1	1	1	2	1	1	1	1
VRPROV0184	7/17/2016	6th prov	Provider	Volta	Krachi East	Dambai Health Centre	Health Centre	GHS	General Nurse	Male	27	Tertiary	2	19	21	16	17	7	25	25	7	8	1	1	3	1	3	3	1	1	0	0	1	1	1	1	1	0	1	1	1	1	1	1	0	1	1	0	1
VRPROV0185	7/17/2016	6th prov	Provider	Volta	Biakoye	Worawora Government Hospital	District Hospital	GHS	General Nurse	Female	26	Tertiary	1.87616	22	14	14	17	7	24	24	7	7	1	1	3	1	3	3	1	1	3	1	1	1	1	0	1	1	1	1	1	1	1	1	0	1	1	1	1
VRPROV0186	7/17/2016	6th prov	Provider	Volta	Krachi West	Krachi West District Hospital	District Hospital	GHS	Medical Doctor	Male	28	Tertiary	3	16	26	12	17	7	25	25	8	8	1	1	0	0	3	3	1	1	0	1	1	1	1	1	1	1	1	1	1	1	0	1	2	1	1	1	1
VRPROV0187	7/17/2016	6th prov	Provider	Volta	Kpando	Margaret Marquart Catholic Hospital	District Hospital	FBO	Midwife	Female	27	Tertiary	0.8	21	26	15	17	5	25	25	7	7	0	0	3	1	3	3	1	1	3	1	1	1	1	1	1	0	1	1	1	1	1	1	2	1	1	1	1
VRPROV0188	7/17/2016	6th prov	Provider	Volta	Krachi Nchumuru	Banda Health Center	Health Centre	GHS	CHN/PHN	Female	28	Tertiary	3	23	21	17	17	7	25	25	8	7	1	1	3	1	3	3	1	1	3	1	1	1	1	1	1	1	1	1	1	1	1	1	2	1	1	1	1
VRPROV0189	7/17/2016	6th prov	Provider	Volta	Krachi West	Krachi West District Hospital	District Hospital	GHS	General Nurse	Female	25	Tertiary	1.6	23	25	17	17	7	23	25	6	8	1	1	3	1	3	3	1	1	3	1	1	1	1	1	1	1	1	1	1	1	0	1	2	1	1	1	1
VRPROV0190	7/17/2016	6th prov	Provider	Volta	Krachi Nchumuru	Borae Health Centre	Health Centre	GHS	MA/PA	Male	26	Tertiary	1	22	13	15	16	6	22	24	8	8	1	1	3	1	3	3	1	0	3	1	1	1	1	1	1	1	1	1	1	1	1	1	2	1	1	1	1
VRPROV0191	7/17/2016	6th prov	Provider	Volta	Kpando	Margaret Marquart Catholic Hospital	District Hospital	FBO	Midwife	Female	27	Tertiary	1	20	24	13	17	7	24	25	7	8	1	1	3	1	3	3	1	1	0	1	1	1	1	1	1	0	1	1	1	1	1	1	2	1	1	1	1
VRPROV0192	7/17/2016	6th prov	Provider	Volta	Krachi West	Krachi West District Hospital	District Hospital	GHS	General Nurse	Male	28	Tertiary	1	23	26	15	15	7	22	24	7	8	1	1	3	1	3	3	1	1	3	1	1	1	1	1	1	1	1	1	1	0	1	1	2	1	1	1	1
VRPROV0193	7/17/2016	6th prov	Provider	Volta	Krachi Nchumuru	Borae Health Centre	Health Centre	GHS	Midwife	Female	37	Tertiary	2	21	27	16	17	7	25	25	8	8	1	1	3	1	3	3	1	1	3	0	1	1	0	1	1	1	1	0	1	1	1	1	2	1	1	1	1
VRPROV0194	7/17/2016	6th prov	Provider	Volta	Krachi West	Krachi West District Hospital	District Hospital	GHS	Anaesthetist	Male	36	Tertiary	13	23	27	15	17	7	22	25	7	8	1	1	3	1	3	3	1	1	3	1	1	1	1	1	1	1	1	1	1	1	1	1	2	1	1	1	1
VRPROV0195	7/17/2016	6th prov	Provider	Volta	Biakoye	Worawora Government Hospital	District Hospital	GHS	General Nurse	Female	31	Tertiary	3	23	27	15	16	5	24	25	5	5	1	1	3	1	3	3	1	1	3	1	1	1	1	1	1	1	1	1	1	0	1	1	2	1	1	1	1
VRPROV0196	7/17/2016	6th prov	Provider	Volta	Kpando	Margaret Marquart Catholic Hospital	District Hospital	FBO	Anaesthetist	Male	30	Tertiary	7	23	28	15	17	7	21	25	8	7	1	1	3	1	3	3	1	1	3	1	1	1	1	1	1	1	1	1	1	1	1	1	2	1	1	1	1
VRPROV0197	7/17/2016	6th prov	Provider	Volta	Krachi West	Krachi West District Hospital	District Hospital	GHS	General Nurse	Female	25	Tertiary	1	15	28	17	17	7	24	25	6	7	1	0	3	1	0	3	1	1	0	0	1	1	1	1	1	1	1	1	1	1	1	1	2	1	1	1	1
VRPROV0198	7/17/2016	6th prov	Provider	Volta	Biakoye	Worawora Government Hospital	District Hospital	GHS	Midwife	Female	34	Tertiary	2	18	27	16	17	7	24	25	8	8	1	0	3	1	3	3	1	1	0	0	1	1	1	1	1	1	1	1	1	1	1	1	2	1	1	1	1
VRPROV01	7/17/2016	6th prov	Provider	Volta	Krachi West	Krachi West District Hospital	District Hospital	GHS	MA/PA	Female	26	Tertiary	3	18	28	15	16	5	25	24	7	6	1	0	0	1	3	3	1	1	3	0	1	1	1	1	1	1	1	1	1	1	1	1	2	1	1	1	1
VRPROV0200	7/17/2016	6th prov	Provider	Volta	Krachi Nchumuru	St. Luke Clinic	Health Centre	FBO	General Nurse	Female	29	Tertiary	4	22	28	16	16	4	22	22	4	6	1	0	3	1	3	3	1	1	3	1	1	1	1	1	1	1	1	1	1	1	1	1	2	1	1	1	1
VRPROV0201	7/17/2016	6th prov	Provider	Volta	Kpando	Margaret Marquart Catholic Hospital	District Hospital	FBO	General Nurse	Male	30	Tertiary	2	19	28	16	17	7	24	25	7	8	1	0	3	1	3	3	1	1	0	1	1	1	1	1	1	1	1	1	1	1	1	1	2	1	1	1	1
[truncated: 1,926 more rows]
[truncated: 9 more columns]
